# Supplementary material for: An Integrative Proteomic Approach to Reveal Altered Signaling Modules During Alzheimer’s Disease Progression in PS19 Tauopathy Mice
Source: Mol Cell Proteomics. 2026 May 5;25(6):101580. doi: 10.1016/j.mcpro.2026.101580 (PMC13241738; doi:10.1016/j.mcpro.2026.101580)
Supplement: Supplemental Table 4 [file mmc2.xlsx]

## Sheet: OB_WT_3-6mon
Accession	Description	Coverage [%]	# Unique Peptides	Gene Symbol	Abundance Ratio: (Sample) / (Control)	Log2Folds	P-Value
P97797	P97797 Tyrosine-protein phosphatase non-receptor type substrate 1 [OS=Mus musculus]	25	1	Sirpa	100	6.64386	6.4875e-16
Q9QXS6-3	Q9QXS6-3 Isoform E2 of Drebrin [OS=Mus musculus]	30	1	Dbn1	100	6.64386	6.4875e-16
P63168	P63168 Dynein light chain 1, cytoplasmic [OS=Mus musculus]	38	1	Dynll1; DYNLL1	100	6.64386	6.4875e-16
P53996	P53996 CCHC-type zinc finger nucleic acid binding protein [OS=Mus musculus]	17	1	Cnbp	100	6.64386	6.4875e-16
Q91WK5	Q91WK5 Glycine cleavage system H protein, mitochondrial [OS=Mus musculus]	28	2	Gcsh	100	6.64386	6.4875e-16
Q9WV18	Q9WV18 Gamma-aminobutyric acid type B receptor subunit 1 [OS=Mus musculus]	4	2	Gabbr1	100	6.64386	6.4875e-16
P83917	P83917 Chromobox protein homolog 1 [OS=Mus musculus]	24	1	Cbx1; CBX1	100	6.64386	6.4875e-16
Q569Z5	Q569Z5 Probable ATP-dependent RNA helicase DDX46 [OS=Mus musculus]	2	2	Ddx46	100	6.64386	6.4875e-16
P97820	P97820 Mitogen-activated protein kinase kinase kinase kinase 4 [OS=Mus musculus]	3	1	Map4k4	100	6.64386	6.4875e-16
Q9D1J3	Q9D1J3 SAP domain-containing ribonucleoprotein [OS=Mus musculus]	14	2	Sarnp	100	6.64386	6.4875e-16
Q8R0S4	Q8R0S4 Voltage-dependent L-type calcium channel subunit beta-4 [OS=Mus musculus]	6	1	Cacnb4	100	6.64386	6.4875e-16
Q8BHG1	Q8BHG1 Nardilysin [OS=Mus musculus]	4	2	Nrdc	100	6.64386	6.4875e-16
Q9ET22	Q9ET22 Dipeptidyl peptidase 2 [OS=Mus musculus]	9	2	Dpp7	100	6.64386	6.4875e-16
Q9WU60	Q9WU60 Attractin [OS=Mus musculus]	2	2	Atrn	100	6.64386	6.4875e-16
Q69ZX8	Q69ZX8 Actin-binding LIM protein 3 [OS=Mus musculus]	4	2	Ablim3	100	6.64386	6.4875e-16
P08775	P08775 DNA-directed RNA polymerase II subunit RPB1 [OS=Mus musculus]	2	2	Polr2a	100	6.64386	6.4875e-16
Q91WG7	Q91WG7 Diacylglycerol kinase gamma [OS=Mus musculus]	4	2	Dgkg	100	6.64386	6.4875e-16
Q1HFZ0	Q1HFZ0 RNA cytosine C(5)-methyltransferase NSUN2 [OS=Mus musculus]	5	2	Nsun2	100	6.64386	6.4875e-16
Q9ERU9	Q9ERU9 E3 SUMO-protein ligase RanBP2 [OS=Mus musculus]	1	2	Ranbp2	100	6.64386	6.4875e-16
Q6P9Z1	Q6P9Z1 SWI/SNF-related matrix-associated actin-dependent regulator of chromatin subfamily D member 3 [OS=Mus musculus]	9	1	Smarcd3	100	6.64386	6.4875e-16
Q9QXK7	Q9QXK7 Cleavage and polyadenylation specificity factor subunit 3 [OS=Mus musculus]	5	2	Cpsf3	100	6.64386	6.4875e-16
P70303	P70303 CTP synthase 2 [OS=Mus musculus]	7	3	Ctps2	100	6.64386	6.4875e-16
O35350	O35350 Calpain-1 catalytic subunit [OS=Mus musculus]	4	2	Capn1	100	6.64386	6.4875e-16
P35802	P35802 Neuronal membrane glycoprotein M6-a [OS=Mus musculus]	10	4	Gpm6a	56.869	5.82957	6.4875e-16
Q8BW96	Q8BW96 Calcium/calmodulin-dependent protein kinase type 1D [OS=Mus musculus]	10	1	Camk1d	56.302	5.81511	6.4875e-16
Q8BIJ7	Q8BIJ7 RUN and FYVE domain-containing protein 1 [OS=Mus musculus]	4	2	Rufy1	41.837	5.38671	5.58745e-14
Q8K1T6-2	Q8K1T6-2 Isoform 2 of Lymphocyte antigen 6G6e [OS=Mus musculus]	13	2		36.356	5.18412	4.81605e-13
Q64524	Q64524 Histone H2B type 2-E [OS=Mus musculus]	27	1	H2bc21	16.35	4.03122	2.05681e-11
Q61655	Q61655 ATP-dependent RNA helicase DDX19A [OS=Mus musculus]	5	2	Ddx19a	11.131	3.47651	6.4943e-07
P61255	P61255 Large ribosomal subunit protein uL24 [OS=Mus musculus]	11	2	Rpl26; RPL26	10.48	3.38957	4.00997e-06
P02089	P02089 Hemoglobin subunit beta-2 [OS=Mus musculus]	67	3	Hbb-b2	9.817	3.29528	5.96542e-13
Q811P8	Q811P8 Rho GTPase-activating protein 32 [OS=Mus musculus]	2	2	Arhgap32	9.799	3.29263	1.58266e-05
Q9D924	Q9D924 Iron-sulfur cluster assembly 1 homolog, mitochondrial [OS=Mus musculus]	20	2	Isca1	9.249	3.2093	3.66458e-06
P60879-2	P60879-2 Isoform 2 of Synaptosomal-associated protein 25 [OS=Mus musculus]	68	2	LOC101396645; LOC111141440; LOC112827426; Snap25; SNAP25	8.241	3.04282	7.29613e-06
Q80XU3	Q80XU3 Nuclear ubiquitous casein and cyclin-dependent kinase substrate 1 [OS=Mus musculus]	12	3	Nucks1	7.593	2.92467	4.03923e-05
Q8BG05-2	Q8BG05-2 Isoform 2 of Heterogeneous nuclear ribonucleoprotein A3 [OS=Mus musculus]	32	1	Hnrnpa3; HNRNPA3; LOC101560631; LOC109684386	7.099	2.82762	5.93703e-06
Q61941	Q61941 NAD(P) transhydrogenase, mitochondrial [OS=Mus musculus]	2	2	Nnt	6.92	2.79077	4.0354e-06
Q9CRB8	Q9CRB8 Mitochondrial fission process protein 1 [OS=Mus musculus]	13	2	Mtfp1	6.811	2.76787	1.97584e-08
P63073	P63073 Eukaryotic translation initiation factor 4E [OS=Mus musculus]	18	3	Eif4e	6.691	2.74222	7.7245e-06
P42227	P42227 Signal transducer and activator of transcription 3 [OS=Mus musculus]	9	1	Stat3	6.632	2.72944	0.010614
Q9R020	Q9R020 Zinc finger Ran-binding domain-containing protein 2 [OS=Mus musculus]	12	4	Zranb2	6.357	2.66835	4.46493e-05
P43006-3	P43006-3 Isoform Glt-1B of Excitatory amino acid transporter 2 [OS=Mus musculus]	22	1	Slc1a2	6.32	2.65992	0.00161729
Q5H8C4	Q5H8C4 Intermembrane lipid transfer protein VPS13A [OS=Mus musculus]	1	2	Vps13a	5.469	2.45128	0.00176661
G5E8V9	G5E8V9 Arfaptin-1 [OS=Mus musculus]	9	2	Arfip1	5.368	2.42438	0.00275042
Q569Z6	Q569Z6 Thyroid hormone receptor-associated protein 3 [OS=Mus musculus]	10	4	Thrap3	5.274	2.3989	0.000160067
Q61687	Q61687 Transcriptional regulator ATRX [OS=Mus musculus]	3	5	Atrx	4.895	2.29131	0.00808857
Q9Z315	Q9Z315 U4/U6.U5 tri-snRNP-associated protein 1 [OS=Mus musculus]	6	3	Sart1	4.828	2.27143	0.0647458
Q9D2M8	Q9D2M8 Ubiquitin-conjugating enzyme E2 variant 2 [OS=Mus musculus]	25	1	Ube2v2	4.8	2.26303	0.0226342
Q9D114	Q9D114 Guanosine-3',5'-bis(diphosphate) 3'-pyrophosphohydrolase MESH1 [OS=Mus musculus]	18	2	Hddc3	4.622	2.20852	0.000936998
Q8BH43	Q8BH43 Actin-binding protein WASF2 [OS=Mus musculus]	8	2	Wasf2	4.586	2.19724	0.0153376
Q8CHW4	Q8CHW4 Translation initiation factor eIF2B subunit epsilon [OS=Mus musculus]	11	4	Eif2b5	4.532	2.18015	0.00275042
Q80U95	Q80U95 Ubiquitin-protein ligase E3C [OS=Mus musculus]	3	2	Ube3c	4.414	2.14209	0.0124054
Q9D061	Q9D061 Acyl-CoA-binding domain-containing protein 6 [OS=Mus musculus]	9	2	Acbd6	4.305	2.10601	0.0187762
Q03958	Q03958 Prefoldin subunit 6 [OS=Mus musculus]	28	3	Pfdn6	4.275	2.09592	0.00120151
Q9WV92-7	Q9WV92-7 Isoform 7 of Band 4.1-like protein 3 [OS=Mus musculus]	37	1		4.152	2.05381	0.0179798
Q9CQF4	Q9CQF4 Mitochondrial transcription rescue factor 1 [OS=Mus musculus]	12	2	Mtres1	4.06	2.02148	0.0202909
Q8R1N4	Q8R1N4 NudC domain-containing protein 3 [OS=Mus musculus]	18	3	Nudcd3	3.99	1.99639	0.0224752
Q99KP3	Q99KP3 Lambda-crystallin homolog [OS=Mus musculus]	11	2	Cryl1	3.948	1.98112	0.0240277
Q61165	Q61165 Sodium/hydrogen exchanger 1 [OS=Mus musculus]	4	2	Slc9a1	3.785	1.92029	0.029616
P29391	P29391 Ferritin light chain 1 [OS=Mus musculus]	21	2	Ftl1	3.767	1.91342	0.00924009
Q9WUD1	Q9WUD1 E3 ubiquitin-protein ligase CHIP [OS=Mus musculus]	12	3	Stub1	3.766	1.91303	0.0249495
Q8QZY9	Q8QZY9 Splicing factor 3B subunit 4 [OS=Mus musculus]	9	2	Sf3b4	3.702	1.8883	0.0372497
Q9WVA3	Q9WVA3 Mitotic checkpoint protein BUB3 [OS=Mus musculus]	10	2	Bub3; BUB3	3.627	1.85878	0.0464231
Q9R0U0	Q9R0U0 Serine/arginine-rich splicing factor 10 [OS=Mus musculus]	10	2	Srsf10; SRSF10	3.581	1.84036	0.013752
P63084	P63084 Protein S100-A5 [OS=Mus musculus]	44	3	S100a5	3.483	1.80033	0.0612057
Q71M36-2	Q71M36-2 Isoform 2 of Chondroitin sulfate proteoglycan 5 [OS=Mus musculus]	14	4		3.454	1.78827	0.00238216
Q3UHK1	Q3UHK1 Proton myo-inositol cotransporter [OS=Mus musculus]	4	2	Slc2a13	3.346	1.74244	0.0705748
A2AP18	A2AP18 1-phosphatidylinositol 4,5-bisphosphate phosphodiesterase eta-2 [OS=Mus musculus]	4	4	Plch2	3.342	1.74071	0.0765771
Q8CFI7	Q8CFI7 DNA-directed RNA polymerase II subunit RPB2 [OS=Mus musculus]	4	3	Polr2b	3.317	1.72988	0.00361669
P46467	P46467 Vacuolar protein sorting-associated protein 4B [OS=Mus musculus]	6	1	Vps4b	3.273	1.71061	0.0843299
Q8C570	Q8C570 mRNA export factor [OS=Mus musculus]	8	2	Rae1	3.255	1.70266	0.106384
Q9CZW4	Q9CZW4 Fatty acid CoA ligase Acsl3 [OS=Mus musculus]	8	4	Acsl3	3.189	1.6731	0.0998154
Q8R4X3	Q8R4X3 RNA-binding protein 12 [OS=Mus musculus]	2	2	Rbm12	3.169	1.66403	0.00691518
Q8VE37	Q8VE37 Regulator of chromosome condensation [OS=Mus musculus]	9	2	Rcc1	3.16	1.65992	0.116822
P56395	P56395 Cytochrome b5 [OS=Mus musculus]	34	3	Cyb5a	3.1	1.63227	0.00802689
Q9D0M5	Q9D0M5 Dynein light chain 2, cytoplasmic [OS=Mus musculus]	38	1	Dynll2; DYNLL2	3.063	1.61495	0.034181
Q925E7	Q925E7 Serine/threonine-protein phosphatase 2A 55 kDa regulatory subunit B delta isoform [OS=Mus musculus]	18	1	Ppp2r2d	3.013	1.5912	0.126884
P62918	P62918 Large ribosomal subunit protein uL2 [OS=Mus musculus]	26	3	Rpl8; RPL8	3.007	1.58832	0.116587
P67871	P67871 Casein kinase II subunit beta [OS=Mus musculus]	19	4	Csnk2b; CSNK2B	2.997	1.58352	0.0137534
Q80WS3	Q80WS3 RNA 2'-O-methyltransferase FBLL1 [OS=Mus musculus]	10	1	Fbll1	2.983	1.57676	0.149095
P61087	P61087 Ubiquitin-conjugating enzyme E2 K [OS=Mus musculus]	54	7	Ube2k; UBE2K	2.965	1.56803	0.0194447
Q69ZF3	Q69ZF3 Non-lysosomal glucosylceramidase [OS=Mus musculus]	3	2	Gba2	2.941	1.55631	0.176056
P26645	P26645 Myristoylated alanine-rich C-kinase substrate [OS=Mus musculus]	46	5	Marcks	2.927	1.54942	0.013752
Q64012	Q64012 RNA-binding protein Raly [OS=Mus musculus]	17	3	Raly	2.925	1.54844	0.148886
Q9DD18	Q9DD18 D-aminoacyl-tRNA deacylase 1 [OS=Mus musculus]	20	2	Dtd1	2.923	1.54745	0.148886
P21460	P21460 Cystatin-C [OS=Mus musculus]	33	4	Cst3	2.922	1.54696	0.0181978
O54941	O54941 SWI/SNF-related matrix-associated actin-dependent regulator of chromatin subfamily E member 1 [OS=Mus musculus]	13	4	Smarce1	2.885	1.52857	0.045717
P21619	P21619 Lamin-B2 [OS=Mus musculus]	29	13	Lmnb2	2.884	1.52807	0.01608
O55201	O55201 Transcription elongation factor SPT5 [OS=Mus musculus]	3	2	Supt5h	2.864	1.51803	0.349103
Q8R4H2	Q8R4H2 Rho guanine nucleotide exchange factor 12 [OS=Mus musculus]	5	4	Arhgef12	2.856	1.514	0.175543
O08919	O08919 Numb-like protein [OS=Mus musculus]	7	3	Numbl	2.82	1.4957	0.168693
O89086	O89086 RNA-binding protein 3 [OS=Mus musculus]	33	2	Rbm3	2.806	1.48852	0.0204737
Q8BFU2	Q8BFU2 Histone H2A type 3 [OS=Mus musculus]	55	1	H2ac25; H2AC25	2.803	1.48697	0.221781
P47963	P47963 Large ribosomal subunit protein eL13 [OS=Mus musculus]	24	5	Rpl13	2.792	1.4813	0.0245769
P84244	P84244 Histone H3.3 [OS=Mus musculus]	29	1	H3-3a; H3-3A; H3-3b; H3-3B; h3-5; H3-IX; H3-X; h3f3a; h3f3b.1; h3f3d; His3.3A; His3.3B	2.776	1.47301	0.0226342
Q9D385	Q9D385 ADP-ribosylation factor-like protein 2-binding protein [OS=Mus musculus]	17	2	Arl2bp	2.772	1.47093	0.22251
Q9CQX8	Q9CQX8 Alpha-ketoglutarate dehydrogenase component 4 [OS=Mus musculus]	44	2	Kgd4	2.767	1.46832	0.0287411
P61358	P61358 Large ribosomal subunit protein eL27 [OS=Mus musculus]	24	3	Rpl27; RPL27	2.741	1.4547	0.03533
Q99NE5	Q99NE5 Regulating synaptic membrane exocytosis protein 1 [OS=Mus musculus]	4	1	Rims1	2.732	1.44996	0.201393
P43275	P43275 Histone H1.1 [OS=Mus musculus]	25	4	H1-1	2.688	1.42653	0.0314987
Q9D6J5	Q9D6J5 NADH dehydrogenase [ubiquinone] 1 beta subcomplex subunit 8, mitochondrial [OS=Mus musculus]	24	4	Ndufb8	2.679	1.42169	0.0326103
Q62277	Q62277 Synaptophysin [OS=Mus musculus]	16	4	Syp	2.653	1.40762	0.0353445
Q8WTY4	Q8WTY4 Anamorsin [OS=Mus musculus]	23	4	Ciapin1	2.633	1.39671	0.2243
B2RY56	B2RY56 RNA-binding protein 25 [OS=Mus musculus]	11	6	Rbm25	2.617	1.38791	0.106313
Q7TQ95	Q7TQ95 Endoplasmic reticulum junction formation protein lunapark [OS=Mus musculus]	22	5	Lnpk	2.597	1.37685	0.149095
Q811Q9	Q811Q9 Choline-phosphate cytidylyltransferase B [OS=Mus musculus]	9	2	Pcyt1b	2.583	1.36905	0.253873
Q9DBZ5	Q9DBZ5 Eukaryotic translation initiation factor 3 subunit K [OS=Mus musculus]	11	2	Eif3k	2.58	1.36737	0.148886
Q9CYW4	Q9CYW4 Haloacid dehalogenase-like hydrolase domain-containing protein 3 [OS=Mus musculus]	14	2	Hdhd3	2.552	1.35163	0.326211
Q9QWW1	Q9QWW1 Homer protein homolog 2 [OS=Mus musculus]	6	2	Homer2	2.547	1.3488	0.253145
O55091	O55091 Protein IMPACT [OS=Mus musculus]	34	5	Impact	2.546	1.34823	0.0917445
O08583	O08583 THO complex subunit 4 [OS=Mus musculus]	31	4	Alyref	2.534	1.34142	0.153042
Q9JK48-2	Q9JK48-2 Isoform 2 of Endophilin-B1 [OS=Mus musculus]	10	3		2.531	1.33971	0.265851
Q6PDQ2	Q6PDQ2 Chromodomain-helicase-DNA-binding protein 4 [OS=Mus musculus]	5	4	Chd4	2.522	1.33457	0.265851
B9EJA2	B9EJA2 Cortactin-binding protein 2 [OS=Mus musculus]	7	8	Cttnbp2	2.521	1.334	0.0647458
Q61282	Q61282 Aggrecan core protein [OS=Mus musculus]	2	2	Acan	2.518	1.33228	0.189668
P0C7L0	P0C7L0 WAS/WASL-interacting protein family member 3 [OS=Mus musculus]	14	4	Wipf3	2.507	1.32596	0.067317
Q91VW3	Q91VW3 SH3 domain-binding glutamic acid-rich-like protein 3 [OS=Mus musculus]	56	3	Sh3bgrl3	2.498	1.32077	0.0669582
P52760	P52760 2-iminobutanoate/2-iminopropanoate deaminase [OS=Mus musculus]	44	4	Rida	2.495	1.31904	0.0998154
B1AWN6	B1AWN6 Sodium channel protein type 2 subunit alpha [OS=Mus musculus]	6	3	Scn2a	2.492	1.3173	0.25851
P43274	P43274 Histone H1.4 [OS=Mus musculus]	18	2	H1-4	2.484	1.31267	0.0677125
O55106	O55106 Striatin [OS=Mus musculus]	3	2	Strn	2.44	1.28688	0.289729
Q3UJP5	Q3UJP5 Cilia- and flagella-associated protein 418 [OS=Mus musculus]	13	2	Cfap418	2.432	1.28214	0.30071
P55264-2	P55264-2 Isoform 2 of Adenosine kinase [OS=Mus musculus]	49	2	Adk	2.425	1.27798	0.48487
Q8C7M3	Q8C7M3 E3 ubiquitin-protein ligase TRIM9 [OS=Mus musculus]	11	4	Trim9	2.418	1.27381	0.206979
P56212	P56212 cAMP-regulated phosphoprotein 19 [OS=Mus musculus]	29	2	Arpp19	2.405	1.26604	0.265851
Q9D0F3	Q9D0F3 Protein ERGIC-53 [OS=Mus musculus]	6	2	Lman1	2.399	1.26243	0.321633
O88696	O88696 ATP-dependent Clp protease proteolytic subunit, mitochondrial [OS=Mus musculus]	11	2	Clpp	2.395	1.26003	0.183167
Q8VI75	Q8VI75 Importin-4 [OS=Mus musculus]	4	3	Ipo4	2.382	1.25217	0.478866
Q9ER58	Q9ER58 Testican-2 [OS=Mus musculus]	11	3	Spock2	2.381	1.25157	0.308632
Q9CZY3	Q9CZY3 Ubiquitin-conjugating enzyme E2 variant 1 [OS=Mus musculus]	33	2	Ube2v1	2.377	1.24914	0.0998154
O54991	O54991 Contactin-associated protein 1 [OS=Mus musculus]	5	5	Cntnap1	2.345	1.22959	0.235788
P53702	P53702 Holocytochrome c-type synthase [OS=Mus musculus]	17	3	Hccs	2.342	1.22774	0.326782
P28661	P28661 Septin-4 [OS=Mus musculus]	25	6	Septin4	2.328	1.21909	0.116822
Q78IK2	Q78IK2 ATP synthase F(0) complex subunit k, mitochondrial [OS=Mus musculus]	47	3	Atp5mk	2.324	1.21661	0.119853
P34884	P34884 Macrophage migration inhibitory factor [OS=Mus musculus]	24	3	Mif	2.305	1.20477	0.128174
P19253	P19253 Large ribosomal subunit protein uL13 [OS=Mus musculus]	11	2	Rpl13a	2.305	1.20477	0.142863
Q9D6Z1	Q9D6Z1 Nucleolar protein 56 [OS=Mus musculus]	10	4	Nop56	2.302	1.20289	0.301189
Q62165	Q62165 Dystroglycan 1 [OS=Mus musculus]	3	3	Dag1	2.295	1.19849	0.327121
Q9R0N5	Q9R0N5 Synaptotagmin-5 [OS=Mus musculus]	9	1	Syt5	2.293	1.19724	0.460111
Q80XI4	Q80XI4 Phosphatidylinositol 5-phosphate 4-kinase type-2 beta [OS=Mus musculus]	14	3	Pip4k2b	2.292	1.19661	0.187203
P28571	P28571 Sodium- and chloride-dependent glycine transporter 1 [OS=Mus musculus]	5	2	Slc6a9	2.288	1.19409	0.148886
P15864	P15864 Histone H1.2 [OS=Mus musculus]	21	2	H1-2	2.287	1.19346	0.138712
Q922J3	Q922J3 CAP-Gly domain-containing linker protein 1 [OS=Mus musculus]	8	5	Clip1	2.286	1.19283	0.374017
P46414	P46414 Cyclin-dependent kinase inhibitor 1B [OS=Mus musculus]	14	2	Cdkn1b	2.273	1.1846	0.149742
P83940	P83940 Elongin-C [OS=Mus musculus]	41	3	Eloc; ELOC	2.272	1.18396	0.326211
Q9JMG7-2	Q9JMG7-2 Isoform 2 of Hepatoma-derived growth factor-related protein 3 [OS=Mus musculus]	24	5		2.258	1.17505	0.148886
P61264	P61264 Syntaxin-1B [OS=Mus musculus]	45	12	Stx1b; STX1B	2.251	1.17057	0.149742
Q9JII5	Q9JII5 DAZ-associated protein 1 [OS=Mus musculus]	8	2	Dazap1	2.251	1.17057	0.239466
Q60854	Q60854 Serpin B6 [OS=Mus musculus]	6	2	Serpinb6	2.251	1.17057	0.399252
Q99LB2	Q99LB2 Dehydrogenase/reductase SDR family member 4 [OS=Mus musculus]	11	2	Dhrs4	2.25	1.16993	0.385372
P56959	P56959 RNA-binding protein FUS [OS=Mus musculus]	17	6	Fus	2.247	1.168	0.150817
P70349	P70349 Adenosine 5'-monophosphoramidase HINT1 [OS=Mus musculus]	66	5	Hint1	2.244	1.16607	0.152295
P60843	P60843 Eukaryotic initiation factor 4A-I [OS=Mus musculus]	33	4	Eif4a1; EIF4A1	2.244	1.16607	0.290493
P54731	P54731 FAS-associated factor 1 [OS=Mus musculus]	4	2	Faf1	2.244	1.16607	0.411438
Q3UU96	Q3UU96 Serine/threonine-protein kinase MRCK alpha [OS=Mus musculus]	2	3	Cdc42bpa	2.242	1.16479	0.422074
Q9JIW9	Q9JIW9 Ras-related protein Ral-B [OS=Mus musculus]	17	2	Ralb	2.24	1.1635	0.155102
Q91YD9	Q91YD9 Actin nucleation-promoting factor WASL [OS=Mus musculus]	9	2	Wasl	2.227	1.1551	0.437838
Q8VE09	Q8VE09 Tetratricopeptide repeat protein 39C [OS=Mus musculus]	9	4	Ttc39c	2.226	1.15445	0.325278
Q6PDI6	Q6PDI6 Ubiquitin carboxyl-terminal hydrolase MINDY-2 [OS=Mus musculus]	4	2	Mindy2	2.222	1.15186	0.388442
P97346	P97346 Nucleoredoxin [OS=Mus musculus]	8	2	Nxn	2.221	1.15121	0.62769
P20060	P20060 Beta-hexosaminidase subunit beta [OS=Mus musculus]	8	3	Hexb	2.221	1.15121	0.349103
O35326	O35326 Serine/arginine-rich splicing factor 5 [OS=Mus musculus]	14	4	Srsf5	2.219	1.14991	0.30071
Q9CR61	Q9CR61 NADH dehydrogenase [ubiquinone] 1 beta subcomplex subunit 7 [OS=Mus musculus]	38	5	Ndufb7	2.218	1.14926	0.183167
Q91VH6	Q91VH6 Protein MEMO1 [OS=Mus musculus]	18	3	Memo1	2.217	1.14861	0.416872
P63158	P63158 High mobility group protein B1 [OS=Mus musculus]	28	5	Hmgb1	2.214	1.14666	0.168867
Q9D517	Q9D517 1-acyl-sn-glycerol-3-phosphate acyltransferase gamma [OS=Mus musculus]	11	3	Agpat3	2.211	1.1447	0.301189
Q91ZR1	Q91ZR1 Ras-related protein Rab-4B [OS=Mus musculus]	29	3	Rab4b	2.206	1.14143	0.42217
Q9D0L8	Q9D0L8 mRNA cap guanine-N(7) methyltransferase [OS=Mus musculus]	22	6	Rnmt	2.197	1.13553	0.427559
Q9WV98	Q9WV98 Mitochondrial import inner membrane translocase subunit Tim9 [OS=Mus musculus]	43	3	Timm9	2.193	1.13291	0.201393
Q03717	Q03717 Potassium voltage-gated channel subfamily B member 1 [OS=Mus musculus]	4	2	Kcnb1	2.187	1.12895	0.411714
Q9Z130	Q9Z130 Heterogeneous nuclear ribonucleoprotein D-like [OS=Mus musculus]	30	7	Hnrnpdl	2.184	1.12697	0.184568
A2A8L1	A2A8L1 Chromodomain-helicase-DNA-binding protein 5 [OS=Mus musculus]	4	2	Chd5	2.183	1.12631	0.460758
Q9DCC4	Q9DCC4 Pyrroline-5-carboxylate reductase 3 [OS=Mus musculus]	13	2	Pycr3	2.174	1.12035	0.341057
Q8VE22	Q8VE22 Small ribosomal subunit protein mS23 [OS=Mus musculus]	24	3	Mrps23	2.174	1.12035	0.38543
P00397	P00397 Cytochrome c oxidase subunit 1 [OS=Mus musculus]	10	2	Mtco1	2.173	1.11969	0.206979
Q8VEJ9	Q8VEJ9 Vacuolar protein sorting-associated protein 4A [OS=Mus musculus]	10	2	Vps4a	2.17	1.1177	0.354832
Q9CWZ3	Q9CWZ3 RNA-binding protein 8A [OS=Mus musculus]	17	3	Rbm8a; RBM8A	2.154	1.10702	0.30071
Q9JHL1	Q9JHL1 Na(+)/H(+) exchange regulatory cofactor NHE-RF2 [OS=Mus musculus]	20	4	Nherf2	2.125	1.08746	0.320161
Q8BLQ9	Q8BLQ9 Cell adhesion molecule 2 [OS=Mus musculus]	27	5	Cadm2	2.123	1.0861	0.235788
O35286	O35286 ATP-dependent RNA helicase DHX15 [OS=Mus musculus]	17	10	Dhx15	2.114	1.07998	0.238325
Q8VED9	Q8VED9 Galectin-related protein [OS=Mus musculus]	55	5	Lgalsl	2.112	1.07861	0.238325
Q3TDD9	Q3TDD9 Protein phosphatase 1 regulatory subunit 21 [OS=Mus musculus]	4	2	Ppp1r21	2.11	1.07724	0.633119
P08228	P08228 Superoxide dismutase [Cu-Zn] [OS=Mus musculus]	55	4	Sod1	2.105	1.07382	0.231793
Q8BTG7	Q8BTG7 Protein NDRG4 [OS=Mus musculus]	47	1	Ndrg4	2.102	1.07176	0.471099
P97493	P97493 Thioredoxin, mitochondrial [OS=Mus musculus]	22	2	Txn2	2.102	1.07176	0.221781
Q8VHJ5	Q8VHJ5 Serine/threonine-protein kinase MARK1 [OS=Mus musculus]	5	1	Mark1	2.1	1.07039	0.446958
Q9CQE1	Q9CQE1 Protein NipSnap homolog 3B [OS=Mus musculus]	17	3	Nipsnap3b	2.093	1.06557	0.377627
Q8BTI8	Q8BTI8 Serine/arginine repetitive matrix protein 2 [OS=Mus musculus]	2	3	Srrm2	2.092	1.06488	0.375475
P43277	P43277 Histone H1.3 [OS=Mus musculus]	18	1	H1-3	2.086	1.06074	0.238325
Q9DCL8	Q9DCL8 Protein phosphatase inhibitor 2 [OS=Mus musculus]	20	2	Ppp1r2	2.079	1.05589	0.405008
Q14BB9	Q14BB9 MAP6 domain-containing protein 1 [OS=Mus musculus]	27	2	Map6d1	2.073	1.05172	0.332886
Q00PI9	Q00PI9 Heterogeneous nuclear ribonucleoprotein U-like protein 2 [OS=Mus musculus]	17	10	Hnrnpul2	2.07	1.04963	0.244626
P11404	P11404 Fatty acid-binding protein, heart [OS=Mus musculus]	25	3	Fabp3	2.063	1.04474	0.255644
P39447	P39447 Tight junction protein 1 [OS=Mus musculus]	7	7	Tjp1	2.061	1.04334	0.354832
P62852	P62852 Small ribosomal subunit protein eS25 [OS=Mus musculus]	22	3	Rps25; RPS25	2.061	1.04334	0.232136
O70435	O70435 Proteasome subunit alpha type-3 [OS=Mus musculus]	18	4	Psma3	2.06	1.04264	0.258829
A2AT37	A2AT37 Regulator of nonsense transcripts 2 [OS=Mus musculus]	3	2	Upf2	2.056	1.03984	0.500234
Q3THW5	Q3THW5 Histone H2A.V [OS=Mus musculus]	43	3	h2az2; H2az2; H2AZ2; h2az2a	2.051	1.03633	0.258829
Q9CQH3	Q9CQH3 NADH dehydrogenase [ubiquinone] 1 beta subcomplex subunit 5, mitochondrial [OS=Mus musculus]	20	3	Ndufb5	2.043	1.03069	0.2847
Q80ZI6	Q80ZI6 E3 ubiquitin-protein ligase LRSAM1 [OS=Mus musculus]	3	2	Lrsam1	2.043	1.03069	0.521976
Q9D8B4	Q9D8B4 NADH dehydrogenase [ubiquinone] 1 alpha subcomplex subunit 11 [OS=Mus musculus]	19	2	Ndufa11	2.036	1.02574	0.2847
Q8VD33	Q8VD33 Small glutamine-rich tetratricopeptide repeat-containing protein beta [OS=Mus musculus]	8	2	Sgtb	2.036	1.02574	0.374045
P61211	P61211 ADP-ribosylation factor-like protein 1 [OS=Mus musculus]	14	2	Arl1	2.03	1.02148	0.278
P12970	P12970 Large ribosomal subunit protein eL8 [OS=Mus musculus]	30	7	Rpl7a	2.027	1.01935	0.292676
Q9ERI6	Q9ERI6 Retinol dehydrogenase 14 [OS=Mus musculus]	13	4	Rdh14	2.023	1.0165	0.439556
Q4VAA2	Q4VAA2 Protein CDV3 [OS=Mus musculus]	15	2	Cdv3	2.018	1.01293	0.500234
Q62241	Q62241 U1 small nuclear ribonucleoprotein C [OS=Mus musculus]	19	2	Snrpc	2.014	1.01006	0.530289
Q8BP92	Q8BP92 Reticulocalbin-2 [OS=Mus musculus]	56	12	Rcn2	2.01	1.0072	0.294568
O88532	O88532 Zinc finger RNA-binding protein [OS=Mus musculus]	9	6	Zfr	2.007	1.00504	0.360604
P68433	P68433 Histone H3.1 [OS=Mus musculus]	29	1	H3110; H315; H3c1; H3C1; H3c10; H3C10; H3c11; H3C11; H3C12; H3C2; H3C3; H3C4; H3C6; H3C7; H3c8; H3C8	2.003	1.00216	0.255644
Q61035	Q61035 Histidine--tRNA ligase, cytoplasmic [OS=Mus musculus]	18	7	Hars1	1.99	0.992768	0.349103
P60904	P60904 DnaJ homolog subfamily C member 5 [OS=Mus musculus]	47	6	Dnajc5	1.988	0.991318	0.327121
P63054	P63054 Calmodulin regulator protein PCP4 [OS=Mus musculus]	44	3	Pcp4	1.984	0.988412	0.320161
P47867	P47867 Secretogranin-3 [OS=Mus musculus]	12	3	Scg3	1.983	0.987685	0.55935
Q8R0A7	Q8R0A7 Uncharacterized protein KIAA0513 [OS=Mus musculus]	21	6	Kiaa0513	1.979	0.984772	0.325113
Q64520	Q64520 Guanylate kinase [OS=Mus musculus]	25	3	Guk1	1.979	0.984772	0.445483
Q6NZL0	Q6NZL0 Microtubule cross-linking factor 3 [OS=Mus musculus]	8	6	Mtcl3	1.978	0.984042	0.320161
P07758	P07758 Alpha-1-antitrypsin 1-1 [OS=Mus musculus]	8	2	Serpina1a	1.976	0.982583	0.554935
O35621	O35621 Phosphomannomutase 1 [OS=Mus musculus]	11	2	Pmm1	1.958	0.969381	0.552879
Q9Z2I9	Q9Z2I9 Succinate--CoA ligase [ADP-forming] subunit beta, mitochondrial [OS=Mus musculus]	36	13	Sucla2	1.955	0.967169	0.346638
Q9CW03	Q9CW03 Structural maintenance of chromosomes protein 3 [OS=Mus musculus]	4	3	Smc3	1.954	0.96643	0.552277
Q9CU62	Q9CU62 Structural maintenance of chromosomes protein 1A [OS=Mus musculus]	4	4	Smc1a	1.953	0.965692	0.57193
Q8VE97	Q8VE97 Serine/arginine-rich splicing factor 4 [OS=Mus musculus]	4	2	Srsf4	1.952	0.964953	0.569837
Q62059	Q62059 Versican core protein [OS=Mus musculus]	3	6	Vcan	1.951	0.964214	0.360604
P97450	P97450 ATP synthase peripheral stalk subunit F6, mitochondrial [OS=Mus musculus]	31	5	Atp5pf	1.946	0.960512	0.349103
O08795-2	O08795-2 Isoform 2 of Glucosidase 2 subunit beta [OS=Mus musculus]	13	4		1.946	0.960512	0.346638
Q9Z0Y1	Q9Z0Y1 Dynactin subunit 3 [OS=Mus musculus]	24	3	Dctn3	1.945	0.95977	0.349103
Q9JLI8	Q9JLI8 Spliceosome associated factor 3, U4/U6 recycling protein [OS=Mus musculus]	4	3	Sart3	1.935	0.952334	0.570958
Q8CAQ8-2	Q8CAQ8-2 Isoform 2 of MICOS complex subunit Mic60 [OS=Mus musculus]	37	1		1.934	0.951588	0.48762
Q9JJ57-4	Q9JJ57-4 Isoform 4 of A-type potassium channel modulatory protein KCNIP1 [OS=Mus musculus]	11	2		1.934	0.951588	0.547443
Q9JI91	Q9JI91 Alpha-actinin-2 [OS=Mus musculus]	26	10	Actn2	1.924	0.944109	0.438638
Q9CPR4	Q9CPR4 Large ribosomal subunit protein uL22 [OS=Mus musculus]	29	4	Rpl17; RPL17	1.916	0.938098	0.375475
P21107-2	P21107-2 Isoform 2 of Tropomyosin alpha-3 chain [OS=Mus musculus]	32	5	LOC101399672; Tpm3; TPM3	1.914	0.936591	0.377064
D3YZI9	D3YZI9 PiggyBac transposable element-derived protein 5 [OS=Mus musculus]	12	2	Pgbd5	1.912	0.935083	0.55935
P97351	P97351 Small ribosomal subunit protein eS1 [OS=Mus musculus]	17	4	Rps3a	1.911	0.934328	0.374045
Q62376	Q62376 U1 small nuclear ribonucleoprotein 70 kDa [OS=Mus musculus]	5	2	Snrnp70	1.91	0.933573	0.416815
Q3UY34	Q3UY34 Protein CUSTOS [OS=Mus musculus]	16	2	Custos	1.906	0.930548	0.664611
Q922Y1	Q922Y1 UBX domain-containing protein 1 [OS=Mus musculus]	19	2	Ubxn1	1.904	0.929033	0.595545
Q8BMF3	Q8BMF3 NADP-dependent malic enzyme, mitochondrial [OS=Mus musculus]	43	14	Me3	1.901	0.926759	0.389373
Q8BHE3	Q8BHE3 Caytaxin [OS=Mus musculus]	22	5	Atcay	1.901	0.926759	0.385372
Q8JZK9	Q8JZK9 Hydroxymethylglutaryl-CoA synthase, cytoplasmic [OS=Mus musculus]	6	1	Hmgcs1	1.898	0.92448	0.709487
O55131	O55131 Septin-7 [OS=Mus musculus]	39	9	Septin7	1.89	0.918386	0.405008
O55234	O55234 Proteasome subunit beta type-5 [OS=Mus musculus]	33	6	Psmb5	1.889	0.917623	0.411438
Q91WS0	Q91WS0 CDGSH iron-sulfur domain-containing protein 1 [OS=Mus musculus]	34	3	Cisd1	1.885	0.914565	0.411438
D3YXK2	D3YXK2 Scaffold attachment factor B1 [OS=Mus musculus]	9	7	Safb	1.881	0.9115	0.422074
P61750	P61750 ADP-ribosylation factor 4 [OS=Mus musculus]	47	1	Arf4	1.88	0.910733	0.745602
Q80UU9	Q80UU9 Membrane-associated progesterone receptor component 2 [OS=Mus musculus]	31	3	Pgrmc2	1.88	0.910733	0.55935
P04370-4	P04370-4 Isoform 4 of Myelin basic protein [OS=Mus musculus]	33	6		1.879	0.909965	0.416815
Q3TC93	Q3TC93 HCLS1-binding protein 3 [OS=Mus musculus]	11	2	Hs1bp3	1.878	0.909197	0.750067
P63154	P63154 Crooked neck-like protein 1 [OS=Mus musculus]	3	2	Crnkl1	1.878	0.909197	0.416872
Q9CWZ7	Q9CWZ7 Gamma-soluble NSF attachment protein [OS=Mus musculus]	47	8	Napg	1.877	0.908429	0.41711
Q9Z0H8	Q9Z0H8 CAP-Gly domain-containing linker protein 2 [OS=Mus musculus]	17	9	Clip2	1.877	0.908429	0.478826
Q9R257	Q9R257 Heme-binding protein 1 [OS=Mus musculus]	18	2	Hebp1	1.877	0.908429	0.633119
Q60865	Q60865 Caprin-1 [OS=Mus musculus]	15	5	Caprin1	1.876	0.90766	0.436427
P27671	P27671 Ras-specific guanine nucleotide-releasing factor 1 [OS=Mus musculus]	8	5	Rasgrf1	1.873	0.905351	0.621537
Q8BGN8-2	Q8BGN8-2 Isoform 2 of Synaptoporin [OS=Mus musculus]	11	3		1.868	0.901494	0.460111
Q8K4Z5	Q8K4Z5 Splicing factor 3A subunit 1 [OS=Mus musculus]	12	5	Sf3a1	1.867	0.900722	0.416956
P26883	P26883 Peptidyl-prolyl cis-trans isomerase FKBP1A [OS=Mus musculus]	71	5	Fkbp1a	1.863	0.897628	0.445852
Q9D0E1	Q9D0E1 Heterogeneous nuclear ribonucleoprotein M [OS=Mus musculus]	22	12	Hnrnpm	1.862	0.896853	0.430956
Q3THS6	Q3THS6 S-adenosylmethionine synthase isoform type-2 [OS=Mus musculus]	24	6	Mat2a	1.855	0.891419	0.462657
P23242	P23242 Gap junction alpha-1 protein [OS=Mus musculus]	20	5	Gja1	1.851	0.888305	0.411438
Q8VEA4	Q8VEA4 Mitochondrial intermembrane space import and assembly protein 40 [OS=Mus musculus]	30	2	Chchd4	1.85	0.887525	0.560248
Q91XU3	Q91XU3 Phosphatidylinositol 5-phosphate 4-kinase type-2 gamma [OS=Mus musculus]	10	3	Pip4k2c	1.849	0.886745	0.635479
O88851	O88851 Serine hydrolase RBBP9 [OS=Mus musculus]	47	6	Rbbp9	1.848	0.885965	0.442134
Q80TR1	Q80TR1 Adhesion G protein-coupled receptor L1 [OS=Mus musculus]	5	4	Adgrl1	1.846	0.884403	0.565888
Q91WJ8-2	Q91WJ8-2 Isoform 2 of Far upstream element-binding protein 1 [OS=Mus musculus]	14	6		1.844	0.882839	0.446958
Q9ES97-4	Q9ES97-4 Isoform 4 of Reticulon-3 [OS=Mus musculus]	34	1		1.844	0.882839	0.682544
Q2TPA8	Q2TPA8 Hydroxysteroid dehydrogenase-like protein 2 [OS=Mus musculus]	24	7	Hsdl2	1.844	0.882839	0.531253
P12849	P12849 cAMP-dependent protein kinase type I-beta regulatory subunit [OS=Mus musculus]	22	4	Prkar1b	1.842	0.881273	0.587668
O54879	O54879 High mobility group protein B3 [OS=Mus musculus]	28	5	Hmgb3	1.842	0.881273	0.443493
P14148	P14148 Large ribosomal subunit protein uL30 [OS=Mus musculus]	24	5	Rpl7	1.837	0.877352	0.472714
P83510	P83510 Traf2 and NCK-interacting protein kinase [OS=Mus musculus]	4	2	Tnik	1.836	0.876566	0.764099
Q9WV02	Q9WV02 RNA-binding motif protein, X chromosome [OS=Mus musculus]	9	1	Rbmx	1.831	0.872632	0.460111
D3YVF0	D3YVF0 A-kinase anchor protein 5 [OS=Mus musculus]	26	7	Akap5	1.827	0.869477	0.430956
Q9CQ75	Q9CQ75 NADH dehydrogenase [ubiquinone] 1 alpha subcomplex subunit 2 [OS=Mus musculus]	24	2	Ndufa2	1.825	0.867896	0.460758
Q8BH55	Q8BH55 Threonine synthase-like 1 [OS=Mus musculus]	11	5	Thnsl1	1.824	0.867106	0.59263
P70288	P70288 Histone deacetylase 2 [OS=Mus musculus]	6	2	Hdac2	1.824	0.867106	0.594057
Q91ZW3	Q91ZW3 SWI/SNF-related matrix-associated actin-dependent regulator of chromatin subfamily A member 5 [OS=Mus musculus]	3	2	Smarca5	1.816	0.860764	0.703262
Q5XG69	Q5XG69 Soluble lamin-associated protein of 75 kDa [OS=Mus musculus]	19	5	Fam169a	1.814	0.859174	0.475093
Q6NVE9	Q6NVE9 Protein phosphatase PTC7 homolog [OS=Mus musculus]	12	2	Pptc7	1.814	0.859174	0.688041
Q9Z2D6-2	Q9Z2D6-2 Isoform B of Methyl-CpG-binding protein 2 [OS=Mus musculus]	28	9		1.813	0.858379	0.476677
P62827	P62827 GTP-binding nuclear protein Ran [OS=Mus musculus]	42	8	Ran; RAN	1.808	0.854395	0.482337
O54946	O54946 DnaJ homolog subfamily B member 6 [OS=Mus musculus]	15	3	Dnajb6	1.803	0.850399	0.460111
Q8CH09	Q8CH09 SURP and G-patch domain-containing protein 2 [OS=Mus musculus]	4	2	Sugp2	1.798	0.846393	0.476677
P43024	P43024 Cytochrome c oxidase subunit 6A1, mitochondrial [OS=Mus musculus]	61	4	Cox6a1	1.792	0.841571	0.500234
Q7TNC4	Q7TNC4 Putative RNA-binding protein Luc7-like 2 [OS=Mus musculus]	15	3	Luc7l2	1.789	0.839153	0.643322
Q8C1B7	Q8C1B7 Septin-11 [OS=Mus musculus]	39	6	Septin11	1.787	0.83754	0.51225
P50580	P50580 Proliferation-associated protein 2G4 [OS=Mus musculus]	24	6	Pa2g4	1.787	0.83754	0.521976
Q9DBR1	Q9DBR1 5'-3' exoribonuclease 2 [OS=Mus musculus]	3	2	Xrn2	1.784	0.835116	0.69565
Q9DCC8	Q9DCC8 Mitochondrial import receptor subunit TOM20 homolog [OS=Mus musculus]	39	2	Tomm20	1.783	0.834307	0.763112
O35685	O35685 Nuclear migration protein nudC [OS=Mus musculus]	20	5	Nudc	1.782	0.833497	0.503055
Q5EBJ4	Q5EBJ4 Ermin [OS=Mus musculus]	19	3	Ermn	1.781	0.832688	0.521435
P58771	P58771 Tropomyosin alpha-1 chain [OS=Mus musculus]	23	5	Tpm1; TPM1	1.778	0.830255	0.565888
Q99P31	Q99P31 Hsp70-binding protein 1 [OS=Mus musculus]	7	2	Hspbp1	1.773	0.826193	0.709487
Q8BYN5	Q8BYN5 FSD1-like protein [OS=Mus musculus]	6	2	Fsd1l	1.771	0.824564	0.703262
Q8C2Q3	Q8C2Q3 RNA-binding protein 14 [OS=Mus musculus]	13	6	Rbm14	1.77	0.823749	0.518944
Q9CZJ2	Q9CZJ2 Heat shock 70 kDa protein 12B [OS=Mus musculus]	6	1	Hspa12b	1.765	0.819668	0.789551
Q9CQR6	Q9CQR6 Serine/threonine-protein phosphatase 6 catalytic subunit [OS=Mus musculus]	16	2	Ppp6c	1.762	0.817214	0.703262
Q9D7A8	Q9D7A8 Armadillo repeat-containing protein 1 [OS=Mus musculus]	28	3	Armc1	1.76	0.815575	0.711891
P48193	P48193 Protein 4.1 [OS=Mus musculus]	7	2	Epb41	1.753	0.809826	0.709487
P35123	P35123 Ubiquitin carboxyl-terminal hydrolase 4 [OS=Mus musculus]	3	2	Usp4	1.753	0.809826	0.692139
Q9WVR4	Q9WVR4 RNA-binding protein FXR2 [OS=Mus musculus]	5	2	Fxr2	1.753	0.809826	0.789551
Q9JLT4	Q9JLT4 Thioredoxin reductase 2, mitochondrial [OS=Mus musculus]	18	4	Txnrd2	1.751	0.808179	0.664611
P28667	P28667 MARCKS-related protein [OS=Mus musculus]	25	2	Marcksl1	1.751	0.808179	0.772797
P05214	P05214 Tubulin alpha-3 chain [OS=Mus musculus]	60	1	Tuba3a; Tuba3b; TUBA3C; TUBA3D	1.75	0.807355	0.709487
Q9QX66	Q9QX66 Zinc finger protein neuro-d4 [OS=Mus musculus]	8	2	Dpf1	1.75	0.807355	0.778302
Q9D1M0	Q9D1M0 Protein SEC13 homolog [OS=Mus musculus]	11	2	Sec13	1.743	0.801573	0.740384
Q64010	Q64010 Adapter molecule crk [OS=Mus musculus]	40	7	Crk	1.742	0.800745	0.605164
P34022	P34022 Ran-specific GTPase-activating protein [OS=Mus musculus]	39	4	Ranbp1	1.739	0.798258	0.55935
P70333	P70333 Heterogeneous nuclear ribonucleoprotein H2 [OS=Mus musculus]	25	4	Hnrnph2	1.736	0.795767	0.683863
O54833	O54833 Casein kinase II subunit alpha' [OS=Mus musculus]	9	2	Csnk2a2	1.733	0.793272	0.726631
P97447	P97447 Four and a half LIM domains protein 1 [OS=Mus musculus]	26	5	Fhl1	1.73	0.790772	0.521976
Q640M6	Q640M6 Glycerophosphodiester phosphodiesterase domain-containing protein 5 [OS=Mus musculus]	5	2	Gdpd5	1.726	0.787432	0.709487
P50136	P50136 2-oxoisovalerate dehydrogenase subunit alpha, mitochondrial [OS=Mus musculus]	10	3	Bckdha	1.726	0.787432	0.726631
Q60829	Q60829 Protein phosphatase 1 regulatory subunit 1B [OS=Mus musculus]	22	2	Ppp1r1b	1.724	0.78576	0.7454
Q61423	Q61423 Potassium voltage-gated channel subfamily A member 4 [OS=Mus musculus]	6	1	Kcna4	1.723	0.784923	0.801561
P84096	P84096 Rho-related GTP-binding protein RhoG [OS=Mus musculus]	42	5	Rhog; RHOG	1.721	0.783247	0.633119
D3Z7P3-2	D3Z7P3-2 Isoform 2 of Glutaminase kidney isoform, mitochondrial [OS=Mus musculus]	40	1		1.715	0.778209	0.78315
P62889	P62889 Large ribosomal subunit protein eL30 [OS=Mus musculus]	41	3	Rpl30; RPL30	1.715	0.778209	0.58163
Q9CQQ7	Q9CQQ7 ATP synthase peripheral stalk subunit b, mitochondrial [OS=Mus musculus]	38	9	Atp5pb	1.71	0.773996	0.602498
P67984	P67984 Large ribosomal subunit protein eL22 [OS=Mus musculus]	39	3	Rpl22; RPL22	1.707	0.771463	0.628235
Q922Q8	Q922Q8 Leucine-rich repeat-containing protein 59 [OS=Mus musculus]	31	6	Lrrc59	1.705	0.769772	0.628235
Q9Z1F9	Q9Z1F9 SUMO-activating enzyme subunit 2 [OS=Mus musculus]	33	11	Uba2	1.698	0.763836	0.635479
Q99L45	Q99L45 Eukaryotic translation initiation factor 2 subunit 2 [OS=Mus musculus]	17	3	Eif2s2	1.698	0.763836	0.70945
P14733	P14733 Lamin-B1 [OS=Mus musculus]	25	11	Lmnb1	1.694	0.760434	0.621537
Q9D415	Q9D415 Disks large-associated protein 1 [OS=Mus musculus]	6	4	Dlgap1	1.692	0.75873	0.709487
P48024	P48024 Eukaryotic translation initiation factor 1 [OS=Mus musculus]	76	3	Eif1	1.691	0.757877	0.663696
Q9DC51	Q9DC51 Guanine nucleotide-binding protein G(i) subunit alpha-3 [OS=Mus musculus]	28	2	Gnai3	1.689	0.756169	0.756429
P04247	P04247 Myoglobin [OS=Mus musculus]	32	3	Mb	1.688	0.755315	0.739077
Q8R1X6	Q8R1X6 Spartin [OS=Mus musculus]	10	3	Spart	1.688	0.755315	0.726631
P16054	P16054 Protein kinase C epsilon type [OS=Mus musculus]	24	12	Prkce	1.687	0.75446	0.621537
P19536	P19536 Cytochrome c oxidase subunit 5B, mitochondrial [OS=Mus musculus]	34	3	Cox5b	1.683	0.751035	0.633119
Q9WV69	Q9WV69 Dematin [OS=Mus musculus]	31	7	Dmtn	1.68	0.748461	0.631705
Q9JKN6	Q9JKN6 RNA-binding protein Nova-1 [OS=Mus musculus]	13	2	Nova1	1.677	0.745883	0.766198
P60879	P60879 Synaptosomal-associated protein 25 [OS=Mus musculus]	68	2	Snap25; SNAP25	1.675	0.744161	0.643322
P11031	P11031 Activated RNA polymerase II transcriptional coactivator p15 [OS=Mus musculus]	19	2	Sub1	1.675	0.744161	0.605522
P99028	P99028 Cytochrome b-c1 complex subunit 6, mitochondrial [OS=Mus musculus]	37	2	Uqcrh	1.672	0.741575	0.649103
P97797-2	P97797-2 Isoform 2 of Tyrosine-protein phosphatase non-receptor type substrate 1 [OS=Mus musculus]	24	1	Sirpa	1.671	0.740712	0.650605
Q80X50-5	Q80X50-5 Isoform 5 of Ubiquitin-associated protein 2-like [OS=Mus musculus]	5	4	Ubap2l	1.671	0.740712	0.726631
P53986	P53986 Monocarboxylate transporter 1 [OS=Mus musculus]	9	2	Slc16a1	1.671	0.740712	0.817758
Q9EQ80	Q9EQ80 NIF3-like protein 1 [OS=Mus musculus]	8	2	Nif3l1	1.67	0.739848	0.768174
Q9DBC7	Q9DBC7 cAMP-dependent protein kinase type I-alpha regulatory subunit [OS=Mus musculus]	29	7	Prkar1a	1.658	0.729444	0.692139
P24549	P24549 Aldehyde dehydrogenase 1A1 [OS=Mus musculus]	22	8	Aldh1a1	1.657	0.728574	0.642674
Q7TSC1	Q7TSC1 Protein PRRC2A [OS=Mus musculus]	2	2	Prrc2a	1.653	0.725087	0.745602
Q3TY60-2	Q3TY60-2 Isoform 2 of Protein FAM131B [OS=Mus musculus]	7	2	Fam131b	1.652	0.724214	0.766198
Q61074	Q61074 Protein phosphatase 1G [OS=Mus musculus]	13	4	Ppm1g	1.647	0.719841	0.775904
Q9CQV8	Q9CQV8 14-3-3 protein beta/alpha [OS=Mus musculus]	44	7	Ywhab	1.645	0.718088	0.691199
Q8CIG8	Q8CIG8 Protein arginine N-methyltransferase 5 [OS=Mus musculus]	18	5	Prmt5	1.643	0.716332	0.751376
P08414	P08414 Calcium/calmodulin-dependent protein kinase type IV [OS=Mus musculus]	15	5	Camk4	1.643	0.716332	0.70084
Q9D8E6	Q9D8E6 Large ribosomal subunit protein uL4 [OS=Mus musculus]	21	8	Rpl4	1.641	0.714575	0.69565
P25976	P25976 Nucleolar transcription factor 1 [OS=Mus musculus]	6	3	Ubtf	1.64	0.713696	0.780366
Q60930	Q60930 Non-selective voltage-gated ion channel VDAC2 [OS=Mus musculus]	50	11	Vdac2	1.638	0.711935	0.699791
Q6NS52	Q6NS52 Diacylglycerol kinase beta [OS=Mus musculus]	15	6	Dgkb	1.637	0.711054	0.756429
Q9QZE7	Q9QZE7 Translin-associated protein X [OS=Mus musculus]	23	4	Tsnax	1.63	0.704872	0.750694
Q924M7	Q924M7 Mannose-6-phosphate isomerase [OS=Mus musculus]	20	5	Mpi	1.627	0.702214	0.771111
Q7TQF7	Q7TQF7 Amphiphysin [OS=Mus musculus]	30	14	Amph	1.625	0.70044	0.709487
P48678	P48678 Prelamin-A/C [OS=Mus musculus]	31	16	Lmna	1.625	0.70044	0.709487
Q91W86	Q91W86 Vacuolar protein sorting-associated protein 11 homolog [OS=Mus musculus]	6	3	Vps11	1.625	0.70044	0.824207
O35954	O35954 Membrane-associated phosphatidylinositol transfer protein 1 [OS=Mus musculus]	6	4	Pitpnm1	1.624	0.699552	0.772797
Q8VHR5	Q8VHR5 Transcriptional repressor p66-beta [OS=Mus musculus]	8	2	Gatad2b	1.622	0.697774	0.778281
Q61792	Q61792 LIM and SH3 domain protein 1 [OS=Mus musculus]	16	3	Lasp1	1.62	0.695994	0.709487
Q9CQK7	Q9CQK7 RWD domain-containing protein 1 [OS=Mus musculus]	14	3	Rwdd1	1.62	0.695994	0.78315
P58404	P58404 Striatin-4 [OS=Mus musculus]	14	6	Strn4	1.619	0.695103	0.766198
P61080	P61080 Ubiquitin-conjugating enzyme E2 D1 [OS=Mus musculus]	31	1	Ube2d1; UBE2D1	1.618	0.694212	0.833614
Q9EQU5	Q9EQU5 Protein SET [OS=Mus musculus]	39	8	Set	1.613	0.689746	0.711891
Q9ES28	Q9ES28 Rho guanine nucleotide exchange factor 7 [OS=Mus musculus]	9	5	Arhgef7	1.613	0.689746	0.726631
Q8CAY6	Q8CAY6 Acetyl-CoA acetyltransferase, cytosolic [OS=Mus musculus]	20	4	Acat2	1.608	0.685267	0.709487
Q03173	Q03173 Protein enabled homolog [OS=Mus musculus]	5	2	Enah	1.605	0.682573	0.771111
Q93092	Q93092 Transaldolase [OS=Mus musculus]	16	5	Taldo1	1.603	0.680774	0.77122
Q8BGT8	Q8BGT8 Phytanoyl-CoA hydroxylase-interacting protein-like [OS=Mus musculus]	23	7	Phyhipl	1.601	0.678973	0.762315
P63001	P63001 Ras-related C3 botulinum toxin substrate 1 [OS=Mus musculus]	44	5	Rac1; RAC1	1.6	0.678072	0.766198
Q8BG92	Q8BG92 Clavesin-2 [OS=Mus musculus]	14	2	Clvs2	1.6	0.678072	0.78315
Q8R550	Q8R550 SH3 domain-containing kinase-binding protein 1 [OS=Mus musculus]	4	2	Sh3kbp1	1.6	0.678072	0.78315
Q9CZU3	Q9CZU3 Exosome RNA helicase MTR4 [OS=Mus musculus]	6	3	Mtrex	1.599	0.67717	0.809575
O55126	O55126 Protein NipSnap homolog 2 [OS=Mus musculus]	27	4	Nipsnap2	1.598	0.676267	0.748161
P54726	P54726 UV excision repair protein RAD23 homolog A [OS=Mus musculus]	28	3	Rad23a	1.598	0.676267	0.783659
Q9CRB9	Q9CRB9 MICOS complex subunit Mic19 [OS=Mus musculus]	18	4	Chchd3	1.595	0.673556	0.705986
Q4VBD2	Q4VBD2 Transmembrane anterior posterior transformation protein 1 [OS=Mus musculus]	12	4	Tapt1	1.595	0.673556	0.78315
Q91ZA3	Q91ZA3 Propionyl-CoA carboxylase alpha chain, mitochondrial [OS=Mus musculus]	16	8	Pcca	1.594	0.672652	0.751376
P60840	P60840 Alpha-endosulfine [OS=Mus musculus]	37	4	Ensa	1.593	0.671746	0.751376
Q9D7S9	Q9D7S9 Charged multivesicular body protein 5 [OS=Mus musculus]	27	3	Chmp5	1.591	0.669934	0.801561
Q8VIJ6	Q8VIJ6 Splicing factor, proline- and glutamine-rich [OS=Mus musculus]	18	8	Sfpq	1.59	0.669027	0.7454
P62334	P62334 26S proteasome regulatory subunit 10B [OS=Mus musculus]	21	6	Psmc6; PSMC6	1.59	0.669027	0.754247
Q8VCI5	Q8VCI5 Peroxisomal biogenesis factor 19 [OS=Mus musculus]	22	3	Pex19	1.588	0.667211	0.774026
Q8CGA0	Q8CGA0 Protein phosphatase 1F [OS=Mus musculus]	16	4	Ppm1f	1.588	0.667211	0.801488
Q9WUP7	Q9WUP7 Ubiquitin carboxyl-terminal hydrolase isozyme L5 [OS=Mus musculus]	15	3	Uchl5	1.588	0.667211	0.784199
P54823	P54823 Probable ATP-dependent RNA helicase DDX6 [OS=Mus musculus]	35	11	Ddx6	1.587	0.666302	0.754247
P19783	P19783 Cytochrome c oxidase subunit 4 isoform 1, mitochondrial [OS=Mus musculus]	25	4	Cox4i1	1.584	0.663572	0.748161
Q9QY76	Q9QY76 Vesicle-associated membrane protein-associated protein B [OS=Mus musculus]	31	6	Vapb	1.583	0.662661	0.750067
O70311	O70311 Glycylpeptide N-tetradecanoyltransferase 2 [OS=Mus musculus]	11	3	Nmt2	1.583	0.662661	0.793217
P09411	P09411 Phosphoglycerate kinase 1 [OS=Mus musculus]	59	16	Pgk1	1.582	0.66175	0.750694
Q91VR2	Q91VR2 ATP synthase F(1) complex subunit gamma, mitochondrial [OS=Mus musculus]	40	9	Atp5f1c	1.582	0.66175	0.750694
Q9WVE8	Q9WVE8 Protein kinase C and casein kinase substrate in neurons protein 2 [OS=Mus musculus]	23	10	Pacsin2	1.582	0.66175	0.78315
G5E829	G5E829 Plasma membrane calcium-transporting ATPase 1 [OS=Mus musculus]	33	18	Atp2b1	1.581	0.660837	0.751376
Q9ERF3	Q9ERF3 Superkiller complex protein 8 [OS=Mus musculus]	12	2	Skic8	1.581	0.660837	0.796553
Q149F3	Q149F3 Eukaryotic peptide chain release factor GTP-binding subunit ERF3B [OS=Mus musculus]	8	1	Gspt2	1.58	0.659925	0.78315
O88952	O88952 Protein lin-7 homolog C [OS=Mus musculus]	22	2	Lin7c; LIN7C	1.579	0.659011	0.78315
Q9CQJ6	Q9CQJ6 Density-regulated protein [OS=Mus musculus]	29	5	Denr	1.575	0.655352	0.803265
P22907	P22907 Porphobilinogen deaminase [OS=Mus musculus]	11	2	Hmbs	1.575	0.655352	0.805336
P53026	P53026 Large ribosomal subunit protein uL1 [OS=Mus musculus]	20	5	Rpl10a	1.574	0.654436	0.78315
Q8BI84	Q8BI84 Transport and Golgi organization protein 1 homolog [OS=Mus musculus]	2	2	Mia3	1.574	0.654436	0.84851
Q9D882	Q9D882 Protein FAM241B [OS=Mus musculus]	23	2	Fam241b	1.574	0.654436	0.801488
Q60749	Q60749 KH domain-containing, RNA-binding, signal transduction-associated protein 1 [OS=Mus musculus]	19	4	Khdrbs1	1.572	0.652601	0.768174
Q6ZPF3	Q6ZPF3 Rho guanine nucleotide exchange factor TIAM2 [OS=Mus musculus]	9	8	Tiam2	1.571	0.651683	0.763112
Q9CX34	Q9CX34 Protein SGT1 homolog [OS=Mus musculus]	20	4	Sugt1	1.57	0.650765	0.723067
P46737	P46737 Lys-63-specific deubiquitinase BRCC36 [OS=Mus musculus]	16	2	Brcc3	1.57	0.650765	0.837105
P63276	P63276 Small ribosomal subunit protein eS17 [OS=Mus musculus]	41	4	Rps17; RPS17	1.566	0.647084	0.745739
Q5SUR0	Q5SUR0 Phosphoribosylformylglycinamidine synthase [OS=Mus musculus]	15	10	Pfas	1.565	0.646163	0.767415
Q02357-6	Q02357-6 Isoform 6 of Ankyrin-1 [OS=Mus musculus]	7	7		1.565	0.646163	0.78315
O08917	O08917 Flotillin-1 [OS=Mus musculus]	5	2	Flot1	1.564	0.645241	0.805336
Q8K274	Q8K274 Ketosamine-3-kinase [OS=Mus musculus]	7	2	Fn3krp	1.563	0.644318	0.814116
O88487	O88487 Cytoplasmic dynein 1 intermediate chain 2 [OS=Mus musculus]	18	6	Dync1i2	1.562	0.643394	0.763529
Q8BZQ7	Q8BZQ7 Anaphase-promoting complex subunit 2 [OS=Mus musculus]	3	2	Anapc2	1.56	0.641546	0.817483
P39053-6	P39053-6 Isoform 6 of Dynamin-1 [OS=Mus musculus]	58	1		1.559	0.640621	0.796576
Q8BLK3	Q8BLK3 Limbic system-associated membrane protein [OS=Mus musculus]	20	5	Lsamp	1.559	0.640621	0.768174
Q9Z1X4-3	Q9Z1X4-3 Isoform 3 of Interleukin enhancer-binding factor 3 [OS=Mus musculus]	22	12		1.558	0.639695	0.789551
P61079	P61079 Ubiquitin-conjugating enzyme E2 D3 [OS=Mus musculus]	36	2	Ube2d3; UBE2D3	1.558	0.639695	0.780366
Q8BHC4	Q8BHC4 Dephospho-CoA kinase domain-containing protein [OS=Mus musculus]	11	2	Dcakd	1.558	0.639695	0.808636
P97370	P97370 Sodium/potassium-transporting ATPase subunit beta-3 [OS=Mus musculus]	13	2	Atp1b3	1.556	0.637842	0.751376
Q9DCW4	Q9DCW4 Electron transfer flavoprotein subunit beta [OS=Mus musculus]	42	9	Etfb	1.555	0.636915	0.771111
P43276	P43276 Histone H1.5 [OS=Mus musculus]	18	3	H1-5	1.553	0.635058	0.778281
Q9ER72	Q9ER72 Cysteine--tRNA ligase, cytoplasmic [OS=Mus musculus]	12	7	Cars1	1.552	0.634129	0.817758
Q61036-2	Q61036-2 Isoform 2 of Serine/threonine-protein kinase PAK 3 [OS=Mus musculus]	20	2		1.551	0.633199	0.793053
E9Q7G0	E9Q7G0 Nuclear mitotic apparatus protein 1 [OS=Mus musculus]	9	13	Numa1	1.551	0.633199	0.78315
Q9R1T4	Q9R1T4 Septin-6 [OS=Mus musculus]	34	6	Septin6	1.55	0.632268	0.780366
Q99J77	Q99J77 N-acetylneuraminate-9-phosphate synthase [OS=Mus musculus]	13	3	Nans	1.55	0.632268	0.801035
O35943	O35943 Frataxin, mitochondrial [OS=Mus musculus]	19	3	Fxn	1.55	0.632268	0.789551
P63280	P63280 SUMO-conjugating enzyme UBC9 [OS=Mus musculus]	35	3	ube2i; Ube2i; UBE2I	1.548	0.630405	0.787332
Q8BSZ2	Q8BSZ2 AP-3 complex subunit sigma-2 [OS=Mus musculus]	16	3	Ap3s2; AP3S2	1.545	0.627607	0.789551
Q8CGU1	Q8CGU1 Calcium-binding and coiled-coil domain-containing protein 1 [OS=Mus musculus]	10	4	Calcoco1	1.545	0.627607	0.830963
Q3U0V1	Q3U0V1 Far upstream element-binding protein 2 [OS=Mus musculus]	26	12	Khsrp	1.544	0.626673	0.777589
Q9CYZ2	Q9CYZ2 Tumor protein D54 [OS=Mus musculus]	39	7	Tpd52l2	1.541	0.623867	0.780366
Q7TSJ2-3	Q7TSJ2-3 Isoform 3 of Microtubule-associated protein 6 [OS=Mus musculus]	32	1		1.541	0.623867	0.868325
P16388	P16388 Potassium voltage-gated channel subfamily A member 1 [OS=Mus musculus]	17	1	Kcna1	1.534	0.617298	0.869277
Q9QUP5	Q9QUP5 Hyaluronan and proteoglycan link protein 1 [OS=Mus musculus]	22	4	Hapln1	1.529	0.612588	0.780366
Q9JK81	Q9JK81 MYG1 exonuclease [OS=Mus musculus]	11	3	Myg1	1.527	0.6107	0.813773
P52196	P52196 Thiosulfate sulfurtransferase [OS=Mus musculus]	32	7	Tst	1.526	0.609755	0.78315
Q9D898	Q9D898 Actin-related protein 2/3 complex subunit 5-like protein [OS=Mus musculus]	54	4	Arpc5l	1.526	0.609755	0.789551
Q9R0Q7	Q9R0Q7 Prostaglandin E synthase 3 [OS=Mus musculus]	26	3	Ptges3	1.526	0.609755	0.78315
P55264	P55264 Adenosine kinase [OS=Mus musculus]	48	2	Adk	1.524	0.607863	0.78315
Q99KY4	Q99KY4 Cyclin-G-associated kinase [OS=Mus musculus]	5	3	Gak	1.524	0.607863	0.817758
Q3TC72	Q3TC72 Oxaloacetate tautomerase Fahd2a, mitochondrial [OS=Mus musculus]	42	7	Fahd2a	1.522	0.605968	0.814116
Q8BJU0	Q8BJU0 Small glutamine-rich tetratricopeptide repeat-containing protein alpha [OS=Mus musculus]	25	6	Sgta	1.522	0.605968	0.789551
Q9D0T1	Q9D0T1 NHP2-like protein 1 [OS=Mus musculus]	38	4	Snu13; SNU13	1.52	0.604071	0.789551
Q61595	Q61595 Kinectin [OS=Mus musculus]	4	4	Ktn1	1.52	0.604071	0.845952
O89051	O89051 Integral membrane protein 2B [OS=Mus musculus]	15	2	Itm2b	1.516	0.60027	0.817758
Q8R1G2	Q8R1G2 Carboxymethylenebutenolidase homolog [OS=Mus musculus]	19	2	Cmbl	1.516	0.60027	0.872318
Q9R0P4	Q9R0P4 Small acidic protein [OS=Mus musculus]	23	2	Smap	1.515	0.599318	0.84851
Q9JKK1-2	Q9JKK1-2 Isoform 2 of Syntaxin-6 [OS=Mus musculus]	15	2		1.514	0.598365	0.830304
Q9JLJ2	Q9JLJ2 4-trimethylaminobutyraldehyde dehydrogenase [OS=Mus musculus]	10	3	Aldh9a1	1.512	0.596458	0.817758
Q60932-2	Q60932-2 Isoform Mt-VDAC1 of Non-selective voltage-gated ion channel VDAC1 [OS=Mus musculus]	76	17	Vdac1	1.511	0.595504	0.789551
P31324	P31324 cAMP-dependent protein kinase type II-beta regulatory subunit [OS=Mus musculus]	37	9	Prkar2b	1.511	0.595504	0.801561
Q5DU31-2	Q5DU31-2 Isoform 2 of Interactor protein for cytohesin exchange factors 1 [OS=Mus musculus]	7	2		1.511	0.595504	0.814116
Q9CWF2	Q9CWF2 Tubulin beta-2B chain [OS=Mus musculus]	76	1	Tubb2b; TUBB2B	1.507	0.591679	0.780366
Q9WTT4	Q9WTT4 V-type proton ATPase subunit G 2 [OS=Mus musculus]	59	6	Atp6v1g2	1.504	0.588805	0.796576
B1AZP2	B1AZP2 Disks large-associated protein 4 [OS=Mus musculus]	5	3	Dlgap4	1.504	0.588805	0.824207
Q8CFE4	Q8CFE4 SCY1-like protein 2 [OS=Mus musculus]	3	2	Scyl2	1.504	0.588805	0.820529
Q3UHL1	Q3UHL1 CaM kinase-like vesicle-associated protein [OS=Mus musculus]	36	13	Camkv	1.497	0.582074	0.801561
O89112	O89112 Glutathione S-transferase LANCL1 [OS=Mus musculus]	28	7	Lancl1	1.496	0.58111	0.824207
O55042	O55042 Alpha-synuclein [OS=Mus musculus]	64	5	Snca	1.495	0.580145	0.801561
P61290	P61290 Proteasome activator complex subunit 3 [OS=Mus musculus]	16	3	Psme3; PSME3	1.495	0.580145	0.84851
Q9CXW3	Q9CXW3 Calcyclin-binding protein [OS=Mus musculus]	43	7	Cacybp	1.493	0.578214	0.845952
Q9D328	Q9D328 Novel acetylcholine receptor chaperone [OS=Mus musculus]	27	3	Tmem35a	1.493	0.578214	0.78315
Q80SW1	Q80SW1 S-adenosylhomocysteine hydrolase-like protein 1 [OS=Mus musculus]	49	10	Ahcyl1; AHCYL1	1.492	0.577248	0.806173
Q6PDY2	Q6PDY2 2-aminoethanethiol dioxygenase [OS=Mus musculus]	14	2	Ado	1.492	0.577248	0.829899
P97315	P97315 Cysteine and glycine-rich protein 1 [OS=Mus musculus]	42	6	Csrp1	1.49	0.575312	0.80976
Q9Z0R4	Q9Z0R4 Intersectin-1 [OS=Mus musculus]	8	8	Itsn1	1.49	0.575312	0.805336
P09055-2	P09055-2 Isoform 2 of Integrin beta-1 [OS=Mus musculus]	11	5	Itgb1	1.49	0.575312	0.866798
Q99K48	Q99K48 Non-POU domain-containing octamer-binding protein [OS=Mus musculus]	21	5	Nono	1.488	0.573375	0.78315
O35927	O35927 Catenin delta-2 [OS=Mus musculus]	14	8	Ctnnd2	1.487	0.572405	0.813812
Q791V5	Q791V5 Mitochondrial carrier homolog 2 [OS=Mus musculus]	49	9	Mtch2	1.486	0.571434	0.814116
P08226	P08226 Apolipoprotein E [OS=Mus musculus]	41	9	Apoe	1.486	0.571434	0.81911
Q9D5V5	Q9D5V5 Cullin-5 [OS=Mus musculus]	17	9	Cul5	1.486	0.571434	0.789551
Q9DAK9	Q9DAK9 14 kDa phosphohistidine phosphatase [OS=Mus musculus]	25	2	Phpt1	1.485	0.570463	0.793053
O35737	O35737 Heterogeneous nuclear ribonucleoprotein H [OS=Mus musculus]	34	5	Hnrnph1	1.484	0.569491	0.814116
P62835	P62835 Ras-related protein Rap-1A [OS=Mus musculus]	40	2	Rap1a; RAP1A	1.484	0.569491	0.814116
O35609	O35609 Secretory carrier-associated membrane protein 3 [OS=Mus musculus]	9	2	Scamp3	1.483	0.568519	0.832521
Q810U3	Q810U3 Neurofascin [OS=Mus musculus]	26	20	Nfasc	1.482	0.567545	0.814116
Q8K1J6	Q8K1J6 CCA tRNA nucleotidyltransferase 1, mitochondrial [OS=Mus musculus]	13	4	Trnt1	1.482	0.567545	0.829329
Q8BL66	Q8BL66 Early endosome antigen 1 [OS=Mus musculus]	10	9	Eea1	1.482	0.567545	0.791195
P54923	P54923 ADP-ribosylhydrolase ARH1 [OS=Mus musculus]	18	4	Adprh	1.482	0.567545	0.845952
P70399	P70399 TP53-binding protein 1 [OS=Mus musculus]	2	2	Tp53bp1	1.481	0.566572	0.817758
P23198	P23198 Chromobox protein homolog 3 [OS=Mus musculus]	37	5	Cbx3	1.479	0.564622	0.817758
Q5EG47	Q5EG47 5'-AMP-activated protein kinase catalytic subunit alpha-1 [OS=Mus musculus]	7	2	Prkaa1	1.479	0.564622	0.814116
P70296	P70296 Phosphatidylethanolamine-binding protein 1 [OS=Mus musculus]	86	11	Pebp1	1.477	0.56267	0.817758
Q60931	Q60931 Non-selective voltage-gated ion channel VDAC3 [OS=Mus musculus]	54	10	Vdac3	1.477	0.56267	0.817758
P84089	P84089 Enhancer of rudimentary homolog [OS=Mus musculus]	28	2	Erh; ERH	1.477	0.56267	0.837105
Q9D8B3	Q9D8B3 Charged multivesicular body protein 4b [OS=Mus musculus]	19	2	Chmp4b	1.476	0.561693	0.801035
P56546-2	P56546-2 Isoform 2 of C-terminal-binding protein 2 [OS=Mus musculus]	4	2		1.475	0.560715	0.84851
B9EKR1	B9EKR1 Receptor-type tyrosine-protein phosphatase zeta [OS=Mus musculus]	7	10	Ptprz1	1.474	0.559737	0.820438
O55023	O55023 Inositol monophosphatase 1 [OS=Mus musculus]	36	9	Impa1	1.471	0.556797	0.824207
P59279	P59279 Ras-related protein Rab-2B [OS=Mus musculus]	50	2	Rab2b	1.469	0.554834	0.845952
P18760	P18760 Cofilin-1 [OS=Mus musculus]	65	11	Cfl1	1.467	0.552869	0.829211
Q9WV96	Q9WV96 Mitochondrial import inner membrane translocase subunit Tim10 B [OS=Mus musculus]	35	2	Timm10b	1.464	0.549916	0.838677
Q9DCM0	Q9DCM0 Persulfide dioxygenase ETHE1, mitochondrial [OS=Mus musculus]	24	4	Ethe1	1.464	0.549916	0.830963
O35114	O35114 Lysosome membrane protein 2 [OS=Mus musculus]	9	4	Scarb2	1.464	0.549916	0.870166
O08788	O08788 Dynactin subunit 1 [OS=Mus musculus]	36	29	Dctn1	1.462	0.547943	0.836792
Q9DB05	Q9DB05 Alpha-soluble NSF attachment protein [OS=Mus musculus]	56	9	Napa	1.461	0.546956	0.838639
Q8JZN5	Q8JZN5 Complex I assembly factor ACAD9, mitochondrial [OS=Mus musculus]	20	9	Acad9	1.46	0.545968	0.840724
Q9D154	Q9D154 Leukocyte elastase inhibitor A [OS=Mus musculus]	15	4	Serpinb1a	1.46	0.545968	0.847311
Q80W21	Q80W21 Glutathione S-transferase Mu 7 [OS=Mus musculus]	27	3	Gstm7	1.459	0.54498	0.826962
Q9DBT5	Q9DBT5 AMP deaminase 2 [OS=Mus musculus]	16	11	Ampd2	1.457	0.543001	0.845952
P49443	P49443 Protein phosphatase 1A [OS=Mus musculus]	17	4	Ppm1a	1.457	0.543001	0.824671
Q9CZ44-3	Q9CZ44-3 Isoform 3 of NSFL1 cofactor p47 [OS=Mus musculus]	43	11	Nsfl1c	1.453	0.539035	0.845952
Q9WUR2	Q9WUR2 Enoyl-CoA delta isomerase 2 [OS=Mus musculus]	13	3	Eci2	1.452	0.538041	0.838984
Q99JI6	Q99JI6 Ras-related protein Rap-1b [OS=Mus musculus]	41	2	Rap1b; RAP1B	1.449	0.535058	0.820438
Q501J6	Q501J6 Probable ATP-dependent RNA helicase DDX17 [OS=Mus musculus]	30	12	Ddx17	1.448	0.534062	0.845952
P47757	P47757 F-actin-capping protein subunit beta [OS=Mus musculus]	44	9	Capzb	1.448	0.534062	0.845952
Q923D2	Q923D2 Flavin reductase (NADPH) [OS=Mus musculus]	17	2	Blvrb	1.448	0.534062	0.870166
Q91W90	Q91W90 Thioredoxin domain-containing protein 5 [OS=Mus musculus]	9	2	Txndc5	1.446	0.532068	0.847867
Q62108-2	Q62108-2 Isoform 2 of Disks large homolog 4 [OS=Mus musculus]	29	14		1.445	0.531069	0.847867
P61161	P61161 Actin-related protein 2 [OS=Mus musculus]	42	10	Actr2; ACTR2	1.442	0.528071	0.84851
P17751-2	P17751-2 Isoform 2 of Triosephosphate isomerase [OS=Mus musculus]	57	12		1.441	0.52707	0.84851
O08997	O08997 Copper transport protein ATOX1 [OS=Mus musculus]	47	4	Atox1	1.441	0.52707	0.84851
Q60996	Q60996 Serine/threonine-protein phosphatase 2A 56 kDa regulatory subunit gamma isoform [OS=Mus musculus]	11	3	Ppp2r5c	1.44	0.526069	0.824207
P63038	P63038 60 kDa heat shock protein, mitochondrial [OS=Mus musculus]	58	27	Hspd1	1.436	0.522056	0.849802
P35288	P35288 Ras-related protein Rab-23 [OS=Mus musculus]	11	2	Rab23	1.436	0.522056	0.879277
Q8CHK3	Q8CHK3 Membrane-bound acylglycerophosphatidylinositol O-acyltransferase MBOAT7 [OS=Mus musculus]	11	3	Mboat7	1.434	0.520045	0.872435
Q04750	Q04750 DNA topoisomerase 1 [OS=Mus musculus]	5	3	Top1	1.433	0.519039	0.878564
O88737	O88737 Protein bassoon [OS=Mus musculus]	18	35	Bsn	1.432	0.518031	0.859151
Q9D5T0	Q9D5T0 Outer mitochondrial transmembrane helix translocase [OS=Mus musculus]	20	4	Atad1; ATAD1	1.429	0.515006	0.84851
Q8BG51-4	Q8BG51-4 Isoform 4 of Mitochondrial Rho GTPase 1 [OS=Mus musculus]	12	5		1.428	0.513996	0.841512
P97352	P97352 Protein S100-A13 [OS=Mus musculus]	23	2	S100a13	1.428	0.513996	0.870838
P60202	P60202 Myelin proteolipid protein [OS=Mus musculus]	20	5	Plp1; PLP1	1.427	0.512985	0.866798
Q9WUM5	Q9WUM5 Succinate--CoA ligase [ADP/GDP-forming] subunit alpha, mitochondrial [OS=Mus musculus]	24	5	Suclg1	1.426	0.511974	0.866798
Q8BUV3	Q8BUV3 Gephyrin [OS=Mus musculus]	33	15	Gphn	1.425	0.510962	0.866798
Q8VD37-6	Q8VD37-6 Isoform 6 of SH3-containing GRB2-like protein 3-interacting protein 1 [OS=Mus musculus]	27	12		1.425	0.510962	0.870166
Q8C522	Q8C522 Endonuclease domain-containing 1 protein [OS=Mus musculus]	23	6	Endod1	1.425	0.510962	0.875017
O35841	O35841 Apoptosis inhibitor 5 [OS=Mus musculus]	20	8	Api5	1.423	0.508936	0.868325
Q8BUK6	Q8BUK6 Protein Hook homolog 3 [OS=Mus musculus]	13	7	Hook3	1.423	0.508936	0.868325
Q6R891	Q6R891 Neurabin-2 [OS=Mus musculus]	24	12	Ppp1r9b	1.422	0.507921	0.872359
Q9JM14	Q9JM14 5'(3')-deoxyribonucleotidase, cytosolic type [OS=Mus musculus]	52	6	Nt5c	1.42	0.505891	0.871633
Q9D855	Q9D855 Cytochrome b-c1 complex subunit 7 [OS=Mus musculus]	49	7	Uqcrb	1.42	0.505891	0.870166
Q8BG95	Q8BG95 Protein phosphatase 1 regulatory subunit 12B [OS=Mus musculus]	3	1	Ppp1r12b	1.419	0.504875	0.880071
Q76LS9	Q76LS9 Ubiquitin carboxyl-terminal hydrolase MINDY-1 [OS=Mus musculus]	6	2	Mindy1	1.418	0.503858	0.868325
Q9QXS6	Q9QXS6 Drebrin [OS=Mus musculus]	27	1	Dbn1	1.415	0.500802	0.870166
Q91WU5	Q91WU5 Arsenite methyltransferase [OS=Mus musculus]	12	3	As3mt	1.415	0.500802	0.866798
P46660	P46660 Alpha-internexin [OS=Mus musculus]	31	12	Ina	1.413	0.498761	0.870166
Q8K3H0	Q8K3H0 DCC-interacting protein 13-alpha [OS=Mus musculus]	20	9	Appl1	1.412	0.49774	0.875017
Q9CPY7	Q9CPY7 Cytosol aminopeptidase [OS=Mus musculus]	34	12	Lap3	1.41	0.495695	0.880071
P62746	P62746 Rho-related GTP-binding protein RhoB [OS=Mus musculus]	47	3	Rhob; RHOB	1.41	0.495695	0.875017
Q99LF4	Q99LF4 RNA-splicing ligase RtcB homolog [OS=Mus musculus]	34	11	Rtcb	1.41	0.495695	0.87565
Q6ZWV3	Q6ZWV3 Large ribosomal subunit protein uL16 [OS=Mus musculus]	24	3	Rpl10; RPL10	1.41	0.495695	0.870166
Q8JZQ9	Q8JZQ9 Eukaryotic translation initiation factor 3 subunit B [OS=Mus musculus]	17	8	Eif3b	1.41	0.495695	0.84851
Q8R5H6	Q8R5H6 Actin-binding protein WASF1 [OS=Mus musculus]	29	10	Wasf1	1.407	0.492622	0.872359
Q9Z1N5	Q9Z1N5 Spliceosome RNA helicase Ddx39b [OS=Mus musculus]	43	12	Ddx39b	1.406	0.491597	0.872547
O08532-5	O08532-5 Isoform 2E of Voltage-dependent calcium channel subunit alpha-2/delta-1 [OS=Mus musculus]	23	17	Cacna2d1	1.405	0.49057	0.873161
Q9QXL2	Q9QXL2 Kinesin-like protein KIF21A [OS=Mus musculus]	10	8	Kif21a	1.405	0.49057	0.873161
Q8R3Q2	Q8R3Q2 Serine/threonine-protein phosphatase 6 regulatory subunit 2 [OS=Mus musculus]	9	4	Ppp6r2	1.405	0.49057	0.88845
Q9ERL9	Q9ERL9 Guanylate cyclase soluble subunit alpha-1 [OS=Mus musculus]	9	4	Gucy1a1	1.405	0.49057	0.870166
P42227-3	P42227-3 Isoform Del-701 of Signal transducer and activator of transcription 3 [OS=Mus musculus]	8	1	Stat3	1.405	0.49057	0.870166
Q61466	Q61466 SWI/SNF-related matrix-associated actin-dependent regulator of chromatin subfamily D member 1 [OS=Mus musculus]	8	1	Smarcd1	1.405	0.49057	0.870166
Q68FL4	Q68FL4 Putative adenosylhomocysteinase 3 [OS=Mus musculus]	23	5	Ahcyl2	1.404	0.489543	0.847867
P09671	P09671 Superoxide dismutase [Mn], mitochondrial [OS=Mus musculus]	60	7	Sod2	1.402	0.487486	0.875017
Q80VD1	Q80VD1 Protein FAM98B [OS=Mus musculus]	28	7	Fam98b	1.402	0.487486	0.870838
Q8BI08	Q8BI08 Protein MAL2 [OS=Mus musculus]	18	2	Mal2	1.402	0.487486	0.873161
Q921M3	Q921M3 Splicing factor 3B subunit 3 [OS=Mus musculus]	14	11	Sf3b3	1.401	0.486457	0.875017
Q9CQD1	Q9CQD1 Ras-related protein Rab-5A [OS=Mus musculus]	23	2	Rab5a	1.4	0.485427	0.875207
Q60899	Q60899 ELAV-like protein 2 [OS=Mus musculus]	13	2	Elavl2	1.399	0.484396	0.88845
P14206	P14206 Small ribosomal subunit protein uS2 [OS=Mus musculus]	51	10	Rpsa	1.397	0.482332	0.87565
Q9D8Y0	Q9D8Y0 EF-hand domain-containing protein D2 [OS=Mus musculus]	28	6	Efhd2	1.395	0.480265	0.877779
Q69ZS6	Q69ZS6 Synaptic vesicle glycoprotein 2C [OS=Mus musculus]	12	5	Sv2c	1.395	0.480265	0.868325
Q80YV4	Q80YV4 4'-phosphopantetheine phosphatase [OS=Mus musculus]	8	4	Pank4	1.394	0.479231	0.884191
Q8K596	Q8K596 Sodium/calcium exchanger 2 [OS=Mus musculus]	9	5	Slc8a2	1.394	0.479231	0.866114
Q8QZT2	Q8QZT2 Centriole, cilia and spindle-associated protein [OS=Mus musculus]	29	4	Ccsap	1.394	0.479231	0.897438
Q9CZS1	Q9CZS1 Aldehyde dehydrogenase X, mitochondrial [OS=Mus musculus]	29	9	Aldh1b1	1.393	0.478195	0.851372
Q9JMA1	Q9JMA1 Ubiquitin carboxyl-terminal hydrolase 14 [OS=Mus musculus]	22	5	Usp14	1.392	0.477159	0.873161
Q9CQJ8	Q9CQJ8 NADH dehydrogenase [ubiquinone] 1 beta subcomplex subunit 9 [OS=Mus musculus]	48	5	Ndufb9	1.392	0.477159	0.884191
P70175	P70175 Disks large homolog 3 [OS=Mus musculus]	19	10	Dlg3	1.391	0.476122	0.879277
Q3UVK0	Q3UVK0 Endoplasmic reticulum metallopeptidase 1 [OS=Mus musculus]	5	2	Ermp1	1.39	0.475085	0.884191
Q8BG05	Q8BG05 Heterogeneous nuclear ribonucleoprotein A3 [OS=Mus musculus]	31	1	Hnrnpa3	1.389	0.474047	0.880071
O08547	O08547 Vesicle-trafficking protein SEC22b [OS=Mus musculus]	30	5	Sec22b; SEC22B	1.389	0.474047	0.886183
Q3UHE1	Q3UHE1 Membrane-associated phosphatidylinositol transfer protein 3 [OS=Mus musculus]	10	6	Pitpnm3	1.389	0.474047	0.89828
Q8CCJ4-2	Q8CCJ4-2 Isoform 2 of APC membrane recruitment protein 2 [OS=Mus musculus]	9	2		1.389	0.474047	0.874161
Q80UG5-3	Q80UG5-3 Isoform 3 of Septin-9 [OS=Mus musculus]	20	9		1.387	0.471968	0.880373
Q60598	Q60598 Src substrate cortactin [OS=Mus musculus]	8	4	Cttn	1.387	0.471968	0.88845
Q8C5H8	Q8C5H8 NAD kinase 2, mitochondrial [OS=Mus musculus]	13	4	Nadk2	1.387	0.471968	0.880071
Q8BGQ1	Q8BGQ1 Spermatogenesis-defective protein 39 homolog [OS=Mus musculus]	8	3	Vipas39	1.387	0.471968	0.886668
Q9D3D9	Q9D3D9 ATP synthase F(1) complex subunit delta, mitochondrial [OS=Mus musculus]	58	4	Atp5f1d	1.386	0.470927	0.884191
Q8CBW3	Q8CBW3 Abl interactor 1 [OS=Mus musculus]	22	7	Abi1	1.386	0.470927	0.879277
Q9D0M3	Q9D0M3 Cytochrome c1, heme protein, mitochondrial [OS=Mus musculus]	45	7	Cyc1	1.384	0.468844	0.884191
O70589	O70589 Peripheral plasma membrane protein CASK [OS=Mus musculus]	28	15	Cask	1.384	0.468844	0.887955
P50096	P50096 Inosine-5'-monophosphate dehydrogenase 1 [OS=Mus musculus]	21	7	Impdh1	1.384	0.468844	0.879277
Q8JZS0	Q8JZS0 Protein lin-7 homolog A [OS=Mus musculus]	29	3	Lin7a	1.384	0.468844	0.886668
Q9CQB5	Q9CQB5 CDGSH iron-sulfur domain-containing protein 2 [OS=Mus musculus]	31	3	Cisd2	1.384	0.468844	0.88845
Q8R4N0	Q8R4N0 Citramalyl-CoA lyase, mitochondrial [OS=Mus musculus]	12	3	Clybl	1.383	0.467801	0.886183
P45878	P45878 Peptidyl-prolyl cis-trans isomerase FKBP2 [OS=Mus musculus]	39	3	Fkbp2	1.382	0.466758	0.882015
Q9CY64	Q9CY64 Biliverdin reductase A [OS=Mus musculus]	32	6	Blvra	1.381	0.465713	0.873161
Q9WV80	Q9WV80 Sorting nexin-1 [OS=Mus musculus]	10	2	Snx1	1.381	0.465713	0.893682
P58281-2	P58281-2 Isoform 2 of Dynamin-like GTPase OPA1, mitochondrial [OS=Mus musculus]	31	24		1.38	0.464668	0.886183
Q8R1Q8	Q8R1Q8 Cytoplasmic dynein 1 light intermediate chain 1 [OS=Mus musculus]	30	10	Dync1li1	1.38	0.464668	0.89828
Q9R0P9	Q9R0P9 Ubiquitin carboxyl-terminal hydrolase isozyme L1 [OS=Mus musculus]	65	9	Uchl1	1.379	0.463622	0.886183
Q9Z1R2	Q9Z1R2 Large proline-rich protein BAG6 [OS=Mus musculus]	15	8	Bag6	1.379	0.463622	0.870166
Q3UHX2	Q3UHX2 28 kDa heat- and acid-stable phosphoprotein [OS=Mus musculus]	16	2	Pdap1	1.379	0.463622	0.879277
Q3B7Z2	Q3B7Z2 Oxysterol-binding protein 1 [OS=Mus musculus]	12	6	Osbp	1.379	0.463622	0.873161
Q9CZ13	Q9CZ13 Cytochrome b-c1 complex subunit 1, mitochondrial [OS=Mus musculus]	55	17	Uqcrc1	1.377	0.461529	0.886996
Q8C419	Q8C419 Metabotropic glycine receptor [OS=Mus musculus]	14	9	Gpr158	1.377	0.461529	0.886183
Q80TL4	Q80TL4 PHD finger protein 24 [OS=Mus musculus]	21	7	Phf24	1.376	0.46048	0.886183
Q60900	Q60900 ELAV-like protein 3 [OS=Mus musculus]	27	4	Elavl3	1.376	0.46048	0.886183
Q922B1	Q922B1 ADP-ribose glycohydrolase MACROD1 [OS=Mus musculus]	23	4	Macrod1	1.373	0.457332	0.870166
Q810A7	Q810A7 ATP-dependent RNA helicase DDX42 [OS=Mus musculus]	4	2	Ddx42	1.373	0.457332	0.892924
Q91W50	Q91W50 Cold shock domain-containing protein E1 [OS=Mus musculus]	5	2	Csde1	1.373	0.457332	0.875017
P62259	P62259 14-3-3 protein epsilon [OS=Mus musculus]	59	12	Ywhae; YWHAE	1.372	0.45628	0.88845
P10630-2	P10630-2 Isoform 2 of Eukaryotic initiation factor 4A-II [OS=Mus musculus]	36	5	Eif4a2; EIF4A2	1.372	0.45628	0.88845
Q61543	Q61543 Golgi apparatus protein 1 [OS=Mus musculus]	9	7	Glg1	1.372	0.45628	0.875017
P62881-2	P62881-2 Isoform 2 of Guanine nucleotide-binding protein subunit beta-5 [OS=Mus musculus]	29	7	Gnb5	1.37	0.454176	0.88845
Q00493	Q00493 Carboxypeptidase E [OS=Mus musculus]	25	8	Cpe	1.37	0.454176	0.887955
P63037	P63037 DnaJ homolog subfamily A member 1 [OS=Mus musculus]	40	10	Dnaja1	1.369	0.453122	0.89828
Q8CI32	Q8CI32 BAG family molecular chaperone regulator 5 [OS=Mus musculus]	24	6	Bag5	1.369	0.453122	0.875017
Q9Z2Q6	Q9Z2Q6 Septin-5 [OS=Mus musculus]	40	8	Septin5	1.368	0.452068	0.892389
O70161	O70161 Phosphatidylinositol 4-phosphate 5-kinase type-1 gamma [OS=Mus musculus]	30	10	Pip5k1c	1.368	0.452068	0.919855
Q9Z2U0	Q9Z2U0 Proteasome subunit alpha type-7 [OS=Mus musculus]	54	10	Psma7	1.367	0.451013	0.893419
Q9ESX5	Q9ESX5 H/ACA ribonucleoprotein complex subunit DKC1 [OS=Mus musculus]	7	2	Dkc1	1.367	0.451013	0.887569
Q60668	Q60668 Heterogeneous nuclear ribonucleoprotein D0 [OS=Mus musculus]	22	6	Hnrnpd	1.366	0.449957	0.893787
P15209	P15209 BDNF/NT-3 growth factors receptor [OS=Mus musculus]	11	6	Ntrk2	1.366	0.449957	0.876902
Q91VN4	Q91VN4 MICOS complex subunit Mic25 [OS=Mus musculus]	16	4	Chchd6	1.366	0.449957	0.886183
Q99L47	Q99L47 Hsc70-interacting protein [OS=Mus musculus]	18	6	St13	1.365	0.448901	0.895349
P35282	P35282 Ras-related protein Rab-21 [OS=Mus musculus]	19	5	Rab21	1.363	0.446786	0.89828
P59114	P59114 mRNA (2'-O-methyladenosine-N(6)-)-methyltransferase [OS=Mus musculus]	4	2	Pcif1	1.363	0.446786	0.918271
O89053	O89053 Coronin-1A [OS=Mus musculus]	31	8	Coro1a	1.361	0.444667	0.904497
Q9JMH9-4	Q9JMH9-4 Isoform 4 of Unconventional myosin-XVIIIa [OS=Mus musculus]	15	15		1.36	0.443607	0.887569
Q3UHC7	Q3UHC7 Disabled homolog 2-interacting protein [OS=Mus musculus]	2	2	Dab2ip	1.36	0.443607	0.886183
Q11011	Q11011 Puromycin-sensitive aminopeptidase [OS=Mus musculus]	39	24	Npepps	1.359	0.442545	0.89828
Q6R0H7	Q6R0H7 Guanine nucleotide-binding protein G(s) subunit alpha isoforms XLas [OS=Mus musculus]	13	7	Gnas	1.358	0.441483	0.89828
Q61029	Q61029 Lamina-associated polypeptide 2, isoforms beta/delta/epsilon/gamma [OS=Mus musculus]	28	9	Tmpo	1.358	0.441483	0.89828
Q3TXS7	Q3TXS7 26S proteasome non-ATPase regulatory subunit 1 [OS=Mus musculus]	24	14	Psmd1	1.357	0.440421	0.919855
Q9D819	Q9D819 Inorganic pyrophosphatase [OS=Mus musculus]	71	15	Ppa1	1.356	0.439357	0.901288
Q8BGB7	Q8BGB7 Enolase-phosphatase E1 [OS=Mus musculus]	28	4	Enoph1	1.356	0.439357	0.907136
P11499	P11499 Heat shock protein HSP 90-beta [OS=Mus musculus]	47	18	Hsp90ab1	1.355	0.438293	0.90187
Q9D172	Q9D172 Glutamine amidotransferase-like class 1 domain-containing protein 3, mitochondrial [OS=Mus musculus]	33	5	Gatd3	1.355	0.438293	0.90168
O70493	O70493 Sorting nexin-12 [OS=Mus musculus]	34	3	Snx12	1.353	0.436162	0.904917
Q99LI7	Q99LI7 Cleavage stimulation factor subunit 3 [OS=Mus musculus]	7	4	Cstf3	1.353	0.436162	0.893419
Q8BKZ9	Q8BKZ9 Pyruvate dehydrogenase protein X component, mitochondrial [OS=Mus musculus]	25	8	Pdhx	1.352	0.435095	0.911496
P08113	P08113 Endoplasmin [OS=Mus musculus]	34	21	Hsp90b1	1.351	0.434028	0.906648
Q9QZ23	Q9QZ23 NFU1 iron-sulfur cluster scaffold homolog, mitochondrial [OS=Mus musculus]	17	3	Nfu1	1.351	0.434028	0.897354
A2A5R2	A2A5R2 Brefeldin A-inhibited guanine nucleotide-exchange protein 2 [OS=Mus musculus]	6	5	Arfgef2	1.351	0.434028	0.89828
Q9JKF6	Q9JKF6 Nectin-1 [OS=Mus musculus]	11	5	Nectin1	1.35	0.432959	0.89828
Q6PD03	Q6PD03 Serine/threonine-protein phosphatase 2A 56 kDa regulatory subunit alpha isoform [OS=Mus musculus]	12	5	Ppp2r5a	1.349	0.43189	0.88845
Q99K51	Q99K51 Plastin-3 [OS=Mus musculus]	36	9	Pls3	1.348	0.43082	0.909447
Q9Z0S1	Q9Z0S1 3'(2'),5'-bisphosphate nucleotidase 1 [OS=Mus musculus]	34	6	Bpnt1	1.347	0.42975	0.918355
P47708	P47708 Rabphilin-3A [OS=Mus musculus]	10	4	Rph3a	1.344	0.426533	0.919855
Q8CAB8	Q8CAB8 Cytosolic arginine sensor for mTORC1 subunit 2 [OS=Mus musculus]	16	2	Castor2	1.343	0.425459	0.886183
P70404	P70404 Isocitrate dehydrogenase [NAD] subunit gamma 1, mitochondrial [OS=Mus musculus]	38	9	Idh3g	1.341	0.423309	0.910936
P99027	P99027 Large ribosomal subunit protein P2 [OS=Mus musculus]	70	5	Rplp2	1.34	0.422233	0.911921
Q8BYM8	Q8BYM8 Probable cysteine--tRNA ligase, mitochondrial [OS=Mus musculus]	6	2	Cars2	1.338	0.420078	0.919855
O35459	O35459 Delta(3,5)-Delta(2,4)-dienoyl-CoA isomerase, mitochondrial [OS=Mus musculus]	16	4	Ech1	1.337	0.418999	0.919855
P62242	P62242 Small ribosomal subunit protein eS8 [OS=Mus musculus]	38	6	Rps8; RPS8	1.335	0.41684	0.919855
Q99KQ4	Q99KQ4 Nicotinamide phosphoribosyltransferase [OS=Mus musculus]	26	7	Nampt	1.335	0.41684	0.918271
P70698	P70698 CTP synthase 1 [OS=Mus musculus]	5	2	Ctps1	1.334	0.415759	0.887569
Q9DCR2	Q9DCR2 AP-3 complex subunit sigma-1 [OS=Mus musculus]	13	2	Ap3s1; AP3S1	1.333	0.414677	0.904497
P10637	P10637 Microtubule-associated protein tau [OS=Mus musculus]	21	2	Mapt	1.332	0.413594	0.919855
Q3UNH4	Q3UNH4 G protein-regulated inducer of neurite outgrowth 1 [OS=Mus musculus]	19	12	Gprin1	1.332	0.413594	0.919855
Q06890	Q06890 Clusterin [OS=Mus musculus]	9	3	Clu	1.332	0.413594	0.909584
Q3TZZ7	Q3TZZ7 Extended synaptotagmin-2 [OS=Mus musculus]	7	3	Esyt2	1.332	0.413594	0.919855
P14115	P14115 Large ribosomal subunit protein uL15 [OS=Mus musculus]	22	3	Rpl27a	1.331	0.412511	0.919855
Q9Z0J4-5	Q9Z0J4-5 Isoform NNOS Mu of Nitric oxide synthase 1 [OS=Mus musculus]	10	8		1.331	0.412511	0.907136
Q8BG73	Q8BG73 SH3 domain-binding glutamic acid-rich-like protein 2 [OS=Mus musculus]	27	2	Sh3bgrl2	1.331	0.412511	0.910303
P31938	P31938 Dual specificity mitogen-activated protein kinase kinase 1 [OS=Mus musculus]	48	9	Map2k1	1.33	0.411426	0.919855
Q68FH0	Q68FH0 Plakophilin-4 [OS=Mus musculus]	4	3	Pkp4	1.329	0.410341	0.903017
Q8R081	Q8R081 Heterogeneous nuclear ribonucleoprotein L [OS=Mus musculus]	57	16	Hnrnpl	1.328	0.409255	0.919855
Q9DCZ4-3	Q9DCZ4-3 Isoform 3 of MICOS complex subunit Mic26 [OS=Mus musculus]	56	7		1.328	0.409255	0.919855
P18872	P18872 Guanine nucleotide-binding protein G(o) subunit alpha [OS=Mus musculus]	56	12	Gnao1	1.327	0.408168	0.919855
P42208	P42208 Septin-2 [OS=Mus musculus]	41	9	Septin2	1.327	0.408168	0.919855
Q9WUA6	Q9WUA6 RAC-gamma serine/threonine-protein kinase [OS=Mus musculus]	6	3	Akt3	1.326	0.407081	0.88845
Q61545	Q61545 RNA-binding protein EWS [OS=Mus musculus]	9	4	Ewsr1	1.325	0.405992	0.919855
P49813	P49813 Tropomodulin-1 [OS=Mus musculus]	20	4	Tmod1	1.324	0.404903	0.919855
O09172	O09172 Glutamate--cysteine ligase regulatory subunit [OS=Mus musculus]	9	2	Gclm	1.324	0.404903	0.899292
Q61879	Q61879 Myosin-10 [OS=Mus musculus]	23	30	Myh10	1.323	0.403813	0.919855
Q91XV3	Q91XV3 Brain acid soluble protein 1 [OS=Mus musculus]	76	12	Basp1	1.323	0.403813	0.919855
Q60676	Q60676 Serine/threonine-protein phosphatase 5 [OS=Mus musculus]	18	6	Ppp5c	1.323	0.403813	0.924349
Q8VHI6	Q8VHI6 Actin-binding protein WASF3 [OS=Mus musculus]	11	3	Wasf3	1.323	0.403813	0.919855
Q8R2Y0	Q8R2Y0 Monoacylglycerol lipase ABHD6 [OS=Mus musculus]	11	4	Abhd6	1.322	0.402722	0.919855
P35700	P35700 Peroxiredoxin-1 [OS=Mus musculus]	56	7	Prdx1	1.321	0.40163	0.919855
A2ASQ1	A2ASQ1 Agrin [OS=Mus musculus]	3	4	Agrn	1.321	0.40163	0.909118
Q99P72	Q99P72 Reticulon-4 [OS=Mus musculus]	47	25	Rtn4	1.319	0.399445	0.921863
Q9JII6	Q9JII6 Aldo-keto reductase family 1 member A1 [OS=Mus musculus]	30	6	Akr1a1	1.318	0.39835	0.927199
Q68FF6	Q68FF6 ARF GTPase-activating protein GIT1 [OS=Mus musculus]	25	11	Git1	1.318	0.39835	0.927199
Q6PDG5	Q6PDG5 SWI/SNF complex subunit SMARCC2 [OS=Mus musculus]	7	5	Smarcc2	1.318	0.39835	0.907136
Q61584	Q61584 RNA-binding protein FXR1 [OS=Mus musculus]	14	6	Fxr1	1.318	0.39835	0.919855
Q6ZWX6	Q6ZWX6 Eukaryotic translation initiation factor 2 subunit 1 [OS=Mus musculus]	29	6	Eif2s1; EIF2S1	1.318	0.39835	0.919855
Q61735-2	Q61735-2 Isoform 2 of Leukocyte surface antigen CD47 [OS=Mus musculus]	17	4		1.317	0.397255	0.927199
Q99JI4	Q99JI4 26S proteasome non-ATPase regulatory subunit 6 [OS=Mus musculus]	17	6	Psmd6	1.317	0.397255	0.919528
P35235-1	P35235-1 Isoform 2 of Tyrosine-protein phosphatase non-receptor type 11 [OS=Mus musculus]	25	8	Ptpn11	1.315	0.395063	0.910622
Q8VCE6	Q8VCE6 5'(3')-deoxyribonucleotidase, mitochondrial [OS=Mus musculus]	14	2	Nt5m	1.314	0.393965	0.924349
Q60875	Q60875 Rho guanine nucleotide exchange factor 2 [OS=Mus musculus]	9	5	Arhgef2	1.313	0.392867	0.919855
O70591	O70591 Prefoldin subunit 2 [OS=Mus musculus]	17	2	Pfdn2	1.313	0.392867	0.909938
Q9QXT0	Q9QXT0 Protein canopy homolog 2 [OS=Mus musculus]	24	3	Cnpy2	1.312	0.391768	0.919855
Q9WV55	Q9WV55 Vesicle-associated membrane protein-associated protein A [OS=Mus musculus]	27	4	Vapa	1.31	0.389567	0.927199
Q61656	Q61656 Probable ATP-dependent RNA helicase DDX5 [OS=Mus musculus]	41	13	Ddx5	1.309	0.388465	0.927199
Q9CXY6	Q9CXY6 Interleukin enhancer-binding factor 2 [OS=Mus musculus]	42	12	Ilf2; ILF2	1.308	0.387363	0.927199
P35550	P35550 rRNA 2'-O-methyltransferase fibrillarin [OS=Mus musculus]	7	1	Fbl	1.308	0.387363	0.927199
Q3UM45	Q3UM45 Protein phosphatase 1 regulatory subunit 7 [OS=Mus musculus]	59	14	Ppp1r7	1.307	0.386259	0.927199
P50247	P50247 Adenosylhomocysteinase [OS=Mus musculus]	34	9	Ahcy	1.307	0.386259	0.927199
P29699	P29699 Alpha-2-HS-glycoprotein [OS=Mus musculus]	21	3	Ahsg	1.307	0.386259	0.924433
P70336-2	P70336-2 Isoform 2 of Rho-associated protein kinase 2 [OS=Mus musculus]	7	8		1.307	0.386259	0.919855
P10637-5	P10637-5 Isoform Tau-D of Microtubule-associated protein tau [OS=Mus musculus]	38	1	Mapt	1.306	0.385155	0.927199
Q78ZA7	Q78ZA7 Nucleosome assembly protein 1-like 4 [OS=Mus musculus]	39	9	Nap1l4	1.306	0.385155	0.927199
Q8VDP4	Q8VDP4 Cell cycle and apoptosis regulator protein 2 [OS=Mus musculus]	18	9	Ccar2	1.306	0.385155	0.924349
A2A432	A2A432 Cullin-4B [OS=Mus musculus]	8	6	Cul4b	1.306	0.385155	0.924433
Q61753	Q61753 D-3-phosphoglycerate dehydrogenase [OS=Mus musculus]	26	10	Phgdh	1.305	0.38405	0.927199
Q69Z98	Q69Z98 Serine/threonine-protein kinase BRSK2 [OS=Mus musculus]	4	2	Brsk2	1.305	0.38405	0.919855
Q06335	Q06335 Amyloid beta precursor like protein 2 [OS=Mus musculus]	9	3	Aplp2	1.303	0.381837	0.92054
P31230	P31230 Aminoacyl tRNA synthase complex-interacting multifunctional protein 1 [OS=Mus musculus]	33	6	Aimp1	1.303	0.381837	0.927199
Q921H8	Q921H8 3-ketoacyl-CoA thiolase A, peroxisomal [OS=Mus musculus]	11	3	Acaa1a	1.302	0.380729	0.927199
Q9WTP7	Q9WTP7 GTP:AMP phosphotransferase AK3, mitochondrial [OS=Mus musculus]	48	8	Ak3	1.301	0.379621	0.930024
Q9D4C9	Q9D4C9 Clavesin-1 [OS=Mus musculus]	12	2	Clvs1	1.301	0.379621	0.92251
P70195	P70195 Proteasome subunit beta type-7 [OS=Mus musculus]	25	3	Psmb7	1.301	0.379621	0.907136
Q6ZPQ6	Q6ZPQ6 Membrane-associated phosphatidylinositol transfer protein 2 [OS=Mus musculus]	9	6	Pitpnm2	1.3	0.378512	0.919855
P56391	P56391 Cytochrome c oxidase subunit 6B1 [OS=Mus musculus]	53	4	Cox6b1	1.299	0.377401	0.927199
P42567	P42567 Epidermal growth factor receptor substrate 15 [OS=Mus musculus]	5	3	Eps15	1.299	0.377401	0.927199
Q8C163	Q8C163 Nuclease EXOG, mitochondrial [OS=Mus musculus]	15	3	Exog	1.299	0.377401	0.919855
Q80VL1	Q80VL1 Tudor and KH domain-containing protein [OS=Mus musculus]	12	4	Tdrkh	1.298	0.37629	0.927199
Q8K4G5	Q8K4G5 Actin-binding LIM protein 1 [OS=Mus musculus]	7	4	Ablim1	1.298	0.37629	0.924433
Q8BRT1	Q8BRT1 CLIP-associating protein 2 [OS=Mus musculus]	28	18	Clasp2	1.297	0.375178	0.927199
Q9JJU8	Q9JJU8 Adapter Sh3bgrl [OS=Mus musculus]	70	6	Sh3bgrl	1.297	0.375178	0.927199
Q8BH69	Q8BH69 Selenide, water dikinase 1 [OS=Mus musculus]	6	2	Sephs1	1.296	0.374066	0.927199
P52483	P52483 Ubiquitin-conjugating enzyme E2 E3 [OS=Mus musculus]	29	2	Ube2e3; UBE2E3	1.296	0.374066	0.919855
Q6PH08	Q6PH08 ERC protein 2 [OS=Mus musculus]	2	2	Erc2	1.296	0.374066	0.919855
Q99J36	Q99J36 THUMP domain-containing protein 1 [OS=Mus musculus]	15	4	Thumpd1	1.295	0.372952	0.927199
P52479-2	P52479-2 Isoform 2 of Ubiquitin carboxyl-terminal hydrolase 10 [OS=Mus musculus]	5	2		1.295	0.372952	0.910622
Q99J45	Q99J45 Nuclear receptor-binding protein [OS=Mus musculus]	5	2	Nrbp1	1.295	0.372952	0.919855
Q9DCX2	Q9DCX2 ATP synthase peripheral stalk subunit d, mitochondrial [OS=Mus musculus]	71	9	Atp5pd	1.294	0.371838	0.927199
P97300	P97300 Neuroplastin [OS=Mus musculus]	30	8	Nptn	1.294	0.371838	0.927199
Q6P9R2	Q6P9R2 Serine/threonine-protein kinase OSR1 [OS=Mus musculus]	12	4	Oxsr1	1.294	0.371838	0.924349
Q99KH8	Q99KH8 Serine/threonine-protein kinase 24 [OS=Mus musculus]	31	8	Stk24	1.292	0.369606	0.927199
Q8CCK0	Q8CCK0 Core histone macro-H2A.2 [OS=Mus musculus]	36	8	Macroh2a2	1.29	0.367371	0.927199
O09061	O09061 Proteasome subunit beta type-1 [OS=Mus musculus]	47	8	Psmb1	1.288	0.365133	0.941453
A2RT62	A2RT62 F-box/LRR-repeat protein 16 [OS=Mus musculus]	10	3	Fbxl16	1.288	0.365133	0.927199
Q8VEK3	Q8VEK3 Heterogeneous nuclear ribonucleoprotein U [OS=Mus musculus]	30	13	Hnrnpu	1.287	0.364012	0.927199
Q6PDM2	Q6PDM2 Serine/arginine-rich splicing factor 1 [OS=Mus musculus]	33	7	Srsf1; SRSF1	1.287	0.364012	0.927199
P70429	P70429 Ena/VASP-like protein [OS=Mus musculus]	8	2	Evl	1.286	0.362891	0.924433
Q8BFR5	Q8BFR5 Elongation factor Tu, mitochondrial [OS=Mus musculus]	36	14	Tufm	1.285	0.361768	0.927199
Q6IRU2	Q6IRU2 Tropomyosin alpha-4 chain [OS=Mus musculus]	35	8	Tpm4	1.285	0.361768	0.919855
Q9R0N8	Q9R0N8 Synaptotagmin-6 [OS=Mus musculus]	15	5	Syt6	1.284	0.360645	0.927199
Q99MR8	Q99MR8 Methylcrotonoyl-CoA carboxylase subunit alpha, mitochondrial [OS=Mus musculus]	13	6	Mccc1	1.283	0.359521	0.927199
Q8BMJ2	Q8BMJ2 Leucine--tRNA ligase, cytoplasmic [OS=Mus musculus]	13	9	Lars1	1.28	0.356144	0.927199
Q9CPS6	Q9CPS6 Adenosine 5'-monophosphoramidase HINT3 [OS=Mus musculus]	24	3	Hint3	1.28	0.356144	0.927199
Q62426	Q62426 Cystatin-B [OS=Mus musculus]	33	2	Cstb	1.279	0.355016	0.930024
Q8BP67	Q8BP67 Large ribosomal subunit protein eL24 [OS=Mus musculus]	25	4	Rpl24; RPL24	1.279	0.355016	0.929026
Q9WVA4	Q9WVA4 Transgelin-2 [OS=Mus musculus]	32	4	Tagln2	1.279	0.355016	0.927199
Q8VD62	Q8VD62 UPF0696 protein C11orf68 homolog [OS=Mus musculus]	9	2	Bles03	1.278	0.353888	0.927199
Q6PIC6	Q6PIC6 Sodium/potassium-transporting ATPase subunit alpha-3 [OS=Mus musculus]	42	20	Atp1a3	1.277	0.352759	0.928791
Q6A4J8-2	Q6A4J8-2 Isoform 2 of Ubiquitin carboxyl-terminal hydrolase 7 [OS=Mus musculus]	18	12		1.277	0.352759	0.927199
Q3TLH4	Q3TLH4 Protein PRRC2C [OS=Mus musculus]	1	2	Prrc2c	1.277	0.352759	0.919855
O55143	O55143 Sarcoplasmic/endoplasmic reticulum calcium ATPase 2 [OS=Mus musculus]	35	25	Atp2a2	1.276	0.351628	0.928791
P68134	P68134 Actin, alpha skeletal muscle [OS=Mus musculus]	30	3	Acta1; ACTA1	1.276	0.351628	0.928791
Q9QXV0	Q9QXV0 ProSAAS [OS=Mus musculus]	14	2	Pcsk1n	1.276	0.351628	0.927199
Q8K2K6	Q8K2K6 Arf-GAP domain and FG repeat-containing protein 1 [OS=Mus musculus]	8	3	Agfg1	1.276	0.351628	0.927199
P03930	P03930 ATP synthase F(0) complex subunit 8 [OS=Mus musculus]	34	2	Mtatp8	1.276	0.351628	0.928791
Q9ESZ8	Q9ESZ8 General transcription factor II-I [OS=Mus musculus]	18	10	Gtf2i	1.274	0.349365	0.927199
Q9ES97	Q9ES97 Reticulon-3 [OS=Mus musculus]	24	10	Rtn3	1.273	0.348232	0.941453
Q8BVE3	Q8BVE3 V-type proton ATPase subunit H [OS=Mus musculus]	39	15	Atp6v1h	1.272	0.347099	0.930024
P51150	P51150 Ras-related protein Rab-7a [OS=Mus musculus]	57	10	Rab7a; RAB7A	1.272	0.347099	0.930024
Q9WUM3	Q9WUM3 Coronin-1B [OS=Mus musculus]	24	7	Coro1b	1.272	0.347099	0.928724
O88485	O88485 Cytoplasmic dynein 1 intermediate chain 1 [OS=Mus musculus]	10	4	Dync1i1	1.272	0.347099	0.928791
Q9CWS0	Q9CWS0 N(G),N(G)-dimethylarginine dimethylaminohydrolase 1 [OS=Mus musculus]	57	11	Ddah1	1.271	0.345964	0.930024
O54931-7	O54931-7 Isoform 7 of PALM2-AKAP2 fusion protein [OS=Mus musculus]	15	4		1.271	0.345964	0.927199
Q924L1	Q924L1 LETM1 domain-containing protein 1 [OS=Mus musculus]	8	2	Letmd1	1.271	0.345964	0.924433
Q9R0K7	Q9R0K7 Plasma membrane calcium-transporting ATPase 2 [OS=Mus musculus]	31	19	Atp2b2	1.269	0.343692	0.930024
P30275	P30275 Creatine kinase U-type, mitochondrial [OS=Mus musculus]	45	13	Ckmt1	1.268	0.342555	0.930024
Q9JLZ3	Q9JLZ3 Methylglutaconyl-CoA hydratase, mitochondrial [OS=Mus musculus]	17	5	Auh	1.268	0.342555	0.930024
Q61081	Q61081 Hsp90 co-chaperone Cdc37 [OS=Mus musculus]	16	4	Cdc37	1.268	0.342555	0.942403
Q9WU28	Q9WU28 Prefoldin subunit 5 [OS=Mus musculus]	44	4	Pfdn5	1.268	0.342555	0.927199
P35980	P35980 Large ribosomal subunit protein eL18 [OS=Mus musculus]	14	2	Rpl18	1.268	0.342555	0.939251
Q9WVA2	Q9WVA2 Mitochondrial import inner membrane translocase subunit Tim8 A [OS=Mus musculus]	23	2	Timm8a1	1.268	0.342555	0.927199
Q9CSU0	Q9CSU0 Regulation of nuclear pre-mRNA domain-containing protein 1B [OS=Mus musculus]	30	4	Rprd1b	1.267	0.341417	0.927199
P61027	P61027 Ras-related protein Rab-10 [OS=Mus musculus]	29	3	Rab10; RAB10	1.266	0.340277	0.932167
P99029	P99029 Peroxiredoxin-5, mitochondrial [OS=Mus musculus]	58	13	Prdx5	1.265	0.339137	0.932462
Q62420	Q62420 Endophilin-A1 [OS=Mus musculus]	32	8	Sh3gl2	1.265	0.339137	0.932462
Q8BSS9	Q8BSS9 Liprin-alpha-2 [OS=Mus musculus]	13	8	Ppfia2	1.265	0.339137	0.929026
P57722	P57722 Poly(rC)-binding protein 3 [OS=Mus musculus]	54	7	Pcbp3	1.264	0.337996	0.93314
P41778	P41778 Pre-B-cell leukemia transcription factor 1 [OS=Mus musculus]	22	5	Pbx1; PBX1	1.262	0.335712	0.935356
P23818	P23818 Glutamate receptor 1 [OS=Mus musculus]	7	4	Gria1	1.262	0.335712	0.935356
Q9R190	Q9R190 Metastasis-associated protein MTA2 [OS=Mus musculus]	5	2	Mta2	1.262	0.335712	0.927199
Q9QZQ8-1	Q9QZQ8-1 Isoform 2 of Core histone macro-H2A.1 [OS=Mus musculus]	36	7	LOC110307790	1.261	0.334568	0.936158
Q3UEB3	Q3UEB3 Poly(U)-binding-splicing factor PUF60 [OS=Mus musculus]	15	4	Puf60	1.261	0.334568	0.927199
Q8BG32	Q8BG32 26S proteasome non-ATPase regulatory subunit 11 [OS=Mus musculus]	28	9	Psmd11	1.261	0.334568	0.93612
P05132	P05132 cAMP-dependent protein kinase catalytic subunit alpha [OS=Mus musculus]	32	5	Prkaca	1.259	0.332278	0.939342
Q6P9K9-2	Q6P9K9-2 Isoform 2a of Neurexin-3 [OS=Mus musculus]	24	15		1.258	0.331132	0.944458
O35658	O35658 Complement component 1 Q subcomponent-binding protein, mitochondrial [OS=Mus musculus]	35	6	C1qbp	1.257	0.329985	0.941453
Q80U63	Q80U63 Mitofusin-2 [OS=Mus musculus]	8	3	Mfn2	1.257	0.329985	0.930024
Q6X893-2	Q6X893-2 Isoform 2 of Choline transporter-like protein 1 [OS=Mus musculus]	4	2		1.257	0.329985	0.929026
Q8R1I1	Q8R1I1 Cytochrome b-c1 complex subunit 9 [OS=Mus musculus]	38	2	Uqcr10	1.256	0.328836	0.941453
Q99M87	Q99M87 DnaJ homolog subfamily A member 3, mitochondrial [OS=Mus musculus]	21	6	Dnaja3	1.256	0.328836	0.929026
P08003	P08003 Protein disulfide-isomerase A4 [OS=Mus musculus]	8	3	Pdia4	1.256	0.328836	0.943939
O35643	O35643 AP-1 complex subunit beta-1 [OS=Mus musculus]	43	16	Ap1b1	1.255	0.327687	0.942211
Q63932	Q63932 Dual specificity mitogen-activated protein kinase kinase 2 [OS=Mus musculus]	12	2	Map2k2	1.255	0.327687	0.927199
P57780	P57780 Alpha-actinin-4 [OS=Mus musculus]	51	25	Actn4	1.253	0.325386	0.942211
Q9CQL1	Q9CQL1 Protein mago nashi homolog 2 [OS=Mus musculus]	24	2	Magohb	1.253	0.325386	0.930024
Q6A065	Q6A065 Centrosomal protein of 170 kDa [OS=Mus musculus]	6	7	Cep170	1.251	0.323082	0.930024
Q6NVE8	Q6NVE8 WD repeat-containing protein 44 [OS=Mus musculus]	10	5	Wdr44	1.251	0.323082	0.930024
Q9EPR4	Q9EPR4 Solute carrier family 23 member 2 [OS=Mus musculus]	5	2	Slc23a2	1.251	0.323082	0.924349
Q9CR51	Q9CR51 V-type proton ATPase subunit G 1 [OS=Mus musculus]	53	5	Atp6v1g1	1.25	0.321928	0.936158
P63325	P63325 Small ribosomal subunit protein eS10 [OS=Mus musculus]	24	4	Rps10	1.25	0.321928	0.944458
Q4V9Z5-2	Q4V9Z5-2 Isoform 2 of Seizure 6-like protein 2 [OS=Mus musculus]	5	2		1.25	0.321928	0.927199
P16546-2	P16546-2 Isoform 2 of Spectrin alpha chain, non-erythrocytic 1 [OS=Mus musculus]	60	1		1.249	0.320773	0.927199
Q7TMF3	Q7TMF3 NADH dehydrogenase [ubiquinone] 1 alpha subcomplex subunit 12 [OS=Mus musculus]	58	7	Ndufa12	1.248	0.319618	0.950585
O35098-2	O35098-2 Isoform 2 of Dihydropyrimidinase-related protein 4 [OS=Mus musculus]	55	16		1.247	0.318461	0.944458
Q8C1A5	Q8C1A5 Thimet oligopeptidase [OS=Mus musculus]	17	9	Thop1	1.247	0.318461	0.94854
P18572	P18572 Basigin [OS=Mus musculus]	15	4	Bsg	1.247	0.318461	0.950585
Q9R0H0	Q9R0H0 Peroxisomal acyl-coenzyme A oxidase 1 [OS=Mus musculus]	15	5	Acox1	1.247	0.318461	0.927199
O35226-2	O35226-2 Isoform Rpn10B of 26S proteasome non-ATPase regulatory subunit 4 [OS=Mus musculus]	21	7	Psmd4	1.247	0.318461	0.927199
Q6IR34-5	Q6IR34-5 Isoform 5 of G-protein-signaling modulator 1 [OS=Mus musculus]	13	5		1.246	0.317304	0.946097
Q9CZW5	Q9CZW5 Mitochondrial import receptor subunit TOM70 [OS=Mus musculus]	22	8	Tomm70	1.246	0.317304	0.944458
Q6PDL0	Q6PDL0 Cytoplasmic dynein 1 light intermediate chain 2 [OS=Mus musculus]	36	8	Dync1li2	1.246	0.317304	0.946097
Q8K4Q0	Q8K4Q0 Regulatory-associated protein of mTOR [OS=Mus musculus]	6	6	Rptor	1.246	0.317304	0.928485
Q63912	Q63912 Oligodendrocyte-myelin glycoprotein [OS=Mus musculus]	8	2	Omg	1.245	0.316146	0.946097
Q9QYF9	Q9QYF9 Protein NDRG3 [OS=Mus musculus]	36	8	Ndrg3	1.244	0.314986	0.950585
Q8BVI4	Q8BVI4 Dihydropteridine reductase [OS=Mus musculus]	41	6	Qdpr	1.243	0.313826	0.946097
Q8BGH2	Q8BGH2 Sorting and assembly machinery component 50 homolog [OS=Mus musculus]	34	10	Samm50	1.243	0.313826	0.945619
P68254	P68254 14-3-3 protein theta [OS=Mus musculus]	43	9	ywhaq; Ywhaq; YWHAQ	1.242	0.312665	0.944458
P19157	P19157 Glutathione S-transferase P 1 [OS=Mus musculus]	48	7	Gstp1	1.242	0.312665	0.944458
O89079	O89079 Coatomer subunit epsilon [OS=Mus musculus]	14	2	Cope	1.242	0.312665	0.927199
Q7TQI3	Q7TQI3 Ubiquitin thioesterase OTUB1 [OS=Mus musculus]	38	8	Otub1	1.241	0.311503	0.944458
Q9D1X0	Q9D1X0 Nucleolar protein 3 [OS=Mus musculus]	38	5	Nol3	1.24	0.31034	0.942211
Q9Z2H5	Q9Z2H5 Band 4.1-like protein 1 [OS=Mus musculus]	37	17	Epb41l1	1.239	0.309176	0.944458
Q9JJK2	Q9JJK2 LanC-like protein 2 [OS=Mus musculus]	37	10	Lancl2	1.239	0.309176	0.950196
Q3TKT4-2	Q3TKT4-2 Isoform 2 of SWI/SNF-related matrix-associated actin-dependent regulator of chromatin subfamily A member 4 [OS=Mus musculus]	2	1	Smarca4	1.239	0.309176	0.927199
Q9QYJ3	Q9QYJ3 DnaJ homolog subfamily B member 1 [OS=Mus musculus]	12	2	Dnajb1	1.239	0.309176	0.932385
P62774	P62774 Myotrophin [OS=Mus musculus]	69	5	Mtpn	1.238	0.308011	0.944458
Q60972	Q60972 Histone-binding protein RBBP4 [OS=Mus musculus]	43	7	Rbbp4; RBBP4	1.238	0.308011	0.944458
P62484	P62484 Abl interactor 2 [OS=Mus musculus]	17	5	Abi2	1.238	0.308011	0.927199
P60487	P60487 Chronophin [OS=Mus musculus]	46	8	Pdxp	1.236	0.305679	0.945735
Q9QYX7	Q9QYX7 Protein piccolo [OS=Mus musculus]	7	17	Pclo	1.236	0.305679	0.944458
A2AJI0	A2AJI0 MAP7 domain-containing protein 1 [OS=Mus musculus]	7	3	Map7d1	1.236	0.305679	0.941453
Q91YT0	Q91YT0 NADH dehydrogenase [ubiquinone] flavoprotein 1, mitochondrial [OS=Mus musculus]	53	14	Ndufv1	1.235	0.304511	0.946097
Q64487	Q64487 Receptor-type tyrosine-protein phosphatase delta [OS=Mus musculus]	7	4	Ptprd	1.235	0.304511	0.927199
Q60973	Q60973 Histone-binding protein RBBP7 [OS=Mus musculus]	24	3	Rbbp7	1.234	0.303342	0.927199
Q6ZWR6	Q6ZWR6 Nesprin-1 [OS=Mus musculus]	2	8	Syne1	1.234	0.303342	0.946097
P47934	P47934 Carnitine O-acetyltransferase [OS=Mus musculus]	8	4	Crat	1.233	0.302173	0.942211
Q9D4H1	Q9D4H1 Exocyst complex component 2 [OS=Mus musculus]	9	5	Exoc2	1.233	0.302173	0.929026
P46460	P46460 Vesicle-fusing ATPase [OS=Mus musculus]	57	31	Nsf	1.232	0.301002	0.946097
P62908	P62908 Small ribosomal subunit protein uS3 [OS=Mus musculus]	51	10	Rps3; RPS3	1.231	0.299831	0.946097
Q9QYR6-2	Q9QYR6-2 Isoform 2 of Microtubule-associated protein 1A [OS=Mus musculus]	40	69		1.23	0.298658	0.946097
P63040	P63040 Complexin-1 [OS=Mus musculus]	41	3	Cplx1	1.228	0.296311	0.950585
Q0GNC1	Q0GNC1 Inverted formin-2 [OS=Mus musculus]	6	5	Inf2	1.227	0.295135	0.927199
Q9Z2I0	Q9Z2I0 Mitochondrial proton/calcium exchanger protein [OS=Mus musculus]	39	15	Letm1	1.226	0.293959	0.950175
Q9CYT6	Q9CYT6 Adenylyl cyclase-associated protein 2 [OS=Mus musculus]	35	9	Cap2	1.226	0.293959	0.951672
O35887	O35887 Calumenin [OS=Mus musculus]	18	3	Calu	1.226	0.293959	0.943939
Q99JX3	Q99JX3 Golgi reassembly-stacking protein 2 [OS=Mus musculus]	8	2	Gorasp2	1.226	0.293959	0.927199
P20029	P20029 Endoplasmic reticulum chaperone BiP [OS=Mus musculus]	46	18	Hspa5	1.223	0.290424	0.950196
Q8BFZ3	Q8BFZ3 Beta-actin-like protein 2 [OS=Mus musculus]	19	1	Actbl2	1.223	0.290424	0.950196
P60335	P60335 Poly(rC)-binding protein 1 [OS=Mus musculus]	51	8	Pcbp1; PCBP1	1.223	0.290424	0.950196
Q64516	Q64516 Glycerol kinase [OS=Mus musculus]	11	4	Gk	1.222	0.289244	0.942709
P97390	P97390 Vacuolar protein sorting-associated protein 45 [OS=Mus musculus]	17	6	Vps45	1.222	0.289244	0.944458
P61082	P61082 NEDD8-conjugating enzyme Ubc12 [OS=Mus musculus]	21	3	Ube2m; UBE2M	1.222	0.289244	0.944458
Q80TJ1-4	Q80TJ1-4 Isoform 4 of Calcium-dependent secretion activator 1 [OS=Mus musculus]	33	2		1.22	0.286881	0.950585
Q8C0T5	Q8C0T5 Signal-induced proliferation-associated 1-like protein 1 [OS=Mus musculus]	16	16	Sipa1l1	1.22	0.286881	0.951973
Q61207	Q61207 Prosaposin [OS=Mus musculus]	13	7	Psap	1.22	0.286881	0.950585
P25911	P25911 Tyrosine-protein kinase Lyn [OS=Mus musculus]	6	2	Lyn	1.22	0.286881	0.927199
Q9D1Q6	Q9D1Q6 Endoplasmic reticulum resident protein 44 [OS=Mus musculus]	16	4	Erp44	1.22	0.286881	0.942709
D3Z7P3	D3Z7P3 Glutaminase kidney isoform, mitochondrial [OS=Mus musculus]	47	7	Gls	1.218	0.284514	0.950585
Q9JLM8	Q9JLM8 Serine/threonine-protein kinase DCLK1 [OS=Mus musculus]	41	8	Dclk1	1.218	0.284514	0.950585
O88712	O88712 C-terminal-binding protein 1 [OS=Mus musculus]	30	7	Ctbp1	1.218	0.284514	0.950585
P63005	P63005 Platelet-activating factor acetylhydrolase IB subunit beta [OS=Mus musculus]	36	9	Pafah1b1; PAFAH1B1	1.218	0.284514	0.950585
O55029	O55029 Coatomer subunit beta' [OS=Mus musculus]	10	4	Copb2	1.218	0.284514	0.939764
P50114	P50114 Protein S100-B [OS=Mus musculus]	40	3	S100b	1.216	0.282143	0.951274
P07901	P07901 Heat shock protein HSP 90-alpha [OS=Mus musculus]	53	23	Hsp90aa1	1.215	0.280956	0.951672
P39053-3	P39053-3 Isoform 3 of Dynamin-1 [OS=Mus musculus]	57	2	Dnm1	1.214	0.279768	0.955793
Q9WV34-2	Q9WV34-2 Isoform 2 of MAGUK p55 subfamily member 2 [OS=Mus musculus]	53	17		1.214	0.279768	0.951672
P10649	P10649 Glutathione S-transferase Mu 1 [OS=Mus musculus]	56	10	Gstm1	1.213	0.27858	0.951672
P62315	P62315 Small nuclear ribonucleoprotein Sm D1 [OS=Mus musculus]	55	4	Snrpd1; SNRPD1	1.213	0.27858	0.950585
O70310	O70310 Glycylpeptide N-tetradecanoyltransferase 1 [OS=Mus musculus]	28	7	Nmt1	1.213	0.27858	0.951672
Q8C437-3	Q8C437-3 Isoform 3 of PEX5-related protein [OS=Mus musculus]	11	3		1.213	0.27858	0.942403
P07724	P07724 Albumin [OS=Mus musculus]	58	27	Alb	1.212	0.27739	0.951672
Q9CXZ1	Q9CXZ1 NADH dehydrogenase [ubiquinone] iron-sulfur protein 4, mitochondrial [OS=Mus musculus]	41	6	Ndufs4	1.212	0.27739	0.951672
Q52KR3	Q52KR3 Protein prune homolog 2 [OS=Mus musculus]	2	4	Prune2	1.212	0.27739	0.944458
Q9QZF2	Q9QZF2 Glypican-1 [OS=Mus musculus]	15	5	Gpc1	1.211	0.276199	0.944458
P97822	P97822 Acidic leucine-rich nuclear phosphoprotein 32 family member E [OS=Mus musculus]	23	4	Anp32e	1.21	0.275007	0.951274
Q9CTY5	Q9CTY5 Calcium uptake protein 3, mitochondrial [OS=Mus musculus]	10	4	Micu3	1.21	0.275007	0.945735
Q8C5W3-2	Q8C5W3-2 Isoform 2 of Tubulin-specific chaperone cofactor E-like protein [OS=Mus musculus]	12	3		1.209	0.273814	0.927199
P35278	P35278 Ras-related protein Rab-5C [OS=Mus musculus]	23	2	Rab5c	1.208	0.27262	0.951672
Q9Z2I8	Q9Z2I8 Succinate--CoA ligase [GDP-forming] subunit beta, mitochondrial [OS=Mus musculus]	29	7	Suclg2	1.208	0.27262	0.955793
P20108	P20108 Thioredoxin-dependent peroxide reductase, mitochondrial [OS=Mus musculus]	52	9	Prdx3	1.207	0.271426	0.951672
P61961	P61961 Ubiquitin-fold modifier 1 [OS=Mus musculus]	59	3	Ufm1; UFM1	1.207	0.271426	0.944458
Q91XD7	Q91XD7 Protein disulfide isomerase Creld1 [OS=Mus musculus]	7	2	Creld1	1.207	0.271426	0.937798
P62137	P62137 Serine/threonine-protein phosphatase PP1-alpha catalytic subunit [OS=Mus musculus]	60	3	Ppp1ca	1.206	0.27023	0.944458
Q9QXS1	Q9QXS1 Plectin [OS=Mus musculus]	11	33	Plec	1.206	0.27023	0.951672
P18242	P18242 Cathepsin D [OS=Mus musculus]	29	8	Ctsd	1.206	0.27023	0.956935
Q8QZV4	Q8QZV4 Serine/threonine-protein kinase 32C [OS=Mus musculus]	10	2	Stk32c	1.206	0.27023	0.935356
Q9EQ20	Q9EQ20 Methylmalonate-semialdehyde/malonate-semialdehyde dehydrogenase [acylating], mitochondrial [OS=Mus musculus]	40	12	Aldh6a1	1.204	0.267835	0.951672
P20357	P20357 Microtubule-associated protein 2 [OS=Mus musculus]	51	60	Map2	1.203	0.266637	0.951672
Q811D0-3	Q811D0-3 Isoform 3 of Disks large homolog 1 [OS=Mus musculus]	28	13		1.203	0.266637	0.951672
Q3TEA8-2	Q3TEA8-2 Isoform 2 of Heterochromatin protein 1-binding protein 3 [OS=Mus musculus]	33	11		1.203	0.266637	0.951672
Q9CQN1	Q9CQN1 Heat shock protein 75 kDa, mitochondrial [OS=Mus musculus]	15	5	Trap1	1.203	0.266637	0.947275
B2RXS4	B2RXS4 Plexin-B2 [OS=Mus musculus]	5	6	Plxnb2	1.203	0.266637	0.946097
Q9ERR1	Q9ERR1 Nuclear distribution protein nudE-like 1 [OS=Mus musculus]	11	3	Ndel1	1.203	0.266637	0.942709
O88935	O88935 Synapsin-1 [OS=Mus musculus]	56	19	Syn1	1.201	0.264236	0.951672
P55088-3	P55088-3 Isoform 3 of Aquaporin-4 [OS=Mus musculus]	10	3		1.2	0.263034	0.951672
Q9DCJ5	Q9DCJ5 NADH dehydrogenase [ubiquinone] 1 alpha subcomplex subunit 8 [OS=Mus musculus]	45	5	Ndufa8	1.2	0.263034	0.951973
Q9JL62	Q9JL62 Glycolipid transfer protein [OS=Mus musculus]	27	3	Gltp	1.2	0.263034	0.951672
P48428	P48428 Tubulin-specific chaperone A [OS=Mus musculus]	24	3	Tbca	1.2	0.263034	0.946097
P83887	P83887 Tubulin gamma-1 chain [OS=Mus musculus]	13	3	Tubg1	1.2	0.263034	0.927199
Q9D0F9	Q9D0F9 Phosphoglucomutase-1 [OS=Mus musculus]	58	18	Pgm1	1.199	0.261832	0.951973
Q8R464	Q8R464 Cell adhesion molecule 4 [OS=Mus musculus]	26	6	Cadm4	1.199	0.261832	0.959521
Q9CQC7	Q9CQC7 NADH dehydrogenase [ubiquinone] 1 beta subcomplex subunit 4 [OS=Mus musculus]	29	2	Ndufb4	1.199	0.261832	0.956935
O89023	O89023 Tripeptidyl-peptidase 1 [OS=Mus musculus]	15	4	Tpp1	1.198	0.260628	0.944458
Q3UPH1	Q3UPH1 Protein PRRC1 [OS=Mus musculus]	10	2	Prrc1	1.198	0.260628	0.927199
Q810U4-2	Q810U4-2 Isoform 2 of Neuronal cell adhesion molecule [OS=Mus musculus]	22	15		1.197	0.259423	0.962176
P45952	P45952 Medium-chain specific acyl-CoA dehydrogenase, mitochondrial [OS=Mus musculus]	24	6	Acadm	1.197	0.259423	0.951672
Q921G7	Q921G7 Electron transfer flavoprotein-ubiquinone oxidoreductase, mitochondrial [OS=Mus musculus]	14	6	Etfdh	1.197	0.259423	0.944458
P59325	P59325 Eukaryotic translation initiation factor 5 [OS=Mus musculus]	12	4	Eif5	1.197	0.259423	0.944458
P59644	P59644 Phosphatidylinositol 4,5-bisphosphate 5-phosphatase A [OS=Mus musculus]	13	8	Inpp5j	1.197	0.259423	0.946097
Q8BFR2	Q8BFR2 Follistatin-related protein 5 [OS=Mus musculus]	8	5	Fstl5	1.197	0.259423	0.946097
O08539	O08539 Myc box-dependent-interacting protein 1 [OS=Mus musculus]	33	12	Bin1	1.196	0.258217	0.955018
P20444	P20444 Protein kinase C alpha type [OS=Mus musculus]	29	5	Prkca	1.196	0.258217	0.957737
P70441	P70441 Na(+)/H(+) exchange regulatory cofactor NHE-RF1 [OS=Mus musculus]	25	6	Nherf1	1.196	0.258217	0.958163
P61164	P61164 Alpha-centractin [OS=Mus musculus]	40	4	Actr1a; ACTR1A	1.195	0.257011	0.962176
Q9R1P4	Q9R1P4 Proteasome subunit alpha type-1 [OS=Mus musculus]	62	9	Psma1	1.195	0.257011	0.955793
P30416	P30416 Peptidyl-prolyl cis-trans isomerase FKBP4 [OS=Mus musculus]	22	7	Fkbp4	1.195	0.257011	0.951672
Q8C129	Q8C129 Leucyl-cystinyl aminopeptidase [OS=Mus musculus]	7	5	Lnpep	1.195	0.257011	0.946097
Q8CI51	Q8CI51 PDZ and LIM domain protein 5 [OS=Mus musculus]	5	2	Pdlim5	1.195	0.257011	0.927199
P31786	P31786 Acyl-CoA-binding protein [OS=Mus musculus]	39	2	Dbi	1.194	0.255803	0.955793
O08529	O08529 Calpain-2 catalytic subunit [OS=Mus musculus]	25	10	Capn2	1.194	0.255803	0.955793
Q9QYS9-7	Q9QYS9-7 Isoform QKI5A of KH domain-containing RNA-binding protein QKI [OS=Mus musculus]	9	2		1.194	0.255803	0.950196
O88544	O88544 COP9 signalosome complex subunit 4 [OS=Mus musculus]	28	7	Cops4	1.193	0.254594	0.959521
Q80U56	Q80U56 Late secretory pathway protein AVL9 homolog [OS=Mus musculus]	7	2	Avl9	1.193	0.254594	0.927199
Q3TXU5	Q3TXU5 Deoxyhypusine synthase [OS=Mus musculus]	9	2	Dhps	1.193	0.254594	0.927199
Q9QUM9	Q9QUM9 Proteasome subunit alpha type-6 [OS=Mus musculus]	30	6	Psma6	1.192	0.253384	0.958163
Q8BGX2	Q8BGX2 Mitochondrial import inner membrane translocase subunit Tim29 [OS=Mus musculus]	15	2	Timm29	1.192	0.253384	0.950585
D3YWQ0-1	D3YWQ0-1 Isoform 1 of Diacylglycerol kinase iota [OS=Mus musculus]	7	3		1.192	0.253384	0.929026
Q9JKK7	Q9JKK7 Tropomodulin-2 [OS=Mus musculus]	56	11	Tmod2	1.191	0.252173	0.955793
Q5M8N0	Q5M8N0 CB1 cannabinoid receptor-interacting protein 1 [OS=Mus musculus]	49	5	Cnrip1	1.191	0.252173	0.955793
P50518	P50518 V-type proton ATPase subunit E 1 [OS=Mus musculus]	36	7	Atp6v1e1	1.19	0.250962	0.955793
O35900	O35900 U6 snRNA-associated Sm-like protein LSm2 [OS=Mus musculus]	40	2	Lsm2; LSM2	1.19	0.250962	0.944458
Q9WTR5	Q9WTR5 Cadherin-13 [OS=Mus musculus]	7	3	Cdh13	1.19	0.250962	0.950196
Q9CXT8	Q9CXT8 Mitochondrial-processing peptidase subunit beta [OS=Mus musculus]	7	2	Pmpcb	1.19	0.250962	0.942709
P60824	P60824 Cold-inducible RNA-binding protein [OS=Mus musculus]	27	3	Cirbp; CIRBP	1.189	0.249749	0.959521
Q8BFT9	Q8BFT9 Synaptic vesicle 2-related protein [OS=Mus musculus]	6	2	Svop	1.189	0.249749	0.948241
Q9CRY7	Q9CRY7 Lysophospholipase D GDPD1 [OS=Mus musculus]	23	4	Gdpd1	1.189	0.249749	0.950585
P32037	P32037 Solute carrier family 2, facilitated glucose transporter member 3 [OS=Mus musculus]	7	3	Slc2a3	1.188	0.248535	0.951672
Q9DB77	Q9DB77 Cytochrome b-c1 complex subunit 2, mitochondrial [OS=Mus musculus]	65	15	Uqcrc2	1.187	0.24732	0.955793
Q9R1P1	Q9R1P1 Proteasome subunit beta type-3 [OS=Mus musculus]	29	4	Psmb3	1.187	0.24732	0.951274
Q8CDN6	Q8CDN6 Thioredoxin-like protein 1 [OS=Mus musculus]	37	8	Txnl1	1.185	0.244887	0.956935
O88342	O88342 WD repeat-containing protein 1 [OS=Mus musculus]	51	15	Wdr1	1.184	0.243669	0.957737
Q9DCM2	Q9DCM2 Glutathione S-transferase kappa 1 [OS=Mus musculus]	26	5	Gstk1	1.184	0.243669	0.950585
O08749	O08749 Dihydrolipoyl dehydrogenase, mitochondrial [OS=Mus musculus]	38	11	Dld	1.183	0.24245	0.958163
P35283	P35283 Ras-related protein Rab-12 [OS=Mus musculus]	9	1	Rab12	1.183	0.24245	0.942709
Q8K2B3	Q8K2B3 Succinate dehydrogenase [ubiquinone] flavoprotein subunit, mitochondrial [OS=Mus musculus]	49	19	Sdha	1.182	0.24123	0.958163
P24527	P24527 Leukotriene A-4 hydrolase [OS=Mus musculus]	34	14	Lta4h	1.182	0.24123	0.959099
P15508	P15508 Spectrin beta chain, erythrocytic [OS=Mus musculus]	9	12	Sptb	1.182	0.24123	0.951672
Q03157	Q03157 Amyloid beta precursor like protein 1 [OS=Mus musculus]	6	2	Aplp1	1.181	0.240009	0.951672
Q9CR57	Q9CR57 Large ribosomal subunit protein eL14 [OS=Mus musculus]	12	2	Rpl14	1.181	0.240009	0.94854
P61922	P61922 4-aminobutyrate aminotransferase, mitochondrial [OS=Mus musculus]	64	22	Abat	1.18	0.238787	0.959521
P62823	P62823 Ras-related protein Rab-3C [OS=Mus musculus]	30	3	Rab3c	1.18	0.238787	0.959521
Q60790	Q60790 Ras GTPase-activating protein 3 [OS=Mus musculus]	15	8	Rasa3	1.18	0.238787	0.950196
Q68FH4	Q68FH4 N-acetylgalactosamine kinase [OS=Mus musculus]	7	2	Galk2	1.18	0.238787	0.947203
P57746	P57746 V-type proton ATPase subunit D [OS=Mus musculus]	40	7	Atp6v1d	1.179	0.237564	0.959521
Q99LC3	Q99LC3 NADH dehydrogenase [ubiquinone] 1 alpha subcomplex subunit 10, mitochondrial [OS=Mus musculus]	48	12	Ndufa10	1.178	0.23634	0.959521
Q8BLE7	Q8BLE7 Vesicular glutamate transporter 2 [OS=Mus musculus]	16	4	Slc17a6	1.178	0.23634	0.950585
Q8R527	Q8R527 Rho-related GTP-binding protein RhoQ [OS=Mus musculus]	12	1	Rhoq	1.177	0.235114	0.944458
P10605	P10605 Cathepsin B [OS=Mus musculus]	18	4	Ctsb	1.176	0.233888	0.964266
Q8BGE6	Q8BGE6 Cysteine protease ATG4B [OS=Mus musculus]	11	3	Atg4b	1.176	0.233888	0.932167
P42932	P42932 T-complex protein 1 subunit theta [OS=Mus musculus]	39	18	Cct8	1.175	0.232661	0.961434
P70297	P70297 Signal transducing adapter molecule 1 [OS=Mus musculus]	16	5	Stam	1.175	0.232661	0.951672
Q9QYB1	Q9QYB1 Chloride intracellular channel protein 4 [OS=Mus musculus]	42	6	Clic4	1.175	0.232661	0.951274
Q9CZ04-2	Q9CZ04-2 Isoform 2 of COP9 signalosome complex subunit 7a [OS=Mus musculus]	52	8	Cops7a	1.175	0.232661	0.951672
P35585	P35585 AP-1 complex subunit mu-1 [OS=Mus musculus]	31	7	Ap1m1	1.175	0.232661	0.951672
P20917	P20917 Myelin-associated glycoprotein [OS=Mus musculus]	18	6	Mag	1.174	0.231432	0.961473
P17156	P17156 Heat shock-related 70 kDa protein 2 [OS=Mus musculus]	34	9	Hspa2	1.173	0.230203	0.970645
Q5RJI5	Q5RJI5 Serine/threonine-protein kinase BRSK1 [OS=Mus musculus]	8	3	Brsk1	1.173	0.230203	0.935356
Q71LX4	Q71LX4 Talin-2 [OS=Mus musculus]	19	18	Tln2	1.172	0.228973	0.964266
Q3THE2	Q3THE2 Myosin regulatory light chain 12B [OS=Mus musculus]	40	5	Myl12b; MYL12B	1.172	0.228973	0.963154
Q9Z0N1	Q9Z0N1 Eukaryotic translation initiation factor 2 subunit 3, X-linked [OS=Mus musculus]	27	7	Eif2s3x	1.172	0.228973	0.959521
Q9Z2A0	Q9Z2A0 3-phosphoinositide-dependent protein kinase 1 [OS=Mus musculus]	9	3	Pdpk1	1.172	0.228973	0.930024
Q6P1F6	Q6P1F6 Serine/threonine-protein phosphatase 2A 55 kDa regulatory subunit B alpha isoform [OS=Mus musculus]	21	1	Ppp2r2a; PPP2R2A	1.171	0.227741	0.964266
Q9DB27-2	Q9DB27-2 Isoform 2 of Malignant T-cell-amplified sequence 1 [OS=Mus musculus]	27	3	Mcts1	1.171	0.227741	0.944458
P60521	P60521 Gamma-aminobutyric acid receptor-associated protein-like 2 [OS=Mus musculus]	20	2	Gabarapl2; GABARAPL2	1.171	0.227741	0.951672
Q9WUB3	Q9WUB3 Glycogen phosphorylase, muscle form [OS=Mus musculus]	31	14	Pygm	1.17	0.226509	0.963763
Q80ZJ1	Q80ZJ1 Ras-related protein Rap-2a [OS=Mus musculus]	41	2	Rap2a; RAP2A	1.17	0.226509	0.944458
Q9D0W5	Q9D0W5 Peptidyl-prolyl cis-trans isomerase-like 1 [OS=Mus musculus]	31	2	Ppil1	1.17	0.226509	0.944458
Q80TY0	Q80TY0 Formin-binding protein 1 [OS=Mus musculus]	11	4	Fnbp1	1.17	0.226509	0.944458
Q3U1J4	Q3U1J4 DNA damage-binding protein 1 [OS=Mus musculus]	18	14	Ddb1	1.169	0.225275	0.970645
Q3UHD9	Q3UHD9 Arf-GAP with GTPase, ANK repeat and PH domain-containing protein 2 [OS=Mus musculus]	12	9	Agap2	1.169	0.225275	0.959521
Q9QYJ0	Q9QYJ0 DnaJ homolog subfamily A member 2 [OS=Mus musculus]	32	7	Dnaja2	1.168	0.22404	0.970645
Q9D394	Q9D394 Protein RUFY3 [OS=Mus musculus]	25	8	Rufy3	1.168	0.22404	0.963763
Q9Z1G3	Q9Z1G3 V-type proton ATPase subunit C 1 [OS=Mus musculus]	52	15	Atp6v1c1	1.167	0.222805	0.964106
P35979	P35979 Large ribosomal subunit protein uL11 [OS=Mus musculus]	40	4	Rpl12	1.167	0.222805	0.970645
Q62318	Q62318 Transcription intermediary factor 1-beta [OS=Mus musculus]	28	12	Trim28	1.167	0.222805	0.964106
Q8K310	Q8K310 Matrin-3 [OS=Mus musculus]	32	17	Matr3	1.165	0.22033	0.964266
P80316	P80316 T-complex protein 1 subunit epsilon [OS=Mus musculus]	38	11	Cct5	1.164	0.219091	0.964266
Q9Z140	Q9Z140 Copine-6 [OS=Mus musculus]	44	14	Cpne6	1.164	0.219091	0.964266
P08553	P08553 Neurofilament medium polypeptide [OS=Mus musculus]	29	16	Nefm	1.163	0.217851	0.964266
Q9CQN6	Q9CQN6 Transmembrane protein 14C [OS=Mus musculus]	35	2	Tmem14c	1.163	0.217851	0.946097
Q64511	Q64511 DNA topoisomerase 2-beta [OS=Mus musculus]	10	11	Top2b	1.162	0.21661	0.963763
Q9JIF7	Q9JIF7 Coatomer subunit beta [OS=Mus musculus]	9	5	Copb1	1.162	0.21661	0.951672
P35486	P35486 Pyruvate dehydrogenase E1 component subunit alpha, somatic form, mitochondrial [OS=Mus musculus]	49	16	Pdha1	1.161	0.215368	0.964266
Q9DCN2	Q9DCN2 NADH-cytochrome b5 reductase 3 [OS=Mus musculus]	45	9	Cyb5r3	1.161	0.215368	0.964266
Q9D0K2	Q9D0K2 Succinyl-CoA:3-ketoacid coenzyme A transferase 1, mitochondrial [OS=Mus musculus]	42	14	Oxct1	1.16	0.214125	0.964266
P62812	P62812 Gamma-aminobutyric acid receptor subunit alpha-1 [OS=Mus musculus]	9	3	Gabra1	1.16	0.214125	0.955793
Q62205	Q62205 Sodium channel protein type 9 subunit alpha [OS=Mus musculus]	6	3	Scn9a	1.16	0.214125	0.959521
Q641P0	Q641P0 Actin-related protein 3B [OS=Mus musculus]	24	3	Actr3b	1.159	0.212881	0.955793
Q8R326	Q8R326 Paraspeckle component 1 [OS=Mus musculus]	15	6	Pspc1	1.159	0.212881	0.970645
O35874	O35874 Neutral amino acid transporter A [OS=Mus musculus]	20	6	Slc1a4	1.159	0.212881	0.964266
P52189	P52189 Inward rectifier potassium channel 4 [OS=Mus musculus]	7	2	Kcnj4	1.158	0.211635	0.955793
Q7TMK9	Q7TMK9 Heterogeneous nuclear ribonucleoprotein Q [OS=Mus musculus]	24	11	Syncrip	1.157	0.210389	0.966347
Q8CBE3	Q8CBE3 WD repeat-containing protein 37 [OS=Mus musculus]	15	4	Wdr37	1.157	0.210389	0.955018
Q9ESE1	Q9ESE1 Lipopolysaccharide-responsive and beige-like anchor protein [OS=Mus musculus]	4	5	Lrba	1.157	0.210389	0.955793
Q6PGH1	Q6PGH1 Protein BUD31 homolog [OS=Mus musculus]	20	2	Bud31; BUD31	1.157	0.210389	0.941453
Q9CQW1	Q9CQW1 Synaptobrevin homolog YKT6 [OS=Mus musculus]	33	4	Ykt6	1.156	0.209141	0.955793
Q8CHH9-2	Q8CHH9-2 Isoform 2 of Septin-8 [OS=Mus musculus]	42	9		1.155	0.207893	0.968485
Q01065	Q01065 Dual specificity calcium/calmodulin-dependent 3',5'-cyclic nucleotide phosphodiesterase 1B [OS=Mus musculus]	17	7	Pde1b	1.155	0.207893	0.964266
P23819-4	P23819-4 Isoform 4 of Glutamate receptor 2 [OS=Mus musculus]	17	10		1.154	0.206643	0.973698
P61202	P61202 COP9 signalosome complex subunit 2 [OS=Mus musculus]	23	8	Cops2; COPS2	1.154	0.206643	0.970645
A2ASZ8-5	A2ASZ8-5 Isoform 5 of Mitochondrial adenyl nucleotide antiporter SLC25A25 [OS=Mus musculus]	10	3		1.154	0.206643	0.945735
Q62425	Q62425 Cytochrome c oxidase subunit NDUFA4 [OS=Mus musculus]	28	3	Coxfa4	1.153	0.205393	0.970645
A2BH40	A2BH40 AT-rich interactive domain-containing protein 1A [OS=Mus musculus]	2	2	Arid1a	1.153	0.205393	0.930024
Q3UHJ0	Q3UHJ0 AP2-associated protein kinase 1 [OS=Mus musculus]	42	20	Aak1	1.152	0.204141	0.970645
P57784	P57784 U2 small nuclear ribonucleoprotein A' [OS=Mus musculus]	25	4	Snrpa1	1.151	0.202888	0.955793
O35593	O35593 26S proteasome non-ATPase regulatory subunit 14 [OS=Mus musculus]	30	4	Psmd14; PSMD14	1.151	0.202888	0.955793
O08807	O08807 Peroxiredoxin-4 [OS=Mus musculus]	15	1	Prdx4	1.15	0.201634	0.947203
P05064	P05064 Fructose-bisphosphate aldolase A [OS=Mus musculus]	65	14	Aldoa	1.149	0.200379	0.970645
Q8BKX1	Q8BKX1 BAR/IMD domain-containing adapter protein 2 [OS=Mus musculus]	34	12	Baiap2	1.149	0.200379	0.970645
Q99LB6	Q99LB6 Methionine adenosyltransferase 2 subunit beta [OS=Mus musculus]	7	2	Mat2b	1.149	0.200379	0.951672
Q91VD9	Q91VD9 NADH-ubiquinone oxidoreductase 75 kDa subunit, mitochondrial [OS=Mus musculus]	47	21	Ndufs1	1.148	0.199123	0.970645
Q8BL97	Q8BL97 Serine/arginine-rich splicing factor 7 [OS=Mus musculus]	11	2	Srsf7	1.148	0.199123	0.970645
Q8CCF0	Q8CCF0 U4/U6 small nuclear ribonucleoprotein Prp31 [OS=Mus musculus]	8	2	Prpf31	1.148	0.199123	0.94854
O70172	O70172 Phosphatidylinositol 5-phosphate 4-kinase type-2 alpha [OS=Mus musculus]	11	2	Pip4k2a	1.147	0.197865	0.964266
O54983	O54983 Ketimine reductase mu-crystallin [OS=Mus musculus]	34	6	Crym	1.147	0.197865	0.959521
Q8K354	Q8K354 Carbonyl reductase [NADPH] 3 [OS=Mus musculus]	36	6	Cbr3	1.147	0.197865	0.970645
P68404-2	P68404-2 Isoform Beta-II of Protein kinase C beta type [OS=Mus musculus]	29	8	Prkcb	1.146	0.196607	0.970645
Q9D8N0	Q9D8N0 Elongation factor 1-gamma [OS=Mus musculus]	44	13	Eef1g	1.145	0.195348	0.970645
Q922B2	Q922B2 Aspartate--tRNA ligase, cytoplasmic [OS=Mus musculus]	20	7	Dars1	1.144	0.194087	0.970645
Q8K183	Q8K183 Pyridoxal kinase [OS=Mus musculus]	49	10	Pdxk	1.143	0.192825	0.970645
P48453	P48453 Serine/threonine-protein phosphatase 2B catalytic subunit beta isoform [OS=Mus musculus]	50	9	Ppp3cb	1.143	0.192825	0.970645
F6ZDS4	F6ZDS4 Nucleoprotein TPR [OS=Mus musculus]	4	7	Tpr	1.143	0.192825	0.956935
O08599	O08599 Syntaxin-binding protein 1 [OS=Mus musculus]	56	1	Stxbp1; STXBP1	1.142	0.191563	0.970645
F8VPU2	F8VPU2 FERM, ARHGEF and pleckstrin domain-containing protein 1 [OS=Mus musculus]	16	10	Farp1	1.142	0.191563	0.970645
Q99LY9	Q99LY9 NADH dehydrogenase [ubiquinone] iron-sulfur protein 5 [OS=Mus musculus]	23	2	Ndufs5	1.142	0.191563	0.970645
P97367	P97367 Homeobox protein Meis2 [OS=Mus musculus]	24	7	Meis2	1.141	0.190299	0.951672
Q921F2	Q921F2 TAR DNA-binding protein 43 [OS=Mus musculus]	30	7	Tardbp	1.14	0.189034	0.970645
Q8C8R3-4	Q8C8R3-4 Isoform 4 of Ankyrin-2 [OS=Mus musculus]	27	2		1.139	0.187768	0.963763
Q69ZW3	Q69ZW3 EH domain-binding protein 1 [OS=Mus musculus]	3	3	Ehbp1	1.139	0.187768	0.944422
Q8VE62	Q8VE62 Polyadenylate-binding protein-interacting protein 1 [OS=Mus musculus]	8	3	Paip1	1.138	0.186501	0.960464
Q9D3A9-4	Q9D3A9-4 Isoform 4 of Protein tweety homolog 1 [OS=Mus musculus]	16	5		1.137	0.185232	0.976596
Q9CSN1	Q9CSN1 SNW domain-containing protein 1 [OS=Mus musculus]	6	2	Snw1	1.137	0.185232	0.951672
Q8BKC5	Q8BKC5 Importin-5 [OS=Mus musculus]	24	16	Ipo5	1.136	0.183963	0.973698
Q9JKB1	Q9JKB1 Ubiquitin carboxyl-terminal hydrolase isozyme L3 [OS=Mus musculus]	32	5	Uchl3	1.136	0.183963	0.977196
P62627	P62627 Dynein light chain roadblock-type 1 [OS=Mus musculus]	40	4	Dynlrb1; DYNLRB1	1.135	0.182692	0.970645
Q9CR16	Q9CR16 Peptidyl-prolyl cis-trans isomerase D [OS=Mus musculus]	22	6	Ppid	1.135	0.182692	0.987336
Q9CQ85	Q9CQ85 Mitochondrial import inner membrane translocase subunit Tim22 [OS=Mus musculus]	23	2	Timm22	1.135	0.182692	0.963763
Q6PB44	Q6PB44 Tyrosine-protein phosphatase non-receptor type 23 [OS=Mus musculus]	2	3	Ptpn23	1.135	0.182692	0.944458
Q9R111	Q9R111 Guanine deaminase [OS=Mus musculus]	61	19	Gda	1.134	0.181421	0.974951
P12382	P12382 ATP-dependent 6-phosphofructokinase, liver type [OS=Mus musculus]	42	15	Pfkl	1.134	0.181421	0.974951
Q99PV0	Q99PV0 Pre-mRNA-processing-splicing factor 8 [OS=Mus musculus]	18	22	Prpf8	1.134	0.181421	0.98116
Q8CIN4	Q8CIN4 Serine/threonine-protein kinase PAK 2 [OS=Mus musculus]	23	3	Pak2	1.134	0.181421	0.962893
Q921M7	Q921M7 CYFIP-related Rac1 interactor B [OS=Mus musculus]	53	10	Cyrib	1.133	0.180148	0.975124
Q9CPP6	Q9CPP6 NADH dehydrogenase [ubiquinone] 1 alpha subcomplex subunit 5 [OS=Mus musculus]	45	3	Ndufa5	1.132	0.178874	0.982835
P14685	P14685 26S proteasome non-ATPase regulatory subunit 3 [OS=Mus musculus]	28	11	Psmd3	1.132	0.178874	0.976037
Q6RKD8	Q6RKD8 Leucine-rich repeat transmembrane protein FLRT1 [OS=Mus musculus]	5	2	Flrt1	1.132	0.178874	0.944458
P50396	P50396 Rab GDP dissociation inhibitor alpha [OS=Mus musculus]	70	19	Gdi1	1.131	0.177599	0.976981
Q05816	Q05816 Fatty acid-binding protein 5 [OS=Mus musculus]	50	5	Fabp5	1.131	0.177599	0.982835
Q9CYR6	Q9CYR6 Phosphoacetylglucosamine mutase [OS=Mus musculus]	8	3	Pgm3	1.131	0.177599	0.951672
Q5SV85	Q5SV85 Synergin gamma [OS=Mus musculus]	3	2	Synrg	1.131	0.177599	0.946097
Q8C7X2	Q8C7X2 ER membrane protein complex subunit 1 [OS=Mus musculus]	11	8	Emc1	1.13	0.176323	0.964266
Q5U430	Q5U430 E3 ubiquitin-protein ligase UBR3 [OS=Mus musculus]	2	2	Ubr3	1.13	0.176323	0.946097
Q9QYG0-2	Q9QYG0-2 Isoform 2 of Protein NDRG2 [OS=Mus musculus]	64	13		1.129	0.175045	0.978424
Q91V41	Q91V41 Ras-related protein Rab-14 [OS=Mus musculus]	72	10	Rab14; RAB14	1.129	0.175045	0.978424
Q9CXU9	Q9CXU9 Eukaryotic translation initiation factor 1b [OS=Mus musculus]	76	3	Eif1b; EIF1B	1.129	0.175045	0.94854
Q6P9K8	Q6P9K8 Caskin-1 [OS=Mus musculus]	11	9	Caskin1	1.129	0.175045	0.973551
Q8CG76	Q8CG76 Aflatoxin B1 aldehyde reductase member 2 [OS=Mus musculus]	13	3	Akr7a2	1.129	0.175045	0.968485
P34914	P34914 Bifunctional epoxide hydrolase 2 [OS=Mus musculus]	23	6	Ephx2	1.127	0.172488	0.964266
Q91V12-2	Q91V12-2 Isoform A of Cytosolic acyl coenzyme A thioester hydrolase [OS=Mus musculus]	29	7		1.126	0.171207	0.981025
Q8BIW1	Q8BIW1 Exopolyphosphatase PRUNE1 [OS=Mus musculus]	17	4	Prune1	1.125	0.169925	0.978424
O70318	O70318 Band 4.1-like protein 2 [OS=Mus musculus]	20	15	Epb41l2	1.124	0.168642	0.981944
P05202	P05202 Aspartate aminotransferase, mitochondrial [OS=Mus musculus]	60	23	Got2	1.123	0.167358	0.982835
Q99PT1	Q99PT1 Rho GDP-dissociation inhibitor 1 [OS=Mus musculus]	57	8	Arhgdia	1.123	0.167358	0.982835
Q3TMH2	Q3TMH2 Secernin-3 [OS=Mus musculus]	22	6	Scrn3	1.123	0.167358	0.962893
Q9WVL0	Q9WVL0 Maleylacetoacetate isomerase [OS=Mus musculus]	39	5	Gstz1	1.123	0.167358	0.964266
O09111	O09111 NADH dehydrogenase [ubiquinone] 1 beta subcomplex subunit 11, mitochondrial [OS=Mus musculus]	38	3	Ndufb11	1.123	0.167358	0.964266
Q91V09	Q91V09 WD repeat-containing protein 13 [OS=Mus musculus]	9	3	Wdr13	1.123	0.167358	0.962893
Q8BGC4	Q8BGC4 Prostaglandin reductase-3 [OS=Mus musculus]	27	7	Ptgr3	1.122	0.166073	0.964266
P70202	P70202 Latexin [OS=Mus musculus]	9	2	Lxn	1.122	0.166073	0.970645
Q62421	Q62421 Endophilin-A3 [OS=Mus musculus]	9	2	Sh3gl3	1.122	0.166073	0.944458
Q8BWF0	Q8BWF0 Succinate-semialdehyde dehydrogenase, mitochondrial [OS=Mus musculus]	50	16	Aldh5a1	1.121	0.164786	0.982835
Q02257	Q02257 Junction plakoglobin [OS=Mus musculus]	17	6	Jup	1.121	0.164786	0.963763
Q91VR5	Q91VR5 ATP-dependent RNA helicase DDX1 [OS=Mus musculus]	29	15	Ddx1	1.12	0.163499	0.982835
P25444	P25444 Small ribosomal subunit protein uS5 [OS=Mus musculus]	12	3	Rps2	1.12	0.163499	0.982835
P57776-3	P57776-3 Isoform 3 of Elongation factor 1-delta [OS=Mus musculus]	20	8		1.117	0.159629	0.982835
Q58A65	Q58A65 C-Jun-amino-terminal kinase-interacting protein 4 [OS=Mus musculus]	4	3	Spag9	1.117	0.159629	0.951672
P35922	P35922 Fragile X messenger ribonucleoprotein 1 [OS=Mus musculus]	4	1		1.117	0.159629	0.950585
Q9D8W7	Q9D8W7 OCIA domain-containing protein 2 [OS=Mus musculus]	25	2	Ociad2	1.117	0.159629	0.951672
Q8K0G5	Q8K0G5 EARP and GARP complex-interacting protein 1 [OS=Mus musculus]	8	2	Eipr1	1.117	0.159629	0.951672
Q8BG39	Q8BG39 Synaptic vesicle glycoprotein 2B [OS=Mus musculus]	14	7	Sv2b	1.116	0.158337	0.983281
Q80X80	Q80X80 Phospholipid transfer protein C2CD2L [OS=Mus musculus]	10	4	C2cd2l	1.116	0.158337	0.964266
O35344	O35344 Importin subunit alpha-4 [OS=Mus musculus]	20	5	Kpna3	1.116	0.158337	0.963763
P11531	P11531 Dystrophin [OS=Mus musculus]	1	2	Dmd	1.116	0.158337	0.946097
P27546-4	P27546-4 Isoform 4 of Microtubule-associated protein 4 [OS=Mus musculus]	28	10		1.115	0.157044	0.984387
Q9QX60	Q9QX60 Deoxyguanosine kinase, mitochondrial [OS=Mus musculus]	17	2	Dguok	1.115	0.157044	0.952201
Q9CQZ5	Q9CQZ5 NADH dehydrogenase [ubiquinone] 1 alpha subcomplex subunit 6 [OS=Mus musculus]	31	3	Ndufa6	1.115	0.157044	0.979482
Q66JS6	Q66JS6 Eukaryotic translation initiation factor 3 subunit J-B [OS=Mus musculus]	19	4	Eif3j2	1.115	0.157044	0.966347
Q9ESN6	Q9ESN6 Tripartite motif-containing protein 2 [OS=Mus musculus]	26	11	Trim2	1.114	0.155749	0.98523
P32067	P32067 Lupus La protein homolog [OS=Mus musculus]	27	9	Ssb	1.114	0.155749	0.983954
Q9DCT8	Q9DCT8 Cysteine-rich protein 2 [OS=Mus musculus]	61	5	Crip2	1.114	0.155749	0.975124
Q8VDP6	Q8VDP6 CDP-diacylglycerol--inositol 3-phosphatidyltransferase [OS=Mus musculus]	26	4	Cdipt	1.114	0.155749	0.964547
P42125	P42125 Enoyl-CoA delta isomerase 1, mitochondrial [OS=Mus musculus]	35	6	Eci1	1.113	0.154454	0.996721
Q62448	Q62448 Eukaryotic translation initiation factor 4 gamma 2 [OS=Mus musculus]	7	5	Eif4g2	1.113	0.154454	0.968485
Q60902	Q60902 Epidermal growth factor receptor substrate 15-like 1 [OS=Mus musculus]	28	14	Eps15l1	1.112	0.153157	0.982835
Q9CQ69	Q9CQ69 Cytochrome b-c1 complex subunit 8 [OS=Mus musculus]	26	2	Uqcrq	1.112	0.153157	0.999144
Q91W40	Q91W40 Kinesin light chain 3 [OS=Mus musculus]	12	3	Klc3	1.112	0.153157	0.951672
Q61330	Q61330 Contactin-2 [OS=Mus musculus]	6	4	Cntn2	1.111	0.151859	0.955793
O35633	O35633 Vesicular inhibitory amino acid transporter [OS=Mus musculus]	15	5	Slc32a1	1.11	0.15056	0.989434
P35293	P35293 Ras-related protein Rab-18 [OS=Mus musculus]	53	8	Rab18	1.11	0.15056	0.994684
P68040	P68040 Small ribosomal subunit protein RACK1 [OS=Mus musculus]	42	9	GNB2L1; Rack1; RACK1	1.109	0.149259	0.991824
Q9JHR7	Q9JHR7 Insulin-degrading enzyme [OS=Mus musculus]	16	11	Ide	1.109	0.149259	0.973698
P70699	P70699 Lysosomal alpha-glucosidase [OS=Mus musculus]	4	2	Gaa	1.109	0.149259	0.951672
Q99JW2	Q99JW2 Aminoacylase-1 [OS=Mus musculus]	8	2	Acy1	1.109	0.149259	0.950196
Q9EPK7	Q9EPK7 Exportin-7 [OS=Mus musculus]	8	5	Xpo7	1.109	0.149259	0.970645
Q8C8T8	Q8C8T8 Pre-rRNA-processing protein TSR2 homolog [OS=Mus musculus]	21	2	Tsr2	1.108	0.147958	0.955793
Q9ERB0	Q9ERB0 Synaptosomal-associated protein 29 [OS=Mus musculus]	8	2	Snap29	1.108	0.147958	0.955793
P09405	P09405 Nucleolin [OS=Mus musculus]	22	13	Ncl	1.107	0.146655	0.994045
Q8R2R9	Q8R2R9 AP-3 complex subunit mu-2 [OS=Mus musculus]	30	5	Ap3m2	1.107	0.146655	0.970645
Q64442	Q64442 Sorbitol dehydrogenase [OS=Mus musculus]	9	2	Sord	1.107	0.146655	0.963763
P63085	P63085 Mitogen-activated protein kinase 1 [OS=Mus musculus]	67	13	Mapk1	1.106	0.145351	0.994684
Q8R1T1	Q8R1T1 Charged multivesicular body protein 7 [OS=Mus musculus]	12	5	Chmp7	1.105	0.144046	0.955793
O08553	O08553 Dihydropyrimidinase-related protein 2 [OS=Mus musculus]	78	26	Dpysl2	1.104	0.14274	0.994684
Q91YQ5	Q91YQ5 Dolichyl-diphosphooligosaccharide--protein glycosyltransferase subunit 1 [OS=Mus musculus]	33	13	Rpn1	1.104	0.14274	0.994684
Q61102	Q61102 Iron-sulfur clusters transporter ABCB7, mitochondrial [OS=Mus musculus]	11	4	Abcb7	1.103	0.141433	0.955793
Q3TDN2	Q3TDN2 FAS-associated factor 2 [OS=Mus musculus]	33	9	Faf2	1.102	0.140124	0.970645
P16045	P16045 Galectin-1 [OS=Mus musculus]	25	2	Lgals1	1.102	0.140124	0.955793
P28352	P28352 DNA repair nuclease/redox regulator APEX1 [OS=Mus musculus]	52	11	Apex1	1.101	0.138814	0.995427
O70439	O70439 Syntaxin-7 [OS=Mus musculus]	17	3	Stx7	1.101	0.138814	0.970823
Q5IRJ6-2	Q5IRJ6-2 Isoform 2 of Proton-coupled zinc antiporter SLC30A9, mitochondrial [OS=Mus musculus]	5	2		1.101	0.138814	0.955793
Q9WV92-3	Q9WV92-3 Isoform 3 of Band 4.1-like protein 3 [OS=Mus musculus]	43	6		1.1	0.137504	0.995427
Q61316	Q61316 Heat shock 70 kDa protein 4 [OS=Mus musculus]	49	25	Hspa4	1.1	0.137504	0.995427
P62983	P62983 Ubiquitin-ribosomal protein eS31 fusion protein [OS=Mus musculus]	23	4	Rps27a	1.099	0.136191	0.996002
Q9D7X3	Q9D7X3 Dual specificity protein phosphatase 3 [OS=Mus musculus]	60	6	Dusp3	1.099	0.136191	0.998678
Q9WUM4	Q9WUM4 Coronin-1C [OS=Mus musculus]	30	9	Coro1c	1.098	0.134878	0.999144
Q9DB41	Q9DB41 Mitochondrial glutamate carrier 2 [OS=Mus musculus]	18	2	Slc25a18	1.098	0.134878	0.970645
Q9CPW4	Q9CPW4 Actin-related protein 2/3 complex subunit 5 [OS=Mus musculus]	21	2	Arpc5	1.098	0.134878	0.970645
Q920B9	Q920B9 FACT complex subunit SPT16 [OS=Mus musculus]	3	2	Supt16h	1.097	0.133564	0.959521
P14211	P14211 Calreticulin [OS=Mus musculus]	47	12	Calr	1.096	0.132248	0.99835
Q8JZQ2	Q8JZQ2 Mitochondrial inner membrane m-AAA protease component AFG3L2 [OS=Mus musculus]	13	6	Afg3l2	1.096	0.132248	0.97511
Q9Z2Y3	Q9Z2Y3 Homer protein homolog 1 [OS=Mus musculus]	23	7	Homer1	1.096	0.132248	0.999144
Q62261	Q62261 Spectrin beta chain, non-erythrocytic 1 [OS=Mus musculus]	52	94	Sptbn1	1.094	0.129613	0.999144
Q8BYI9	Q8BYI9 Tenascin-R [OS=Mus musculus]	26	22	Tnr	1.094	0.129613	0.999144
P47941	P47941 Crk-like protein [OS=Mus musculus]	15	3	Crkl	1.094	0.129613	0.970645
Q6A0A9	Q6A0A9 Constitutive coactivator of PPAR-gamma-like protein 1 [OS=Mus musculus]	10	8	FAM120A	1.093	0.128293	0.994684
Q6A068	Q6A068 Cell division cycle 5-like protein [OS=Mus musculus]	6	3	Cdc5l	1.093	0.128293	0.962176
Q7TPR4	Q7TPR4 Alpha-actinin-1 [OS=Mus musculus]	44	17	Actn1	1.092	0.126973	0.999144
P28663	P28663 Beta-soluble NSF attachment protein [OS=Mus musculus]	69	13	Napb; NAPB	1.092	0.126973	0.999144
Q9JLB0	Q9JLB0 Protein PALS2 [OS=Mus musculus]	21	8	Pals2	1.092	0.126973	0.994684
Q8BW75	Q8BW75 Amine oxidase [flavin-containing] B [OS=Mus musculus]	12	3	Maob	1.092	0.126973	0.973698
P39053-4	P39053-4 Isoform 4 of Dynamin-1 [OS=Mus musculus]	59	1	Dnm1	1.091	0.125651	0.999144
Q8CAQ8-5	Q8CAQ8-5 Isoform 5 of MICOS complex subunit Mic60 [OS=Mus musculus]	36	1		1.091	0.125651	0.999144
Q9Z1Z2	Q9Z1Z2 Serine-threonine kinase receptor-associated protein [OS=Mus musculus]	35	7	Strap	1.091	0.125651	0.982835
Q8BH44	Q8BH44 Coronin-2B [OS=Mus musculus]	6	2	Coro2b	1.091	0.125651	0.955793
P39688	P39688 Tyrosine-protein kinase Fyn [OS=Mus musculus]	13	3	Fyn	1.09	0.124328	0.959521
Q7TPH6	Q7TPH6 E3 ubiquitin-protein ligase MYCBP2 [OS=Mus musculus]	1	3	Mycbp2	1.09	0.124328	0.951672
Q61166	Q61166 Microtubule-associated protein RP/EB family member 1 [OS=Mus musculus]	32	6	Mapre1	1.089	0.123004	0.996002
Q9DC33-2	Q9DC33-2 Isoform 2 of High mobility group protein 20A [OS=Mus musculus]	8	2		1.089	0.123004	0.951274
Q8R317	Q8R317 Ubiquilin-1 [OS=Mus musculus]	15	4	Ubqln1	1.088	0.121679	0.975124
Q02053	Q02053 Ubiquitin-like modifier-activating enzyme 1 [OS=Mus musculus]	50	32	Uba1	1.087	0.120352	0.996721
Q8BZ98	Q8BZ98 Dynamin-3 [OS=Mus musculus]	26	9	Dnm3	1.087	0.120352	0.994684
Q3V1L4	Q3V1L4 Cytosolic purine 5'-nucleotidase [OS=Mus musculus]	15	5	Nt5c2	1.087	0.120352	0.984081
Q9Z1B3	Q9Z1B3 1-phosphatidylinositol 4,5-bisphosphate phosphodiesterase beta-1 [OS=Mus musculus]	38	31	Plcb1	1.086	0.119024	0.996306
Q91X97	Q91X97 Neurocalcin-delta [OS=Mus musculus]	37	4	Ncald; NCALD	1.086	0.119024	0.989434
Q9JKS5	Q9JKS5 Intracellular hyaluronan-binding protein 4 [OS=Mus musculus]	12	3	Habp4	1.086	0.119024	0.950585
P00405	P00405 Cytochrome c oxidase subunit 2 [OS=Mus musculus]	37	4	Mt-co2	1.085	0.117695	0.996002
Q9CWJ9	Q9CWJ9 Bifunctional purine biosynthesis protein ATIC [OS=Mus musculus]	49	17	Atic	1.084	0.116365	0.995504
Q60864	Q60864 Stress-induced-phosphoprotein 1 [OS=Mus musculus]	31	13	Stip1	1.083	0.115033	0.994742
Q9QXY6	Q9QXY6 EH domain-containing protein 3 [OS=Mus musculus]	56	15	Ehd3	1.083	0.115033	0.995427
Q91ZP9	Q91ZP9 N-terminal EF-hand calcium-binding protein 2 [OS=Mus musculus]	26	6	Necab2	1.083	0.115033	0.994684
Q91WK2	Q91WK2 Eukaryotic translation initiation factor 3 subunit H [OS=Mus musculus]	9	2	Eif3h	1.082	0.1137	0.952201
P58252	P58252 Elongation factor 2 [OS=Mus musculus]	44	22	Eef2	1.081	0.112367	0.994684
Q99104	Q99104 Unconventional myosin-Va [OS=Mus musculus]	32	40	Myo5a	1.08	0.111031	0.994684
O55022	O55022 Membrane-associated progesterone receptor component 1 [OS=Mus musculus]	51	8	Pgrmc1	1.08	0.111031	0.994684
Q8K021	Q8K021 Secretory carrier-associated membrane protein 1 [OS=Mus musculus]	36	5	Scamp1	1.08	0.111031	0.991824
P28656	P28656 Nucleosome assembly protein 1-like 1 [OS=Mus musculus]	41	7	Nap1l1	1.08	0.111031	0.994684
Q3TES0	Q3TES0 IQ motif and SEC7 domain-containing protein 3 [OS=Mus musculus]	12	9	Iqsec3	1.08	0.111031	0.999144
Q80ZI2	Q80ZI2 Receptor-transporting protein 2 [OS=Mus musculus]	27	3	Rtp2	1.08	0.111031	0.996306
P70290	P70290 55 kDa erythrocyte membrane protein [OS=Mus musculus]	6	2	Mpp1	1.08	0.111031	0.959521
Q9JHQ5	Q9JHQ5 Leucine zipper transcription factor-like protein 1 [OS=Mus musculus]	24	5	Lztfl1	1.078	0.108357	0.982835
Q9CZC8	Q9CZC8 Secernin-1 [OS=Mus musculus]	49	11	Scrn1	1.077	0.107018	0.994067
Q9CZN8	Q9CZN8 Glutamyl-tRNA(Gln) amidotransferase subunit A, mitochondrial [OS=Mus musculus]	10	2	Qrsl1	1.077	0.107018	0.955793
P61804	P61804 Dolichyl-diphosphooligosaccharide--protein glycosyltransferase subunit DAD1 [OS=Mus musculus]	20	2	Dad1; DAD1	1.077	0.107018	0.981849
P51174	P51174 Long-chain specific acyl-CoA dehydrogenase, mitochondrial [OS=Mus musculus]	28	10	Acadl	1.076	0.105678	0.993311
Q91VM5	Q91VM5 RNA binding motif protein, X-linked-like-1 [OS=Mus musculus]	9	1	Rbmxl1	1.076	0.105678	0.951672
Q9JM96	Q9JM96 Cdc42 effector protein 4 [OS=Mus musculus]	10	2	Cdc42ep4	1.076	0.105678	0.966347
E9QAT4-2	E9QAT4-2 Isoform 2 of Protein transport protein Sec16A [OS=Mus musculus]	3	2		1.076	0.105678	0.955793
P62320	P62320 Small nuclear ribonucleoprotein Sm D3 [OS=Mus musculus]	32	3	snrpd3; Snrpd3; SNRPD3	1.075	0.104337	0.994684
Q8R1B4	Q8R1B4 Eukaryotic translation initiation factor 3 subunit C [OS=Mus musculus]	6	4	Eif3c	1.075	0.104337	0.982835
Q9D1E6	Q9D1E6 Tubulin-folding cofactor B [OS=Mus musculus]	11	2	Tbcb	1.075	0.104337	0.9844
Q3UH68	Q3UH68 LIM and calponin homology domains-containing protein 1 [OS=Mus musculus]	9	5	Limch1	1.075	0.104337	0.963763
Q91YJ2	Q91YJ2 Sorting nexin-4 [OS=Mus musculus]	5	2	Snx4	1.075	0.104337	0.961102
P35762	P35762 CD81 antigen [OS=Mus musculus]	28	3	Cd81	1.074	0.102994	0.989434
P26369	P26369 Splicing factor U2AF 65 kDa subunit [OS=Mus musculus]	15	6	U2af2	1.074	0.102994	0.982835
Q9JI46	Q9JI46 Diphosphoinositol polyphosphate phosphohydrolase 1 [OS=Mus musculus]	30	3	Nudt3	1.074	0.102994	0.970645
Q9CXW4	Q9CXW4 Large ribosomal subunit protein uL5 [OS=Mus musculus]	13	2	Rpl11; RPL11	1.073	0.10165	0.987515
O88441	O88441 Metaxin-2 [OS=Mus musculus]	56	8	Mtx2	1.072	0.100305	0.994742
Q99NB9	Q99NB9 Splicing factor 3B subunit 1 [OS=Mus musculus]	19	15	Sf3b1	1.072	0.100305	0.97929
A2APV2-3	A2APV2-3 Isoform 3 of Formin-like protein 2 [OS=Mus musculus]	3	2		1.072	0.100305	0.951672
Q4KUS2	Q4KUS2 Protein unc-13 homolog A [OS=Mus musculus]	3	3	Unc13a	1.071	0.0989585	0.951672
Q8CHC4	Q8CHC4 Synaptojanin-1 [OS=Mus musculus]	27	28	Synj1	1.07	0.0976108	0.9844
Q7TMY8	Q7TMY8 E3 ubiquitin-protein ligase HUWE1 [OS=Mus musculus]	10	21	Huwe1	1.07	0.0976108	0.994742
P48758	P48758 Carbonyl reductase [NADPH] 1 [OS=Mus musculus]	55	11	Cbr1	1.069	0.0962619	0.983281
Q3UMR5	Q3UMR5 Calcium uniporter protein, mitochondrial [OS=Mus musculus]	27	7	Mcu	1.069	0.0962619	0.974951
Q64133	Q64133 Amine oxidase [flavin-containing] A [OS=Mus musculus]	24	8	Maoa	1.069	0.0962619	0.973698
Q8BH95	Q8BH95 Enoyl-CoA hydratase, mitochondrial [OS=Mus musculus]	23	5	Echs1	1.069	0.0962619	0.983568
Q6ZPJ3	Q6ZPJ3 (E3-independent) E2 ubiquitin-conjugating enzyme UBE2O [OS=Mus musculus]	9	7	Ube2o	1.069	0.0962619	0.992494
P62814	P62814 V-type proton ATPase subunit B, brain isoform [OS=Mus musculus]	64	21	Atp6v1b2	1.068	0.0949116	0.982835
P97379	P97379 Ras GTPase-activating protein-binding protein 2 [OS=Mus musculus]	9	2	G3bp2	1.068	0.0949116	0.963763
Q8BU30	Q8BU30 Isoleucine--tRNA ligase, cytoplasmic [OS=Mus musculus]	6	4	Iars1	1.068	0.0949116	0.964266
Q61548	Q61548 Clathrin coat assembly protein AP180 [OS=Mus musculus]	24	13	Snap91	1.067	0.0935602	0.982835
P63323	P63323 Small ribosomal subunit protein eS12 [OS=Mus musculus]	57	5	Rps12; RPS12	1.066	0.0922074	0.981849
P97355	P97355 Spermine synthase [OS=Mus musculus]	21	4	Sms	1.066	0.0922074	0.983281
P16546	P16546 Spectrin alpha chain, non-erythrocytic 1 [OS=Mus musculus]	59	1	Sptan1	1.065	0.0908534	0.982835
Q8BHZ0	Q8BHZ0 CYFIP-related Rac1 interactor A [OS=Mus musculus]	34	6	Cyria	1.065	0.0908534	0.999144
P00920	P00920 Carbonic anhydrase 2 [OS=Mus musculus]	58	9	Ca2	1.064	0.0894982	0.982835
P27612	P27612 Phospholipase A-2-activating protein [OS=Mus musculus]	10	5	Plaa	1.064	0.0894982	0.983954
Q9CPW0	Q9CPW0 Contactin-associated protein-like 2 [OS=Mus musculus]	3	3	Cntnap2	1.064	0.0894982	0.981849
P34152-2	P34152-2 Isoform 2 of Focal adhesion kinase 1 [OS=Mus musculus]	6	3		1.064	0.0894982	0.963763
Q5SSL4-2	Q5SSL4-2 Isoform 2 of Active breakpoint cluster region-related protein [OS=Mus musculus]	30	16	Abr	1.063	0.0881416	0.982835
P21279	P21279 Guanine nucleotide-binding protein G(q) subunit alpha [OS=Mus musculus]	45	8	Gnaq	1.063	0.0881416	0.982835
Q99JR1	Q99JR1 Sideroflexin-1 [OS=Mus musculus]	41	6	Sfxn1	1.062	0.0867838	0.97929
P70704	P70704 Phospholipid-transporting ATPase IA [OS=Mus musculus]	14	11	Atp8a1	1.062	0.0867838	0.973698
P14873	P14873 Microtubule-associated protein 1B [OS=Mus musculus]	44	63	Map1b	1.061	0.0854247	0.982532
O08810	O08810 116 kDa U5 small nuclear ribonucleoprotein component [OS=Mus musculus]	28	15	Eftud2	1.061	0.0854247	0.978424
Q99020	Q99020 Heterogeneous nuclear ribonucleoprotein A/B [OS=Mus musculus]	27	6	Hnrnpab	1.061	0.0854247	0.982835
Q8R180	Q8R180 ERO1-like protein alpha [OS=Mus musculus]	9	3	Ero1a	1.06	0.0840643	0.951973
Q04447	Q04447 Creatine kinase B-type [OS=Mus musculus]	73	17	Ckb	1.059	0.0827026	0.981012
Q99MN9	Q99MN9 Propionyl-CoA carboxylase beta chain, mitochondrial [OS=Mus musculus]	27	8	Pccb	1.059	0.0827026	0.983281
P06837	P06837 Neuromodulin [OS=Mus musculus]	22	2	Gap43	1.058	0.0813396	0.980634
Q9DC70	Q9DC70 NADH dehydrogenase [ubiquinone] iron-sulfur protein 7, mitochondrial [OS=Mus musculus]	22	3	Ndufs7	1.058	0.0813396	0.970645
P63141	P63141 Potassium voltage-gated channel subfamily A member 2 [OS=Mus musculus]	23	4	Kcna2	1.058	0.0813396	0.984687
P47802	P47802 Metaxin-1 [OS=Mus musculus]	27	6	Mtx1	1.058	0.0813396	0.991824
Q9D1G5	Q9D1G5 Leucine-rich repeat-containing protein 57 [OS=Mus musculus]	26	4	Lrrc57	1.058	0.0813396	0.994684
P68037	P68037 Ubiquitin-conjugating enzyme E2 L3 [OS=Mus musculus]	52	4	Ube2l3; UBE2L3	1.057	0.0799754	0.97929
P12023	P12023 Amyloid-beta precursor protein [OS=Mus musculus]	6	2	App	1.056	0.0786098	0.964266
Q8C878	Q8C878 NEDD8-activating enzyme E1 catalytic subunit [OS=Mus musculus]	26	6	Uba3	1.055	0.077243	0.996002
Q9D2V7	Q9D2V7 Coronin-7 [OS=Mus musculus]	21	9	Coro7	1.054	0.0758749	0.982835
Q9Z2U1	Q9Z2U1 Proteasome subunit alpha type-5 [OS=Mus musculus]	39	6	Psma5; PSMA5	1.054	0.0758749	0.977196
Q3UJU9	Q3UJU9 Regulator of microtubule dynamics protein 3 [OS=Mus musculus]	26	7	Rmdn3	1.054	0.0758749	0.995427
P56380	P56380 Bis(5'-nucleosyl)-tetraphosphatase [asymmetrical] [OS=Mus musculus]	36	3	Nudt2	1.054	0.0758749	0.995866
Q6NZJ6	Q6NZJ6 Eukaryotic translation initiation factor 4 gamma 1 [OS=Mus musculus]	5	6	Eif4g1	1.054	0.0758749	0.994684
Q9CXI5	Q9CXI5 Mesencephalic astrocyte-derived neurotrophic factor [OS=Mus musculus]	16	2	Manf	1.054	0.0758749	0.956935
Q8K1M6	Q8K1M6 Dynamin-1-like protein [OS=Mus musculus]	59	9	Dnm1l	1.053	0.0745054	0.976596
P99026	P99026 Proteasome subunit beta type-4 [OS=Mus musculus]	31	4	Psmb4	1.053	0.0745054	0.994684
Q6ZWN5	Q6ZWN5 Small ribosomal subunit protein uS4 [OS=Mus musculus]	18	4	Rps9; RPS9	1.053	0.0745054	0.96705
E9PUL5	E9PUL5 Proline-rich transmembrane protein 2 [OS=Mus musculus]	20	2	Prrt2	1.053	0.0745054	0.987072
P63017	P63017 Heat shock cognate 71 kDa protein [OS=Mus musculus]	62	19	Hspa8	1.052	0.0731347	0.975425
O54781	O54781 SRSF protein kinase 2 [OS=Mus musculus]	6	3	Srpk2	1.052	0.0731347	0.970645
Q9CR98	Q9CR98 Protein FAM136A [OS=Mus musculus]	29	2	Fam136a	1.052	0.0731347	0.978424
Q8R5H1	Q8R5H1 Ubiquitin carboxyl-terminal hydrolase 15 [OS=Mus musculus]	9	6	Usp15	1.051	0.0717627	0.994684
P70372	P70372 ELAV-like protein 1 [OS=Mus musculus]	40	9	Elavl1	1.05	0.0703893	0.970645
Q8R0F8	Q8R0F8 Oxaloacetate tautomerase FAHD1, mitochondrial [OS=Mus musculus]	20	3	Fahd1	1.049	0.0690147	0.994684
P63163	P63163 Small nuclear ribonucleoprotein-associated protein N [OS=Mus musculus]	16	4	Snrpn; SNRPN	1.049	0.0690147	0.986294
P61979-2	P61979-2 Isoform 2 of Heterogeneous nuclear ribonucleoprotein K [OS=Mus musculus]	35	1	HNRNPK	1.048	0.0676387	0.981944
O54774	O54774 AP-3 complex subunit delta-1 [OS=Mus musculus]	27	20	Ap3d1	1.048	0.0676387	0.9728
Q63844	Q63844 Mitogen-activated protein kinase 3 [OS=Mus musculus]	54	6	Mapk3	1.048	0.0676387	0.994684
Q9DAR7	Q9DAR7 m7GpppX diphosphatase [OS=Mus musculus]	45	8	Dcps	1.048	0.0676387	0.970645
Q9JIF0	Q9JIF0 Protein arginine N-methyltransferase 1 [OS=Mus musculus]	22	6	Prmt1	1.048	0.0676387	0.980634
P06745	P06745 Glucose-6-phosphate isomerase [OS=Mus musculus]	55	22	Gpi	1.047	0.0662614	0.971317
Q9D892	Q9D892 Inosine triphosphate pyrophosphatase [OS=Mus musculus]	53	6	Itpa	1.047	0.0662614	0.982835
Q8VDJ3	Q8VDJ3 Vigilin [OS=Mus musculus]	9	7	Hdlbp	1.047	0.0662614	0.999144
P48320	P48320 Glutamate decarboxylase 2 [OS=Mus musculus]	36	10	Gad2	1.046	0.0648829	0.970645
P85094	P85094 Isochorismatase domain-containing protein 2A [OS=Mus musculus]	66	7	Isoc2a	1.046	0.0648829	0.970645
P08249	P08249 Malate dehydrogenase, mitochondrial [OS=Mus musculus]	56	14	Mdh2	1.045	0.0635029	0.970645
Q9Z2X1	Q9Z2X1 Heterogeneous nuclear ribonucleoprotein F [OS=Mus musculus]	29	4	Hnrnpf	1.045	0.0635029	0.983281
Q8C3W1	Q8C3W1 Uncharacterized protein C1orf198 homolog [OS=Mus musculus]	12	2		1.045	0.0635029	0.959521
Q9QZX7	Q9QZX7 Serine racemase [OS=Mus musculus]	42	8	Srr	1.044	0.0621217	0.970645
O35526	O35526 Syntaxin-1A [OS=Mus musculus]	35	7	Stx1a	1.044	0.0621217	0.970645
Q6PER3	Q6PER3 Microtubule-associated protein RP/EB family member 3 [OS=Mus musculus]	37	6	Mapre3	1.044	0.0621217	0.970645
P84086	P84086 Complexin-2 [OS=Mus musculus]	37	3	Cplx2; CPLX2	1.044	0.0621217	0.970645
P48722	P48722 Heat shock 70 kDa protein 4L [OS=Mus musculus]	36	20	Hspa4l	1.043	0.0607392	0.970645
O88741	O88741 Ganglioside-induced differentiation-associated protein 1 [OS=Mus musculus]	22	4	Gdap1	1.043	0.0607392	0.970645
P31750	P31750 RAC-alpha serine/threonine-protein kinase [OS=Mus musculus]	12	4	Akt1	1.043	0.0607392	0.963922
Q9D8W5	Q9D8W5 26S proteasome non-ATPase regulatory subunit 12 [OS=Mus musculus]	20	8	Psmd12	1.042	0.0593553	0.973687
Q9R1V7-3	Q9R1V7-3 Isoform Gamma of Disintegrin and metalloproteinase domain-containing protein 23 [OS=Mus musculus]	4	2		1.042	0.0593553	0.982835
Q8C8R3-2	Q8C8R3-2 Isoform 2 of Ankyrin-2 [OS=Mus musculus]	27	3		1.04	0.0565835	0.970645
Q9D1A2	Q9D1A2 Cytosolic non-specific dipeptidase [OS=Mus musculus]	51	15	Cndp2	1.04	0.0565835	0.970645
Q8BFZ9	Q8BFZ9 Erlin-2 [OS=Mus musculus]	28	6	Erlin2	1.04	0.0565835	0.983281
Q9QUH0	Q9QUH0 Glutaredoxin-1 [OS=Mus musculus]	50	3	Glrx	1.04	0.0565835	0.96958
Q99KB8	Q99KB8 Hydroxyacylglutathione hydrolase, mitochondrial [OS=Mus musculus]	29	5	Hagh	1.04	0.0565835	0.987072
Q64521	Q64521 Glycerol-3-phosphate dehydrogenase, mitochondrial [OS=Mus musculus]	57	28	Gpd2	1.039	0.0551957	0.970645
Q8VDQ1	Q8VDQ1 Prostaglandin reductase 2 [OS=Mus musculus]	22	4	Ptgr2	1.039	0.0551957	0.999144
P32921	P32921 Tryptophan--tRNA ligase, cytoplasmic [OS=Mus musculus]	22	7	Wars1	1.038	0.0538064	0.970645
O08576	O08576 RUN domain-containing protein 3A [OS=Mus musculus]	22	6	Rundc3a	1.038	0.0538064	0.97929
Q5U458	Q5U458 DnaJ homolog subfamily C member 11 [OS=Mus musculus]	12	4	Dnajc11	1.038	0.0538064	0.982835
Q3U5Q7	Q3U5Q7 UMP-CMP kinase 2, mitochondrial [OS=Mus musculus]	32	8	Cmpk2	1.038	0.0538064	0.995427
P00493	P00493 Hypoxanthine-guanine phosphoribosyltransferase [OS=Mus musculus]	58	9	Hprt1	1.037	0.0524159	0.970645
Q9EP69	Q9EP69 Phosphatidylinositol-3-phosphatase SAC1 [OS=Mus musculus]	13	5	Sacm1l	1.037	0.0524159	0.994742
P05480-1	P05480-1 Isoform 2 of Proto-oncogene tyrosine-protein kinase Src [OS=Mus musculus]	17	4	Src	1.037	0.0524159	0.971317
P63011	P63011 Ras-related protein Rab-3A [OS=Mus musculus]	45	4	Rab3a; RAB3A	1.036	0.051024	0.970645
Q8K212	Q8K212 Phosphofurin acidic cluster sorting protein 1 [OS=Mus musculus]	9	6	Pacs1	1.036	0.051024	0.989434
Q8VCX5-2	Q8VCX5-2 Isoform 2 of Calcium uptake protein 1, mitochondrial [OS=Mus musculus]	7	2		1.036	0.051024	0.963763
Q8BFU3-4	Q8BFU3-4 Isoform 4 of RING finger protein 214 [OS=Mus musculus]	10	4		1.036	0.051024	0.970645
Q61990	Q61990 Poly(rC)-binding protein 2 [OS=Mus musculus]	49	6	Pcbp2	1.035	0.0496308	0.970645
P56387	P56387 Dynein light chain Tctex-type 3 [OS=Mus musculus]	38	2	Dynlt3	1.035	0.0496308	0.970645
Q05512	Q05512 Serine/threonine-protein kinase MARK2 [OS=Mus musculus]	10	3	Mark2	1.035	0.0496308	0.970645
Q9JIG8	Q9JIG8 PRA1 family protein 2 [OS=Mus musculus]	16	2	Praf2	1.035	0.0496308	0.999144
P33173	P33173 Kinesin-like protein KIF1A [OS=Mus musculus]	8	8	Kif1a	1.035	0.0496308	0.983281
Q9D7G0	Q9D7G0 Ribose-phosphate pyrophosphokinase 1 [OS=Mus musculus]	27	7	Prps1; PRPS1	1.034	0.0482362	0.964266
Q5XJY5	Q5XJY5 Coatomer subunit delta [OS=Mus musculus]	6	3	Arcn1	1.034	0.0482362	0.989434
Q00262	Q00262 Syntaxin-2 [OS=Mus musculus]	16	2	Stx2	1.034	0.0482362	0.963232
Q61644	Q61644 Protein kinase C and casein kinase substrate in neurons protein 1 [OS=Mus musculus]	37	13	Pacsin1	1.033	0.0468403	0.970218
P63242	P63242 Eukaryotic translation initiation factor 5A-1 [OS=Mus musculus]	46	7	Eif5a; EIF5A	1.033	0.0468403	0.970218
Q9D404	Q9D404 3-oxoacyl-[acyl-carrier-protein] synthase, mitochondrial [OS=Mus musculus]	9	2	Oxsm	1.033	0.0468403	0.970645
Q99J99	Q99J99 3-mercaptopyruvate sulfurtransferase [OS=Mus musculus]	38	7	Mpst	1.032	0.045443	0.964266
Q62393	Q62393 Tumor protein D52 [OS=Mus musculus]	30	4	Tpd52	1.032	0.045443	0.964547
Q6PD28	Q6PD28 Serine/threonine-protein phosphatase 2A 56 kDa regulatory subunit beta isoform [OS=Mus musculus]	6	2	Ppp2r5b	1.032	0.045443	0.999144
Q8CG72	Q8CG72 ADP-ribosylhydrolase ARH3 [OS=Mus musculus]	10	2	Adprs	1.032	0.045443	0.99763
Q8K3J1	Q8K3J1 NADH dehydrogenase [ubiquinone] iron-sulfur protein 8, mitochondrial [OS=Mus musculus]	23	4	Ndufs8	1.031	0.0440443	0.963763
Q91VM9	Q91VM9 Inorganic pyrophosphatase 2, mitochondrial [OS=Mus musculus]	33	8	Ppa2	1.031	0.0440443	0.964266
P01831	P01831 Thy-1 membrane glycoprotein [OS=Mus musculus]	31	4	Thy1	1.03	0.0426443	0.966347
Q8CGY8-2	Q8CGY8-2 Isoform 2 of UDP-N-acetylglucosamine--peptide N-acetylglucosaminyltransferase 110 kDa subunit [OS=Mus musculus]	21	14	Ogt	1.03	0.0426443	0.963922
P38060	P38060 Hydroxymethylglutaryl-CoA lyase, mitochondrial [OS=Mus musculus]	19	4	Hmgcl	1.03	0.0426443	0.982835
P16330	P16330 2',3'-cyclic-nucleotide 3'-phosphodiesterase [OS=Mus musculus]	44	15	Cnp	1.029	0.041243	0.964266
P84228	P84228 Histone H3.2 [OS=Mus musculus]	29	1	H3-I; H3-II; H3-III; H3-IV; H3-V; H3-VI; H3-VII; H3-VIII; H312; H3c13; H3C13; H3c14; H3C14; H3c15; H3C15; H3c2; H3c3; H3c4; H3c6; H3c7; His3; His3:CG31613; His3:CG33803; His3:CG33806; His3:CG33809; His3:CG33812; His3:CG33815; His3:CG33818; His3:CG33821; His3:CG33824; His3:CG33827; His3:CG33830; His3:CG33833; His3:CG33836; His3:CG33839; His3:CG33842; His3:CG33845; His3:CG33848; His3:CG33851; His3:…	1.029	0.041243	0.964266
Q9QWI6	Q9QWI6 SRC kinase signaling inhibitor 1 [OS=Mus musculus]	16	11	Srcin1	1.029	0.041243	0.963763
Q9DCS3	Q9DCS3 Enoyl-[acyl-carrier-protein] reductase, mitochondrial [OS=Mus musculus]	27	4	Mecr	1.029	0.041243	0.977196
O88587	O88587 Catechol O-methyltransferase [OS=Mus musculus]	30	4	Comt	1.028	0.0398403	0.998508
Q4VAE3	Q4VAE3 Transmembrane protein 65 [OS=Mus musculus]	10	2	Tmem65	1.028	0.0398403	0.970645
P68368	P68368 Tubulin alpha-4A chain [OS=Mus musculus]	65	6	Tuba4a; TUBA4A	1.027	0.0384362	0.964266
Q9CR68	Q9CR68 Cytochrome b-c1 complex subunit Rieske, mitochondrial [OS=Mus musculus]	43	10	Uqcrfs1	1.027	0.0384362	0.964266
Q8R0S2-2	Q8R0S2-2 Isoform 2 of IQ motif and SEC7 domain-containing protein 1 [OS=Mus musculus]	9	5		1.027	0.0384362	0.992306
Q6P069	Q6P069 Sorcin [OS=Mus musculus]	11	2	Sri	1.027	0.0384362	0.974951
P70414	P70414 Sodium/calcium exchanger 1 [OS=Mus musculus]	9	6	Slc8a1	1.025	0.0356239	0.961473
Q9CWK8	Q9CWK8 Sorting nexin-2 [OS=Mus musculus]	24	8	Snx2	1.025	0.0356239	0.959521
Q8CI94	Q8CI94 Glycogen phosphorylase, brain form [OS=Mus musculus]	45	22	Pygb	1.024	0.0342157	0.964266
Q924N4	Q924N4 Solute carrier family 12 member 6 [OS=Mus musculus]	3	1	Slc12a6	1.024	0.0342157	0.964266
Q9R1R2	Q9R1R2 Tripartite motif-containing protein 3 [OS=Mus musculus]	19	9	Trim3	1.023	0.0328061	0.982835
Q9JHI5	Q9JHI5 Isovaleryl-CoA dehydrogenase, mitochondrial [OS=Mus musculus]	32	8	Ivd	1.023	0.0328061	0.963763
Q61885	Q61885 Myelin-oligodendrocyte glycoprotein [OS=Mus musculus]	20	5	Mog	1.023	0.0328061	0.964266
Q8VH51	Q8VH51 RNA-binding protein 39 [OS=Mus musculus]	8	3	Rbm39	1.023	0.0328061	0.994684
Q922Q4	Q922Q4 Pyrroline-5-carboxylate reductase 2 [OS=Mus musculus]	11	2	Pycr2	1.022	0.0313952	0.982835
P28740-1	P28740-1 Isoform 1 of Kinesin-like protein KIF2A [OS=Mus musculus]	29	10		1.021	0.0299829	0.955793
Q9D0L4	Q9D0L4 AarF domain-containing protein kinase 1 [OS=Mus musculus]	6	2	Adck1	1.021	0.0299829	0.975936
Q9WTX5	Q9WTX5 S-phase kinase-associated protein 1 [OS=Mus musculus]	45	5	Skp1	1.019	0.0271541	0.959521
P62245	P62245 Small ribosomal subunit protein uS8 [OS=Mus musculus]	25	3	Rps15a; RPS15A	1.019	0.0271541	0.982835
Q8BGR9	Q8BGR9 Ubiquitin-like domain-containing CTD phosphatase 1 [OS=Mus musculus]	7	2	Ublcp1	1.019	0.0271541	0.978405
Q9QUR6	Q9QUR6 Prolyl endopeptidase [OS=Mus musculus]	23	10	Prep	1.018	0.0257376	0.964266
P54071	P54071 Isocitrate dehydrogenase [NADP], mitochondrial [OS=Mus musculus]	26	9	Idh2	1.018	0.0257376	0.959521
Q01097	Q01097 Glutamate receptor ionotropic, NMDA 2B [OS=Mus musculus]	3	3	Grin2b	1.018	0.0257376	0.96266
P61979-3	P61979-3 Isoform 3 of Heterogeneous nuclear ribonucleoprotein K [OS=Mus musculus]	31	1	Hnrnpk; HNRNPK; LOC111153533	1.016	0.0229004	0.962176
Q3THK7	Q3THK7 GMP synthase [glutamine-hydrolyzing] [OS=Mus musculus]	26	11	Gmps	1.016	0.0229004	0.959521
Q99NB8	Q99NB8 Ubiquilin-4 [OS=Mus musculus]	5	2	Ubqln4	1.016	0.0229004	0.963763
Q8VCW8	Q8VCW8 Medium-chain acyl-CoA ligase ACSF2, mitochondrial [OS=Mus musculus]	28	9	Acsf2	1.015	0.0214797	0.959521
Q8QZS1	Q8QZS1 3-hydroxyisobutyryl-CoA hydrolase, mitochondrial [OS=Mus musculus]	30	8	Hibch	1.015	0.0214797	0.959521
Q8BVQ5	Q8BVQ5 Protein phosphatase methylesterase 1 [OS=Mus musculus]	26	7	Ppme1	1.015	0.0214797	0.964106
Q64310	Q64310 Surfeit locus protein 4 [OS=Mus musculus]	12	2	Surf4	1.015	0.0214797	0.981944
Q9JIX8	Q9JIX8 Apoptotic chromatin condensation inducer in the nucleus [OS=Mus musculus]	4	3	Acin1	1.015	0.0214797	0.981849
Q8CBY8	Q8CBY8 Dynactin subunit 4 [OS=Mus musculus]	30	7	Dctn4	1.014	0.0200577	0.957737
Q6ZQ38	Q6ZQ38 Cullin-associated NEDD8-dissociated protein 1 [OS=Mus musculus]	43	33	Cand1	1.013	0.0186342	0.959521
Q9CXS4	Q9CXS4 Centromere protein V [OS=Mus musculus]	35	5	Cenpv	1.013	0.0186342	0.959521
O08914	O08914 Fatty-acid amide hydrolase 1 [OS=Mus musculus]	14	5	Faah	1.013	0.0186342	0.982835
P68181-4	P68181-4 Isoform 4 of cAMP-dependent protein kinase catalytic subunit beta [OS=Mus musculus]	28	4		1.012	0.0172093	0.970645
Q64669	Q64669 NAD(P)H dehydrogenase [quinone] 1 [OS=Mus musculus]	20	4	Nqo1	1.012	0.0172093	0.959521
O70503	O70503 Very-long-chain 3-oxoacyl-CoA reductase [OS=Mus musculus]	23	5	Hsd17b12	1.012	0.0172093	0.978424
Q6PGN3-3	Q6PGN3-3 Isoform 3 of Serine/threonine-protein kinase DCLK2 [OS=Mus musculus]	23	10		1.011	0.015783	0.958163
Q9R0P5	Q9R0P5 Destrin [OS=Mus musculus]	50	8	Dstn	1.011	0.015783	0.959521
Q8CHG7	Q8CHG7 Rap guanine nucleotide exchange factor 2 [OS=Mus musculus]	14	11	Rapgef2	1.011	0.015783	0.962893
P47199	P47199 Quinone oxidoreductase [OS=Mus musculus]	30	6	Cryz	1.011	0.015783	0.982835
Q9CQM5	Q9CQM5 Thioredoxin domain-containing protein 17 [OS=Mus musculus]	57	5	Txndc17	1.011	0.015783	0.981944
Q9JKR6	Q9JKR6 Hypoxia up-regulated protein 1 [OS=Mus musculus]	19	13	Hyou1	1.01	0.0143553	0.955793
Q9ES97-3	Q9ES97-3 Isoform 3 of Reticulon-3 [OS=Mus musculus]	28	1	Rtn3	1.01	0.0143553	0.955793
B0V2N1	B0V2N1 Receptor-type tyrosine-protein phosphatase S [OS=Mus musculus]	10	7	Ptprs	1.01	0.0143553	0.955793
P97427	P97427 Dihydropyrimidinase-related protein 1 [OS=Mus musculus]	67	19	Crmp1	1.008	0.0114956	0.958163
O70133-2	O70133-2 Isoform 2 of ATP-dependent RNA helicase A [OS=Mus musculus]	21	18		1.008	0.0114956	0.958163
Q9R1Q8	Q9R1Q8 Transgelin-3 [OS=Mus musculus]	48	7	Tagln3	1.008	0.0114956	0.958163
Q03517	Q03517 Secretogranin-2 [OS=Mus musculus]	24	9	Scg2	1.007	0.0100637	0.970645
Q8C0L0	Q8C0L0 Thioredoxin-related transmembrane protein 4 [OS=Mus musculus]	19	5	Tmx4	1.007	0.0100637	0.978424
Q91WV0	Q91WV0 Protein Dr1 [OS=Mus musculus]	21	2	Dr1	1.007	0.0100637	0.989434
Q6PEB6	Q6PEB6 MOB-like protein phocein [OS=Mus musculus]	22	3	Mob4; MOB4	1.007	0.0100637	0.982835
Q9R0Y5-2	Q9R0Y5-2 Isoform 2 of Adenylate kinase isoenzyme 1 [OS=Mus musculus]	55	11	AK1	1.006	0.00863031	0.956935
Q9Z1G4-2	Q9Z1G4-2 Isoform A1-I of V-type proton ATPase 116 kDa subunit a 1 [OS=Mus musculus]	32	19		1.005	0.0071955	0.955846
O88809	O88809 Neuronal migration protein doublecortin [OS=Mus musculus]	24	4	Dcx	1.005	0.0071955	0.970645
P17427	P17427 AP-2 complex subunit alpha-2 [OS=Mus musculus]	48	23	Ap2a2	1.004	0.00575927	0.955793
Q9Z0P4-2	Q9Z0P4-2 Isoform 2 of Paralemmin-1 [OS=Mus musculus]	46	10	Palm	1.004	0.00575927	0.955793
P47791	P47791 Glutathione reductase, mitochondrial [OS=Mus musculus]	30	8	Gsr	1.004	0.00575927	0.952201
P59764	P59764 Dedicator of cytokinesis protein 4 [OS=Mus musculus]	3	3	Dock4	1.004	0.00575927	0.96705
Q6ZPS2-2	Q6ZPS2-2 Isoform 2 of Carnosine synthase 1 [OS=Mus musculus]	25	2		1.003	0.00432161	0.955793
Q8C854	Q8C854 Myelin expression factor 2 [OS=Mus musculus]	26	10	Myef2	1.003	0.00432161	0.959099
P47857-3	P47857-3 Isoform 3 of ATP-dependent 6-phosphofructokinase, muscle type [OS=Mus musculus]	42	21		1.002	0.00288251	0.955793
Q60605	Q60605 Myosin light polypeptide 6 [OS=Mus musculus]	44	6	Myl6; MYL6	1.002	0.00288251	0.951672
Q9WVJ2	Q9WVJ2 26S proteasome non-ATPase regulatory subunit 13 [OS=Mus musculus]	25	6	Psmd13	1.002	0.00288251	0.993791
P62342	P62342 Thioredoxin reductase-like selenoprotein T [OS=Mus musculus]	17	2	Selenot	1.002	0.00288251	0.994684
P49722	P49722 Proteasome subunit alpha type-2 [OS=Mus musculus]	38	6	Psma2	1.001	0.00144197	0.952201
P26638	P26638 Serine--tRNA ligase, cytoplasmic [OS=Mus musculus]	36	14	Sars1	1.001	0.00144197	0.955793
E9Q3L2	E9Q3L2 Phosphatidylinositol 4-kinase alpha [OS=Mus musculus]	18	22	Pi4ka	1.001	0.00144197	0.951672
P17809	P17809 Solute carrier family 2, facilitated glucose transporter member 1 [OS=Mus musculus]	9	4	Slc2a1	1.001	0.00144197	0.959521
O70250	O70250 Phosphoglycerate mutase 2 [OS=Mus musculus]	9	1	Pgam2	1.001	0.00144197	0.973698
O08848	O08848 RNA-binding protein Ro60 [OS=Mus musculus]	7	3	RO60	1.001	0.00144197	0.996058
Q8C8R3-6	Q8C8R3-6 Isoform 6 of Ankyrin-2 [OS=Mus musculus]	30	1			0
P46097	P46097 Synaptotagmin-2 [OS=Mus musculus]	13	1	Syt2		0
Q8BNU0	Q8BNU0 Armadillo repeat-containing protein 6 [OS=Mus musculus]	13	3	Armc6		0
O08528	O08528 Hexokinase-2 [OS=Mus musculus]	7	1	Hk2		0
Q8BG02	Q8BG02 Serine/threonine-protein phosphatase 2A 55 kDa regulatory subunit B gamma isoform [OS=Mus musculus]	6	1	Ppp2r2c		0
Q9CT10	Q9CT10 Ran-binding protein 3 [OS=Mus musculus]	9	2	Ranbp3		0
P10493	P10493 Nidogen-1 [OS=Mus musculus]	4	2	Nid1		0
P97384	P97384 Annexin A11 [OS=Mus musculus]	4	1	Anxa11		0
Q9WU42	Q9WU42 Nuclear receptor corepressor 2 [OS=Mus musculus]	2	2	Ncor2		0
P51863	P51863 V-type proton ATPase subunit d 1 [OS=Mus musculus]	42	11	Atp6v0d1	0.999	-0.00144342	0.955793
Q9WUL7	Q9WUL7 ADP-ribosylation factor-like protein 3 [OS=Mus musculus]	60	8	Arl3	0.999	-0.00144342	0.955793
Q62077	Q62077 1-phosphatidylinositol 4,5-bisphosphate phosphodiesterase gamma-1 [OS=Mus musculus]	3	2	Plcg1	0.999	-0.00144342	0.983568
Q61301-3	Q61301-3 Isoform 3 of Catenin alpha-2 [OS=Mus musculus]	32	14	Ctnna2	0.998	-0.00288828	0.955793
O35381	O35381 Acidic leucine-rich nuclear phosphoprotein 32 family member A [OS=Mus musculus]	32	6	Anp32a	0.998	-0.00288828	0.955793
P23506-2	P23506-2 Isoform 2 of Protein-L-isoaspartate(D-aspartate) O-methyltransferase [OS=Mus musculus]	31	3		0.998	-0.00288828	0.964266
Q3TDK6-2	Q3TDK6-2 Isoform 2 of Protein rogdi homolog [OS=Mus musculus]	25	5		0.998	-0.00288828	0.96705
Q80WQ2	Q80WQ2 Protein VAC14 homolog [OS=Mus musculus]	15	7	Vac14	0.997	-0.00433459	0.97929
Q9JJZ2	Q9JJZ2 Tubulin alpha-8 chain [OS=Mus musculus]	48	5	Tuba8	0.996	-0.00578235	0.951672
Q9R1Q9	Q9R1Q9 V-type proton ATPase subunit S1 [OS=Mus musculus]	11	4	Atp6ap1	0.996	-0.00578235	0.976037
Q60597	Q60597 2-oxoglutarate dehydrogenase complex component E1 [OS=Mus musculus]	39	27	Ogdh	0.995	-0.00723157	0.952201
Q9CR95	Q9CR95 Adaptin ear-binding coat-associated protein 1 [OS=Mus musculus]	37	6	Necap1	0.995	-0.00723157	0.955793
Q9DC16	Q9DC16 Endoplasmic reticulum-Golgi intermediate compartment protein 1 [OS=Mus musculus]	16	3	Ergic1	0.993	-0.0101344	0.977196
P28652	P28652 Calcium/calmodulin-dependent protein kinase type II subunit beta [OS=Mus musculus]	57	7	Camk2b	0.992	-0.011588	0.951672
P50153	P50153 Guanine nucleotide-binding protein G(I)/G(S)/G(O) subunit gamma-4 [OS=Mus musculus]	44	3	Gng4	0.992	-0.011588	0.951672
Q8R001	Q8R001 Microtubule-associated protein RP/EB family member 2 [OS=Mus musculus]	33	8	Mapre2	0.992	-0.011588	0.951672
A0A1W2P872-2	A0A1W2P872-2 Isoform 2 of RNA-binding protein Nova-2 [OS=Mus musculus]	18	4		0.992	-0.011588	0.959521
P52480-2	P52480-2 Isoform M1 of Pyruvate kinase PKM [OS=Mus musculus]	67	2	Pkm	0.991	-0.013043	0.951672
Q9JME5	Q9JME5 AP-3 complex subunit beta-2 [OS=Mus musculus]	23	17	Ap3b2	0.991	-0.013043	0.951672
P28650-2	P28650-2 Isoform 2 of Adenylosuccinate synthetase isozyme 1 [OS=Mus musculus]	13	4		0.991	-0.013043	0.968485
Q505D7	Q505D7 Optic atrophy 3 protein homolog [OS=Mus musculus]	25	2	Opa3	0.989	-0.0159576	0.974951
Q8C729-2	Q8C729-2 Isoform 2 of Hyccin 2 [OS=Mus musculus]	8	3		0.989	-0.0159576	0.978405
Q99KF1	Q99KF1 Transmembrane emp24 domain-containing protein 9 [OS=Mus musculus]	12	2	Tmed9	0.989	-0.0159576	0.996306
Q9EQH3	Q9EQH3 Vacuolar protein sorting-associated protein 35 [OS=Mus musculus]	32	19	Vps35	0.988	-0.0174171	0.951672
Q9R0Q6	Q9R0Q6 Actin-related protein 2/3 complex subunit 1A [OS=Mus musculus]	38	9	Arpc1a	0.988	-0.0174171	0.951672
Q9JIS5	Q9JIS5 Synaptic vesicle glycoprotein 2A [OS=Mus musculus]	20	12	Sv2a	0.988	-0.0174171	0.951672
Q5SQX6	Q5SQX6 Cytoplasmic FMR1-interacting protein 2 [OS=Mus musculus]	23	10	Cyfip2	0.988	-0.0174171	0.951672
P80315	P80315 T-complex protein 1 subunit delta [OS=Mus musculus]	34	12	Cct4	0.987	-0.018878	0.951672
Q60631	Q60631 Growth factor receptor-bound protein 2 [OS=Mus musculus]	47	8	Grb2	0.987	-0.018878	0.951672
Q99KI0	Q99KI0 Aconitate hydratase, mitochondrial [OS=Mus musculus]	53	31	Aco2	0.986	-0.0203404	0.951672
Q4KMM3	Q4KMM3 Oxidation resistance protein 1 [OS=Mus musculus]	27	15	Oxr1	0.986	-0.0203404	0.951672
Q8VDS4	Q8VDS4 Regulation of nuclear pre-mRNA domain-containing protein 1A [OS=Mus musculus]	22	3	Rprd1a	0.986	-0.0203404	0.994684
P08551	P08551 Neurofilament light polypeptide [OS=Mus musculus]	40	14	Nefl	0.984	-0.0232698	0.951672
Q9JLV5	Q9JLV5 Cullin-3 [OS=Mus musculus]	17	10	Cul3	0.984	-0.0232698	0.951672
Q8C052	Q8C052 Microtubule-associated protein 1S [OS=Mus musculus]	23	11	Map1s	0.984	-0.0232698	0.961473
P15105	P15105 Glutamine synthetase [OS=Mus musculus]	53	13	Glul	0.983	-0.0247367	0.951672
P51880	P51880 Fatty acid-binding protein, brain [OS=Mus musculus]	63	6	Fabp7	0.983	-0.0247367	0.951672
Q80VP0	Q80VP0 Tectonin beta-propeller repeat-containing protein 1 [OS=Mus musculus]	11	6	Tecpr1	0.983	-0.0247367	0.970645
P21278	P21278 Guanine nucleotide-binding protein subunit alpha-11 [OS=Mus musculus]	37	6	Gna11	0.982	-0.0262051	0.951274
Q9CZ30	Q9CZ30 Obg-like ATPase 1 [OS=Mus musculus]	32	8	Ola1	0.982	-0.0262051	0.951274
P10711	P10711 Transcription elongation factor A protein 1 [OS=Mus musculus]	21	4	Tcea1	0.982	-0.0262051	0.982835
Q9D6R2	Q9D6R2 Isocitrate dehydrogenase [NAD] subunit alpha, mitochondrial [OS=Mus musculus]	34	10	Idh3a	0.981	-0.027675	0.951274
Q9CVB6	Q9CVB6 Actin-related protein 2/3 complex subunit 2 [OS=Mus musculus]	53	11	Arpc2	0.981	-0.027675	0.94757
Q99PJ0	Q99PJ0 Neurotrimin [OS=Mus musculus]	24	6	Ntm	0.981	-0.027675	0.951274
Q8R164	Q8R164 Serine hydrolase BPHL [OS=Mus musculus]	37	7	Bphl	0.981	-0.027675	0.959521
P55258	P55258 Ras-related protein Rab-8A [OS=Mus musculus]	21	1	Rab8a	0.981	-0.027675	0.995427
Q8R146	Q8R146 Acylamino-acid-releasing enzyme [OS=Mus musculus]	6	3	Apeh	0.981	-0.027675	0.994045
P46471	P46471 26S proteasome regulatory subunit 7 [OS=Mus musculus]	25	8	Psmc2	0.98	-0.0291463	0.951672
Q9JMD3	Q9JMD3 START domain-containing protein 10 [OS=Mus musculus]	22	4	Stard10	0.98	-0.0291463	0.994742
Q9WUA2	Q9WUA2 Phenylalanine--tRNA ligase beta subunit [OS=Mus musculus]	12	6	Farsb	0.98	-0.0291463	0.963763
Q99KJ8	Q99KJ8 Dynactin subunit 2 [OS=Mus musculus]	47	13	Dctn2	0.979	-0.0306192	0.950585
Q9DBS2	Q9DBS2 Tumor protein p63-regulated gene 1-like protein [OS=Mus musculus]	29	3	Tprg1l	0.979	-0.0306192	0.973698
Q6NZB0	Q6NZB0 DnaJ homolog subfamily C member 8 [OS=Mus musculus]	25	3	Dnajc8	0.979	-0.0306192	0.994684
P35438	P35438 Glutamate receptor ionotropic, NMDA 1 [OS=Mus musculus]	2	2	Grin1	0.979	-0.0306192	0.994684
Q9CS84	Q9CS84 Neurexin-1 [OS=Mus musculus]	5	5	Nrxn1	0.978	-0.0320936	0.970645
Q8K019	Q8K019 Bcl-2-associated transcription factor 1 [OS=Mus musculus]	7	3	Bclaf1	0.978	-0.0320936	0.970645
O55057	O55057 Retinal rod rhodopsin-sensitive cGMP 3',5'-cyclic phosphodiesterase subunit delta [OS=Mus musculus]	21	2	Pde6d	0.978	-0.0320936	0.970645
A2CG49-7	A2CG49-7 Isoform 7 of Kalirin [OS=Mus musculus]	2	3		0.977	-0.0335695	0.973698
Q9EP72	Q9EP72 Endoplasmic reticulum membrane protein complex subunit 7 [OS=Mus musculus]	17	2	Emc7	0.977	-0.0335695	0.982835
P43006	P43006 Excitatory amino acid transporter 2 [OS=Mus musculus]	21	2	Slc1a2	0.976	-0.0350469	0.950585
Q8BHN3-2	Q8BHN3-2 Isoform 2 of Neutral alpha-glucosidase AB [OS=Mus musculus]	24	16	Ganab	0.976	-0.0350469	0.944458
Q3TXX4	Q3TXX4 Vesicular glutamate transporter 1 [OS=Mus musculus]	21	6	Slc17a7	0.975	-0.0365259	0.950196
P62301	P62301 Small ribosomal subunit protein uS15 [OS=Mus musculus]	19	3	Rps13; RPS13	0.975	-0.0365259	0.94854
Q3URE1	Q3URE1 Malonate--CoA ligase ACSF3, mitochondrial [OS=Mus musculus]	6	2	Acsf3	0.975	-0.0365259	0.97561
Q8BGQ7	Q8BGQ7 Alanine--tRNA ligase, cytoplasmic [OS=Mus musculus]	25	14	Aars1	0.974	-0.0380063	0.950196
Q9QZ06	Q9QZ06 Toll-interacting protein [OS=Mus musculus]	28	5	Tollip	0.974	-0.0380063	0.946097
P49615	P49615 Cyclin-dependent kinase 5 [OS=Mus musculus]	30	8	Cdk5; CDK5	0.974	-0.0380063	0.944458
O70252	O70252 Heme oxygenase 2 [OS=Mus musculus]	26	5	Hmox2	0.974	-0.0380063	0.970645
Q8BUN5	Q8BUN5 Mothers against decapentaplegic homolog 3 [OS=Mus musculus]	9	3	Smad3; SMAD3	0.974	-0.0380063	0.982835
Q99JY9	Q99JY9 Actin-related protein 3 [OS=Mus musculus]	61	13	Actr3	0.973	-0.0394883	0.950196
B2RSH2	B2RSH2 Guanine nucleotide-binding protein G(i) subunit alpha-1 [OS=Mus musculus]	42	6	Gnai1; GNAI1	0.972	-0.0409718	0.94854
Q99K28-2	Q99K28-2 Isoform 2 of ADP-ribosylation factor GTPase-activating protein 2 [OS=Mus musculus]	5	2		0.972	-0.0409718	0.994684
P97494	P97494 Glutamate--cysteine ligase catalytic subunit [OS=Mus musculus]	19	7	Gclc	0.971	-0.0424568	0.964266
Q91YP2	Q91YP2 Neurolysin, mitochondrial [OS=Mus musculus]	10	5	Nln	0.971	-0.0424568	0.970034
Q9CX56	Q9CX56 26S proteasome non-ATPase regulatory subunit 8 [OS=Mus musculus]	13	2	Psmd8	0.97	-0.0439433	0.970645
Q5U3K5	Q5U3K5 Rab-like protein 6 [OS=Mus musculus]	6	3	Rabl6	0.97	-0.0439433	0.982835
Q9D3P8	Q9D3P8 Plasminogen receptor (KT) [OS=Mus musculus]	14	2	Plgrkt	0.97	-0.0439433	0.970645
Q9JHU4	Q9JHU4 Cytoplasmic dynein 1 heavy chain 1 [OS=Mus musculus]	42	138	Dync1h1	0.969	-0.0454314	0.946097
Q8BIJ6	Q8BIJ6 Isoleucine--tRNA ligase, mitochondrial [OS=Mus musculus]	22	12	Iars2	0.969	-0.0454314	0.944458
Q8CCB4	Q8CCB4 Vacuolar protein sorting-associated protein 53 homolog [OS=Mus musculus]	6	3	Vps53	0.969	-0.0454314	0.999144
Q3UJB9	Q3UJB9 Enhancer of mRNA-decapping protein 4 [OS=Mus musculus]	2	2	Edc4	0.969	-0.0454314	0.996306
P63318	P63318 Protein kinase C gamma type [OS=Mus musculus]	38	13	Prkcg	0.968	-0.046921	0.946097
Q8CC35	Q8CC35 Synaptopodin [OS=Mus musculus]	13	7	Synpo	0.968	-0.046921	0.944458
Q91ZX7	Q91ZX7 Prolow-density lipoprotein receptor-related protein 1 [OS=Mus musculus]	6	16	Lrp1	0.968	-0.046921	0.944458
Q9QZB7	Q9QZB7 Actin-related protein 10 [OS=Mus musculus]	38	8	Actr10	0.968	-0.046921	0.962893
P54285	P54285 Voltage-dependent L-type calcium channel subunit beta-3 [OS=Mus musculus]	21	5	Cacnb3	0.968	-0.046921	0.970034
P56376	P56376 Acylphosphatase-1 [OS=Mus musculus]	26	2	Acyp1	0.968	-0.046921	0.963763
Q9CZ42	Q9CZ42 ATP-dependent (S)-NAD(P)H-hydrate dehydratase [OS=Mus musculus]	41	1	Naxd	0.967	-0.0484122	0.944458
P47753	P47753 F-actin-capping protein subunit alpha-1 [OS=Mus musculus]	33	4	Capza1	0.967	-0.0484122	0.950585
Q8CH72	Q8CH72 E3 ubiquitin-protein ligase TRIM32 [OS=Mus musculus]	5	2	Trim32	0.967	-0.0484122	0.974951
Q60766	Q60766 Immunity-related GTPase family M protein 1 [OS=Mus musculus]	9	2	Irgm1	0.967	-0.0484122	0.97929
Q01853	Q01853 Transitional endoplasmic reticulum ATPase [OS=Mus musculus]	62	40	Vcp; VCP	0.966	-0.0499049	0.946097
Q9Z1S5	Q9Z1S5 Neuronal-specific septin-3 [OS=Mus musculus]	30	9	Septin3	0.966	-0.0499049	0.944458
P48774	P48774 Glutathione S-transferase Mu 5 [OS=Mus musculus]	56	10	Gstm5	0.966	-0.0499049	0.944458
P61294	P61294 Ras-related protein Rab-6B [OS=Mus musculus]	38	7	Rab6b; RAB6B	0.966	-0.0499049	0.946097
Q7TNC9-2	Q7TNC9-2 Isoform 2 of Inositol polyphosphate-5-phosphatase A [OS=Mus musculus]	9	2		0.966	-0.0499049	0.978405
Q7TQH0-2	Q7TQH0-2 Isoform 2 of Ataxin-2-like protein [OS=Mus musculus]	5	3		0.966	-0.0499049	0.975124
P63137-2	P63137-2 Isoform 2 of Gamma-aminobutyric acid receptor subunit beta-2 [OS=Mus musculus]	15	3	Gabrb2	0.965	-0.0513992	0.950196
Q924C1	Q924C1 Exportin-5 [OS=Mus musculus]	5	4	Xpo5	0.965	-0.0513992	0.999144
Q8CGF7	Q8CGF7 Transcription elongation regulator 1 [OS=Mus musculus]	4	3	Tcerg1	0.965	-0.0513992	0.982835
P35564	P35564 Calnexin [OS=Mus musculus]	33	12	Canx	0.964	-0.0528949	0.945607
Q9ERS2	Q9ERS2 NADH dehydrogenase [ubiquinone] 1 alpha subcomplex subunit 13 [OS=Mus musculus]	31	4	Ndufa13	0.964	-0.0528949	0.945588
O88531	O88531 Palmitoyl-protein thioesterase 1 [OS=Mus musculus]	24	5	Ppt1	0.963	-0.0543923	0.951973
P24547	P24547 Inosine-5'-monophosphate dehydrogenase 2 [OS=Mus musculus]	11	4	Impdh2	0.963	-0.0543923	0.968485
P56480	P56480 ATP synthase F(1) complex catalytic subunit beta, mitochondrial [OS=Mus musculus]	77	27	Atp5f1b	0.962	-0.0558912	0.944458
Q91YR1	Q91YR1 Twinfilin-1 [OS=Mus musculus]	24	6	Twf1	0.962	-0.0558912	0.94854
Q921F4	Q921F4 Heterogeneous nuclear ribonucleoprotein L-like [OS=Mus musculus]	32	12	Hnrnpll	0.961	-0.0573917	0.944458
Q4KML4	Q4KML4 Costars family protein ABRACL [OS=Mus musculus]	31	2	Abracl	0.961	-0.0573917	0.982835
Q0VGU4	Q0VGU4 Neurosecretory protein VGF [OS=Mus musculus]	16	4	Vgf	0.961	-0.0573917	0.994684
Q8BGN3	Q8BGN3 Glycerophosphocholine cholinephosphodiesterase ENPP6 [OS=Mus musculus]	15	4	Enpp6	0.961	-0.0573917	0.964266
Q9D880	Q9D880 Mitochondrial import inner membrane translocase subunit TIM50 [OS=Mus musculus]	18	5	Timm50	0.96	-0.0588937	0.959521
P62754	P62754 Small ribosomal subunit protein eS6 [OS=Mus musculus]	16	3	Rps6; RPS6	0.96	-0.0588937	0.944458
O35382	O35382 Exocyst complex component 4 [OS=Mus musculus]	8	6	Exoc4	0.96	-0.0588937	0.982835
Q9D4H8	Q9D4H8 Cullin-2 [OS=Mus musculus]	6	3	Cul2	0.96	-0.0588937	0.999144
Q9CQ80	Q9CQ80 Vacuolar protein-sorting-associated protein 25 [OS=Mus musculus]	35	4	Vps25	0.96	-0.0588937	0.995646
O70340	O70340 Neuronal pentraxin-2 [OS=Mus musculus]	7	2	Nptx2	0.96	-0.0588937	0.951672
Q61699	Q61699 Heat shock protein 105 kDa [OS=Mus musculus]	29	15	Hsph1	0.959	-0.0603973	0.944458
Q8BLF1	Q8BLF1 Neutral cholesterol ester hydrolase 1 [OS=Mus musculus]	29	7	Nceh1	0.959	-0.0603973	0.94019
Q6GQT9	Q6GQT9 BOS complex subunit NOMO1 [OS=Mus musculus]	10	7	Nomo1	0.959	-0.0603973	0.963763
O08915	O08915 AH receptor-interacting protein [OS=Mus musculus]	15	3	Aip	0.959	-0.0603973	0.964266
Q3UHD6	Q3UHD6 Sorting nexin-27 [OS=Mus musculus]	21	8	Snx27	0.958	-0.0619024	0.951672
Q8VDM6	Q8VDM6 Heterogeneous nuclear ribonucleoprotein U-like protein 1 [OS=Mus musculus]	9	5	Hnrnpul1	0.958	-0.0619024	0.956935
Q8BH59	Q8BH59 Electrogenic aspartate/glutamate antiporter SLC25A12, mitochondrial [OS=Mus musculus]	72	27	Slc25a12	0.957	-0.0634092	0.944458
Q99MR0	Q99MR0 Actin-like protein 6B [OS=Mus musculus]	16	3	Actl6b; ACTL6B	0.957	-0.0634092	0.982835
O08599-2	O08599-2 Isoform 2 of Syntaxin-binding protein 1 [OS=Mus musculus]	56	1	LOC101387530; Stxbp1; STXBP1	0.956	-0.0649175	0.944458
Q9WU78-3	Q9WU78-3 Isoform 3 of Programmed cell death 6-interacting protein [OS=Mus musculus]	26	14		0.956	-0.0649175	0.942709
Q9CX86	Q9CX86 Heterogeneous nuclear ribonucleoprotein A0 [OS=Mus musculus]	17	3	Hnrnpa0	0.956	-0.0649175	0.942211
P45376	P45376 Aldo-keto reductase family 1 member B1 [OS=Mus musculus]	22	4	Akr1b1	0.956	-0.0649175	0.94019
Q61490	Q61490 CD166 antigen [OS=Mus musculus]	7	3	Alcam	0.956	-0.0649175	0.999144
Q03265	Q03265 ATP synthase F(1) complex subunit alpha, mitochondrial [OS=Mus musculus]	52	21	Atp5f1a	0.954	-0.0679388	0.942709
P14869	P14869 Large ribosomal subunit protein uL10 [OS=Mus musculus]	45	8	Rplp0	0.954	-0.0679388	0.935602
P12367	P12367 cAMP-dependent protein kinase type II-alpha regulatory subunit [OS=Mus musculus]	31	6	Prkar2a	0.954	-0.0679388	0.951672
Q8R016	Q8R016 Bleomycin hydrolase [OS=Mus musculus]	26	7	Blmh	0.954	-0.0679388	0.942211
Q9D7H3	Q9D7H3 RNA 3'-terminal phosphate cyclase [OS=Mus musculus]	11	3	RtcA	0.954	-0.0679388	0.995427
P51660	P51660 Peroxisomal multifunctional enzyme type 2 [OS=Mus musculus]	16	8	Hsd17b4	0.953	-0.0694519	0.951672
Q9CPQ3	Q9CPQ3 Mitochondrial import receptor subunit TOM22 homolog [OS=Mus musculus]	32	3	Tomm22	0.953	-0.0694519	0.963763
Q64674	Q64674 Spermidine synthase [OS=Mus musculus]	25	5	Srm	0.953	-0.0694519	0.951672
O88507	O88507 Ciliary neurotrophic factor receptor subunit alpha [OS=Mus musculus]	10	2	Cntfr	0.953	-0.0694519	0.996306
O89084-3	O89084-3 Isoform 3 of 3',5'-cyclic-AMP phosphodiesterase 4A [OS=Mus musculus]	26	12		0.952	-0.0709665	0.942211
Q9DBC0	Q9DBC0 Protein adenylyltransferase SelO, mitochondrial [OS=Mus musculus]	11	4	Selenoo	0.952	-0.0709665	0.982835
P12960	P12960 Contactin-1 [OS=Mus musculus]	35	22	Cntn1	0.951	-0.0724828	0.942211
Q91V61	Q91V61 Sideroflexin-3 [OS=Mus musculus]	55	9	Sfxn3	0.951	-0.0724828	0.942211
Q80TZ3-3	Q80TZ3-3 Isoform 3 of Auxilin [OS=Mus musculus]	28	17		0.951	-0.0724828	0.942211
P23116	P23116 Eukaryotic translation initiation factor 3 subunit A [OS=Mus musculus]	10	9	Eif3a	0.949	-0.07552	0.944458
P63028	P63028 Translationally-controlled tumor protein [OS=Mus musculus]	61	4	Tpt1	0.949	-0.07552	0.944458
E9Q912-2	E9Q912-2 Isoform 2 of Rap1 GTPase-GDP dissociation stimulator 1 [OS=Mus musculus]	62	2		0.948	-0.077041	0.94019
Q99LG2	Q99LG2 Transportin-2 [OS=Mus musculus]	14	5	Tnpo2	0.948	-0.077041	0.951274
Q9QX11	Q9QX11 Cytohesin-1 [OS=Mus musculus]	10	2	Cyth1	0.948	-0.077041	0.959521
O88703	O88703 Potassium/sodium hyperpolarization-activated cyclic nucleotide-gated channel 2 [OS=Mus musculus]	4	2	Hcn2	0.948	-0.077041	0.994742
Q61233	Q61233 Plastin-2 [OS=Mus musculus]	24	7	Lcp1	0.947	-0.0785637	0.996306
Q8K4R4	Q8K4R4 Cytoplasmic phosphatidylinositol transfer protein 1 [OS=Mus musculus]	21	3	Pitpnc1	0.947	-0.0785637	0.982835
O35136	O35136 Neural cell adhesion molecule 2 [OS=Mus musculus]	24	12	Ncam2	0.946	-0.0800879	0.937193
P80318	P80318 T-complex protein 1 subunit gamma [OS=Mus musculus]	41	17	Cct3	0.945	-0.0816138	0.935356
Q640R3	Q640R3 Hepatic and glial cell adhesion molecule [OS=Mus musculus]	20	5	Hepacam	0.945	-0.0816138	0.930024
Q5SRX1	Q5SRX1 TOM1-like protein 2 [OS=Mus musculus]	23	9	Tom1l2	0.944	-0.0831412	0.931351
Q8VE88	Q8VE88 Protein FAM114A2 [OS=Mus musculus]	6	2	Fam114a2	0.944	-0.0831412	0.994045
P16125	P16125 L-lactate dehydrogenase B chain [OS=Mus musculus]	59	14	Ldhb	0.943	-0.0846703	0.932663
Q8BWT1	Q8BWT1 3-ketoacyl-CoA thiolase, mitochondrial [OS=Mus musculus]	43	9	Acaa2	0.943	-0.0846703	0.932663
Q99KD6	Q99KD6 Cytochrome c oxidase subunit 7A2-like, mitochondrial [OS=Mus musculus]	40	2	Cox7a2l	0.942	-0.086201	0.950196
Q6P1B1	Q6P1B1 Xaa-Pro aminopeptidase 1 [OS=Mus musculus]	15	6	Xpnpep1	0.942	-0.086201	0.950585
Q9DBG5	Q9DBG5 Perilipin-3 [OS=Mus musculus]	24	5	Plin3	0.942	-0.086201	0.982835
P03995	P03995 Glial fibrillary acidic protein [OS=Mus musculus]	34	12	Gfap	0.941	-0.0877334	0.930024
P31650	P31650 Sodium- and chloride-dependent GABA transporter 3 [OS=Mus musculus]	16	9	Slc6a11	0.941	-0.0877334	0.930024
P16460	P16460 Argininosuccinate synthase [OS=Mus musculus]	23	6	Ass1	0.941	-0.0877334	0.946097
Q9CZB0	Q9CZB0 Succinate dehydrogenase cytochrome b560 subunit, mitochondrial [OS=Mus musculus]	31	4	Sdhc	0.941	-0.0877334	0.959521
Q9EQQ9-3	Q9EQQ9-3 Isoform 3 of Protein O-GlcNAcase [OS=Mus musculus]	14	7		0.94	-0.0892673	0.952201
Q99MR6	Q99MR6 Serrate RNA effector molecule homolog [OS=Mus musculus]	6	3	Srrt	0.94	-0.0892673	0.999144
O88910	O88910 MAGUK p55 subfamily member 3 [OS=Mus musculus]	6	2	Mpp3	0.94	-0.0892673	0.992494
P56399	P56399 Ubiquitin carboxyl-terminal hydrolase 5 [OS=Mus musculus]	43	20	Usp5	0.939	-0.0908029	0.930024
Q9QXZ0	Q9QXZ0 Microtubule-actin cross-linking factor 1, isoforms 1/2/3/4 [OS=Mus musculus]	11	47	Macf1	0.939	-0.0908029	0.930024
Q99KK7	Q99KK7 Dipeptidyl peptidase 3 [OS=Mus musculus]	31	14	Dpp3	0.939	-0.0908029	0.929026
Q8CGK3	Q8CGK3 Lon protease homolog, mitochondrial [OS=Mus musculus]	22	13	Lonp1	0.938	-0.0923402	0.928724
O88448	O88448 Kinesin light chain 2 [OS=Mus musculus]	29	8	Klc2	0.938	-0.0923402	0.927199
Q9Z1Q2	Q9Z1Q2 Phosphatidylserine lipase ABHD16A [OS=Mus musculus]	4	2	Abhd16a	0.938	-0.0923402	0.983281
Q91XM9-7	Q91XM9-7 Isoform 7 of Disks large homolog 2 [OS=Mus musculus]	17	7		0.937	-0.093879	0.929026
Q9ER00	Q9ER00 Syntaxin-12 [OS=Mus musculus]	28	5	Stx12	0.937	-0.093879	0.927199
P63034	P63034 Cytohesin-2 [OS=Mus musculus]	11	2	Cyth2	0.937	-0.093879	0.956935
Q3TBW2	Q3TBW2 Large ribosomal subunit protein uL10m [OS=Mus musculus]	16	2	Mrpl10	0.937	-0.093879	0.994684
Q6PCP5-2	Q6PCP5-2 Isoform 2 of Mitochondrial fission factor [OS=Mus musculus]	25	1		0.937	-0.093879	0.994684
Q9CRD0	Q9CRD0 OCIA domain-containing protein 1 [OS=Mus musculus]	12	2	Ociad1	0.937	-0.093879	0.982835
Q9CQF3	Q9CQF3 Cleavage and polyadenylation specificity factor subunit 5 [OS=Mus musculus]	43	6	Nudt21	0.936	-0.0954196	0.927199
Q3UYC0	Q3UYC0 Protein phosphatase 1H [OS=Mus musculus]	12	3	Ppm1h	0.936	-0.0954196	0.956935
Q9CR21	Q9CR21 Acyl carrier protein, mitochondrial [OS=Mus musculus]	10	2	Ndufab1	0.936	-0.0954196	0.929026
E9Q401	E9Q401 Ryanodine receptor 2 [OS=Mus musculus]	4	10	Ryr2	0.936	-0.0954196	0.999144
P62331	P62331 ADP-ribosylation factor 6 [OS=Mus musculus]	45	4	Arf6; ARF6	0.935	-0.0969617	0.94854
Q8VD04	Q8VD04 GRIP1-associated protein 1 [OS=Mus musculus]	17	10	Gripap1	0.935	-0.0969617	0.939764
P51859	P51859 Hepatoma-derived growth factor [OS=Mus musculus]	41	6	Hdgf	0.935	-0.0969617	0.927199
Q99N87	Q99N87 Small ribosomal subunit protein uS5m [OS=Mus musculus]	6	2	Mrps5	0.935	-0.0969617	0.994684
P11798	P11798 Calcium/calmodulin-dependent protein kinase type II subunit alpha [OS=Mus musculus]	47	8	Camk2a	0.934	-0.0985055	0.928791
Q61361	Q61361 Brevican core protein [OS=Mus musculus]	22	11	Bcan	0.934	-0.0985055	0.927199
Q9CRC9	Q9CRC9 Glucosamine-6-phosphate deaminase 2 [OS=Mus musculus]	21	2	Gnpda2	0.934	-0.0985055	0.982835
P63044	P63044 Vesicle-associated membrane protein 2 [OS=Mus musculus]	61	6	Vamp2	0.933	-0.100051	0.928724
Q6P4T2	Q6P4T2 U5 small nuclear ribonucleoprotein 200 kDa helicase [OS=Mus musculus]	13	16	Snrnp200	0.933	-0.100051	0.927199
Q9Z0X1	Q9Z0X1 Apoptosis-inducing factor 1, mitochondrial [OS=Mus musculus]	24	8	Aifm1	0.933	-0.100051	0.927199
Q06185	Q06185 ATP synthase F(0) complex subunit e, mitochondrial [OS=Mus musculus]	34	2	Atp5me	0.933	-0.100051	0.928553
Q8BJY1	Q8BJY1 26S proteasome non-ATPase regulatory subunit 5 [OS=Mus musculus]	31	9	Psmd5	0.932	-0.101598	0.930024
Q8R307	Q8R307 Vacuolar protein sorting-associated protein 18 homolog [OS=Mus musculus]	3	2	Vps18	0.931	-0.103147	0.996002
P05063	P05063 Fructose-bisphosphate aldolase C [OS=Mus musculus]	65	15	Aldoc	0.93	-0.104697	0.927199
Q8BLR2	Q8BLR2 Copine-4 [OS=Mus musculus]	20	7	Cpne4	0.93	-0.104697	0.927199
P26043	P26043 Radixin [OS=Mus musculus]	16	4	Rdx	0.93	-0.104697	0.927199
Q68FD5	Q68FD5 Clathrin heavy chain 1 [OS=Mus musculus]	66	79	Cltc	0.929	-0.106249	0.927199
Q8BGZ1	Q8BGZ1 Hippocalcin-like protein 4 [OS=Mus musculus]	56	8	Hpcal4	0.929	-0.106249	0.927199
Q91ZJ5	Q91ZJ5 UTP--glucose-1-phosphate uridylyltransferase [OS=Mus musculus]	20	7	Ugp2	0.929	-0.106249	0.927199
P28028-1	P28028-1 Isoform 1 of Serine/threonine-protein kinase B-raf [OS=Mus musculus]	2	2		0.929	-0.106249	0.994684
Q62433	Q62433 Protein NDRG1 [OS=Mus musculus]	16	4	Ndrg1	0.929	-0.106249	0.989434
P60766	P60766 Cell division control protein 42 homolog [OS=Mus musculus]	42	1	Cdc42; CDC42	0.928	-0.107803	0.927199
Q60737	Q60737 Casein kinase II subunit alpha [OS=Mus musculus]	40	13	Csnk2a1	0.928	-0.107803	0.927199
Q8VE33	Q8VE33 Ganglioside-induced differentiation-associated protein 1-like 1 [OS=Mus musculus]	27	6	Gdap1l1	0.928	-0.107803	0.927199
P56812	P56812 Programmed cell death protein 5 [OS=Mus musculus]	37	4	Pdcd5	0.928	-0.107803	0.927199
Q9Z1Q9	Q9Z1Q9 Valine--tRNA ligase [OS=Mus musculus]	22	14	Vars1	0.927	-0.109359	0.929026
P70188	P70188 Kinesin-associated protein 3 [OS=Mus musculus]	4	2	Kifap3	0.927	-0.109359	0.999144
Q6P9S0	Q6P9S0 Protein MTSS 2 [OS=Mus musculus]	7	2	Mtss2	0.927	-0.109359	0.994684
P61089	P61089 Ubiquitin-conjugating enzyme E2 N [OS=Mus musculus]	58	6	Ube2n; UBE2N	0.926	-0.110916	0.927199
Q99KP6	Q99KP6 Pre-mRNA-processing factor 19 [OS=Mus musculus]	40	9	Prpf19	0.926	-0.110916	0.927199
Q8BGW1	Q8BGW1 Alpha-ketoglutarate-dependent dioxygenase FTO [OS=Mus musculus]	10	3	Fto	0.926	-0.110916	0.982835
Q9QWY8	Q9QWY8 Arf-GAP with SH3 domain, ANK repeat and PH domain-containing protein 1 [OS=Mus musculus]	3	2	Asap1	0.926	-0.110916	0.982835
P26443	P26443 Glutamate dehydrogenase 1, mitochondrial [OS=Mus musculus]	50	23	Glud1	0.925	-0.112475	0.927199
Q8VDD5	Q8VDD5 Myosin-9 [OS=Mus musculus]	23	29	Myh9	0.925	-0.112475	0.927199
Q9CRA5	Q9CRA5 Golgi phosphoprotein 3 [OS=Mus musculus]	23	4	Golph3	0.925	-0.112475	0.982835
Q91VI7	Q91VI7 Ribonuclease inhibitor [OS=Mus musculus]	49	13	Rnh1	0.924	-0.114035	0.927199
Q80XN0	Q80XN0 D-beta-hydroxybutyrate dehydrogenase, mitochondrial [OS=Mus musculus]	30	7	Bdh1	0.924	-0.114035	0.927199
Q8CIE6	Q8CIE6 Coatomer subunit alpha [OS=Mus musculus]	16	14	Copa	0.924	-0.114035	0.927199
Q9QZ73	Q9QZ73 DCN1-like protein 1 [OS=Mus musculus]	11	2	Dcun1d1	0.924	-0.114035	0.994684
P17710-3	P17710-3 Isoform HK1 of Hexokinase-1 [OS=Mus musculus]	46	30	Hk1	0.922	-0.117161	0.927199
Q9Z2D8	Q9Z2D8 Methyl-CpG-binding domain protein 3 [OS=Mus musculus]	19	2	Mbd3	0.922	-0.117161	0.994684
O35129	O35129 Prohibitin-2 [OS=Mus musculus]	35	8	Phb2; PHB2	0.921	-0.118727	0.927199
Q61937	Q61937 Nucleophosmin [OS=Mus musculus]	18	3	Npm1	0.921	-0.118727	0.928791
Q6IRU5	Q6IRU5 Clathrin light chain B [OS=Mus musculus]	14	2	Cltb	0.921	-0.118727	0.946097
Q6P5E4	Q6P5E4 UDP-glucose:glycoprotein glucosyltransferase 1 [OS=Mus musculus]	9	7	Uggt1	0.921	-0.118727	0.955793
Q9DBL1	Q9DBL1 Short/branched chain specific acyl-CoA dehydrogenase, mitochondrial [OS=Mus musculus]	13	4	Acadsb	0.921	-0.118727	0.955793
Q62167	Q62167 ATP-dependent RNA helicase DDX3X [OS=Mus musculus]	27	11	Ddx3x	0.92	-0.120294	0.927199
Q9Z1Z0	Q9Z1Z0 General vesicular transport factor p115 [OS=Mus musculus]	15	10	Uso1	0.92	-0.120294	0.942211
Q8BPU7	Q8BPU7 Engulfment and cell motility protein 1 [OS=Mus musculus]	4	1	Elmo1	0.92	-0.120294	0.996002
Q99J08	Q99J08 SEC14-like protein 2 [OS=Mus musculus]	27	6	Sec14l2	0.917	-0.125006	0.950196
Q9Z2Y8	Q9Z2Y8 Pyridoxal phosphate homeostasis protein [OS=Mus musculus]	34	5	Plpbp	0.917	-0.125006	0.951672
Q6ZQ18	Q6ZQ18 Protein EFR3 homolog B [OS=Mus musculus]	9	4	Efr3b	0.917	-0.125006	0.959099
Q9ESN9-6	Q9ESN9-6 Isoform 1e of C-Jun-amino-terminal kinase-interacting protein 3 [OS=Mus musculus]	12	9		0.915	-0.128156	0.927199
P98191	P98191 Phosphatidate cytidylyltransferase 1 [OS=Mus musculus]	11	2	Cds1	0.914	-0.129734	0.981849
Q6ZQI3	Q6ZQI3 Malectin [OS=Mus musculus]	10	2	Mlec	0.914	-0.129734	0.980634
Q8VDN2	Q8VDN2 Sodium/potassium-transporting ATPase subunit alpha-1 [OS=Mus musculus]	37	20	Atp1a1	0.913	-0.131313	0.927199
Q922R8	Q922R8 Protein disulfide-isomerase A6 [OS=Mus musculus]	44	12	Pdia6	0.913	-0.131313	0.927199
Q80UJ7	Q80UJ7 Rab3 GTPase-activating protein catalytic subunit [OS=Mus musculus]	11	7	Rab3gap1	0.913	-0.131313	0.955793
P18052	P18052 Receptor-type tyrosine-protein phosphatase alpha [OS=Mus musculus]	4	3	Ptpra	0.913	-0.131313	0.951672
Q8QZY1	Q8QZY1 Eukaryotic translation initiation factor 3 subunit L [OS=Mus musculus]	5	2	Eif3l	0.913	-0.131313	0.977196
P97807	P97807 Fumarate hydratase, mitochondrial [OS=Mus musculus]	52	16	Fh	0.912	-0.132894	0.927199
P62761	P62761 Visinin-like protein 1 [OS=Mus musculus]	40	9	Vsnl1; VSNL1	0.912	-0.132894	0.927199
Q60625	Q60625 Intercellular adhesion molecule 5 [OS=Mus musculus]	17	11	Icam5	0.912	-0.132894	0.919855
Q148V7	Q148V7 RAB11-binding protein RELCH [OS=Mus musculus]	17	12	Relch	0.912	-0.132894	0.927199
Q8BWZ3	Q8BWZ3 N-alpha-acetyltransferase 25, NatB auxiliary subunit [OS=Mus musculus]	6	3	Naa25	0.911	-0.134477	0.995663
Q64331	Q64331 Unconventional myosin-VI [OS=Mus musculus]	40	36	Myo6	0.91	-0.136062	0.927199
Q9DCT2	Q9DCT2 NADH dehydrogenase [ubiquinone] iron-sulfur protein 3, mitochondrial [OS=Mus musculus]	36	11	Ndufs3	0.91	-0.136062	0.927199
Q9JM52-3	Q9JM52-3 Isoform 3 of Misshapen-like kinase 1 [OS=Mus musculus]	8	4		0.91	-0.136062	0.959521
Q8CGF6	Q8CGF6 WD repeat-containing protein 47 [OS=Mus musculus]	5	3	Wdr47	0.909	-0.137648	0.951672
P22315	P22315 Ferrochelatase, mitochondrial [OS=Mus musculus]	9	2	Fech	0.909	-0.137648	0.964266
Q9DB20	Q9DB20 ATP synthase peripheral stalk subunit OSCP, mitochondrial [OS=Mus musculus]	54	8	Atp5po	0.908	-0.139236	0.924433
P53810	P53810 Phosphatidylinositol transfer protein alpha isoform [OS=Mus musculus]	39	10	Pitpna	0.908	-0.139236	0.924433
P14231	P14231 Sodium/potassium-transporting ATPase subunit beta-2 [OS=Mus musculus]	40	7	Atp1b2	0.907	-0.140826	0.924433
Q9JIA1	Q9JIA1 Leucine-rich glioma-inactivated protein 1 [OS=Mus musculus]	11	5	Lgi1	0.907	-0.140826	0.930024
Q99MN1	Q99MN1 Lysine--tRNA ligase [OS=Mus musculus]	15	6	Kars1	0.907	-0.140826	0.942403
A2ALS5-2	A2ALS5-2 Isoform 2 of Rap1 GTPase-activating protein 1 [OS=Mus musculus]	17	6		0.907	-0.140826	0.930024
Q8BX94	Q8BX94 Oxysterol-binding protein-related protein 2 [OS=Mus musculus]	7	2	Osbpl2	0.907	-0.140826	0.974951
Q3UYV9	Q3UYV9 Nuclear cap-binding protein subunit 1 [OS=Mus musculus]	6	4	Ncbp1	0.907	-0.140826	0.963763
P28798	P28798 Progranulin [OS=Mus musculus]	10	4	Grn	0.907	-0.140826	0.975145
P47754	P47754 F-actin-capping protein subunit alpha-2 [OS=Mus musculus]	53	9	Capza2	0.906	-0.142417	0.924349
Q9DCP2	Q9DCP2 Sodium-coupled neutral amino acid transporter 3 [OS=Mus musculus]	7	2	Slc38a3	0.906	-0.142417	0.941885
P27773	P27773 Protein disulfide-isomerase A3 [OS=Mus musculus]	37	16	Pdia3	0.905	-0.14401	0.924349
Q9QZQ1	Q9QZQ1 Afadin [OS=Mus musculus]	6	6	Afdn	0.905	-0.14401	0.970645
Q9CQW2	Q9CQW2 ADP-ribosylation factor-like protein 8B [OS=Mus musculus]	34	1	Arl8b; ARL8B	0.904	-0.145605	0.920732
P62960	P62960 Y-box-binding protein 1 [OS=Mus musculus]	21	3	Ybx1	0.904	-0.145605	0.995427
P16015	P16015 Carbonic anhydrase 3 [OS=Mus musculus]	14	2	Ca3	0.904	-0.145605	0.996058
P39087	P39087 Glutamate receptor ionotropic, kainate 2 [OS=Mus musculus]	3	2	Grik2	0.904	-0.145605	0.955793
Q8BK64	Q8BK64 Activator of 90 kDa heat shock protein ATPase homolog 1 [OS=Mus musculus]	23	5	Ahsa1	0.903	-0.147202	0.927199
Q8C6E0	Q8C6E0 Cilia- and flagella-associated protein 36 [OS=Mus musculus]	20	4	Cfap36	0.903	-0.147202	0.951672
Q60710	Q60710 Deoxynucleoside triphosphate triphosphohydrolase SAMHD1 [OS=Mus musculus]	6	2	Samhd1	0.903	-0.147202	0.970645
O88569	O88569 Heterogeneous nuclear ribonucleoproteins A2/B1 [OS=Mus musculus]	28	7	Hnrnpa2b1	0.902	-0.148801	0.919855
Q9DBG6	Q9DBG6 Dolichyl-diphosphooligosaccharide--protein glycosyltransferase subunit 2 [OS=Mus musculus]	32	13	Rpn2	0.902	-0.148801	0.919855
O70251	O70251 Elongation factor 1-beta [OS=Mus musculus]	64	7	Eef1b	0.902	-0.148801	0.919855
Q9EQS3	Q9EQS3 c-Myc-binding protein [OS=Mus musculus]	36	2	Mycbp	0.902	-0.148801	0.971936
P62141	P62141 Serine/threonine-protein phosphatase PP1-beta catalytic subunit [OS=Mus musculus]	62	5	Ppp1cb; PPP1CB	0.901	-0.150401	0.927199
Q99LX0	Q99LX0 Parkinson disease protein 7 homolog [OS=Mus musculus]	61	7	Park7	0.901	-0.150401	0.919855
Q61191	Q61191 Host cell factor 1 [OS=Mus musculus]	2	2	Hcfc1	0.901	-0.150401	0.970645
P53994	P53994 Ras-related protein Rab-2A [OS=Mus musculus]	68	6	Rab2a	0.9	-0.152003	0.919855
P61222	P61222 ATP-binding cassette sub-family E member 1 [OS=Mus musculus]	22	7	Abce1; ABCE1	0.899	-0.153607	0.950175
Q9D554	Q9D554 Splicing factor 3A subunit 3 [OS=Mus musculus]	11	3	Sf3a3	0.899	-0.153607	0.964106
Q812A2	Q812A2 SLIT-ROBO Rho GTPase-activating protein 3 [OS=Mus musculus]	6	5	Srgap3	0.899	-0.153607	0.957737
Q64332	Q64332 Synapsin-2 [OS=Mus musculus]	47	16	Syn2	0.898	-0.155213	0.919855
Q9JMH6	Q9JMH6 Thioredoxin reductase 1, cytoplasmic [OS=Mus musculus]	26	7	Txnrd1	0.898	-0.155213	0.919855
O88545	O88545 COP9 signalosome complex subunit 6 [OS=Mus musculus]	26	5	Cops6	0.898	-0.155213	0.948241
P11983	P11983 T-complex protein 1 subunit alpha [OS=Mus musculus]	42	16	Tcp1	0.897	-0.15682	0.919855
P97855	P97855 Ras GTPase-activating protein-binding protein 1 [OS=Mus musculus]	14	4	G3bp1	0.896	-0.158429	0.970645
Q63836	Q63836 Selenium-binding protein 2 [OS=Mus musculus]	9	3	Selenbp2	0.896	-0.158429	0.970645
Q8R0F6	Q8R0F6 Integrin-linked kinase-associated serine/threonine phosphatase 2C [OS=Mus musculus]	9	2	Ilkap	0.896	-0.158429	0.970645
P67778	P67778 Prohibitin 1 [OS=Mus musculus]	69	13	Phb1	0.895	-0.16004	0.919855
O88746	O88746 Target of Myb1 membrane trafficking protein [OS=Mus musculus]	29	10	Tom1	0.895	-0.16004	0.919855
Q8VDK1-2	Q8VDK1-2 Isoform 2 of Deaminated glutathione amidase [OS=Mus musculus]	32	4		0.895	-0.16004	0.958163
P62264	P62264 Small ribosomal subunit protein uS11 [OS=Mus musculus]	42	3	Rps14; RPS14	0.895	-0.16004	0.909118
Q9QZM0	Q9QZM0 Ubiquilin-2 [OS=Mus musculus]	15	5	Ubqln2	0.894	-0.161653	0.915176
P37040	P37040 NADPH--cytochrome P450 reductase [OS=Mus musculus]	21	7	Por	0.894	-0.161653	0.939342
P24668	P24668 Cation-dependent mannose-6-phosphate receptor [OS=Mus musculus]	12	2	M6pr	0.894	-0.161653	0.970645
Q8K0D5	Q8K0D5 Elongation factor G, mitochondrial [OS=Mus musculus]	5	3	Gfm1	0.893	-0.163268	0.980023
Q91ZM2	Q91ZM2 SH2B adapter protein 1 [OS=Mus musculus]	5	2	Sh2b1	0.893	-0.163268	0.970645
P39054	P39054 Dynamin-2 [OS=Mus musculus]	12	2	Dnm2	0.892	-0.164884	0.955793
Q61151	Q61151 Serine/threonine-protein phosphatase 2A 56 kDa regulatory subunit epsilon isoform [OS=Mus musculus]	22	6	Ppp2r5e	0.892	-0.164884	0.919855
Q05BC3-3	Q05BC3-3 Isoform 3 of Echinoderm microtubule-associated protein-like 1 [OS=Mus musculus]	2	1		0.892	-0.164884	0.982835
P38647	P38647 Stress-70 protein, mitochondrial [OS=Mus musculus]	30	15	Hspa9	0.891	-0.166503	0.916111
P06801	P06801 NADP-dependent malic enzyme [OS=Mus musculus]	42	11	Me1	0.89	-0.168123	0.919855
P52825	P52825 Carnitine O-palmitoyltransferase 2, mitochondrial [OS=Mus musculus]	10	4	Cpt2	0.89	-0.168123	0.955793
Q9ERG2	Q9ERG2 Striatin-3 [OS=Mus musculus]	14	6	Strn3	0.889	-0.169745	0.911167
Q91WC3-2	Q91WC3-2 Isoform 2 of Long-chain-fatty-acid--CoA ligase 6 [OS=Mus musculus]	42	22	Acsl6	0.888	-0.171368	0.909938
Q8K0T0	Q8K0T0 Reticulon-1 [OS=Mus musculus]	30	12	Rtn1	0.888	-0.171368	0.909938
Q9ERK4	Q9ERK4 Exportin-2 [OS=Mus musculus]	36	22	Cse1l	0.888	-0.171368	0.909938
P97461	P97461 Small ribosomal subunit protein uS7 [OS=Mus musculus]	46	5	Rps5	0.888	-0.171368	0.900504
Q9D0I9	Q9D0I9 Arginine--tRNA ligase, cytoplasmic [OS=Mus musculus]	22	11	Rars1	0.888	-0.171368	0.919855
P51175	P51175 Protoporphyrinogen oxidase [OS=Mus musculus]	10	2	Ppox	0.888	-0.171368	0.964266
Q6ZPS2	Q6ZPS2 Carnosine synthase 1 [OS=Mus musculus]	26	2	Carns1	0.887	-0.172994	0.944458
Q9DBE8	Q9DBE8 Alpha-1,3/1,6-mannosyltransferase ALG2 [OS=Mus musculus]	26	7	Alg2	0.887	-0.172994	0.927669
Q9DC69	Q9DC69 NADH dehydrogenase [ubiquinone] 1 alpha subcomplex subunit 9, mitochondrial [OS=Mus musculus]	46	12	Ndufa9	0.886	-0.174621	0.909938
Q8VBV7	Q8VBV7 COP9 signalosome complex subunit 8 [OS=Mus musculus]	61	6	Cops8	0.886	-0.174621	0.919855
Q8BGC0	Q8BGC0 17S U2 SnRNP complex component HTATSF1 [OS=Mus musculus]	6	3	Htatsf1	0.886	-0.174621	0.946097
Q9WV85	Q9WV85 Nucleoside diphosphate kinase 3 [OS=Mus musculus]	26	3	Nme3	0.886	-0.174621	0.944458
P17879	P17879 Heat shock 70 kDa protein 1B [OS=Mus musculus]	18	5	Hspa1b	0.885	-0.176251	0.944458
Q5SSM3	Q5SSM3 Rho GTPase-activating protein 44 [OS=Mus musculus]	9	4	Arhgap44	0.885	-0.176251	0.94854
O35083	O35083 1-acyl-sn-glycerol-3-phosphate acyltransferase alpha [OS=Mus musculus]	15	2	Agpat1	0.885	-0.176251	0.982835
Q7TQD2	Q7TQD2 Tubulin polymerization-promoting protein [OS=Mus musculus]	33	7	Tppp	0.884	-0.177882	0.907136
O54865	O54865 Guanylate cyclase soluble subunit beta-1 [OS=Mus musculus]	15	7	Gucy1b1	0.884	-0.177882	0.927199
Q91ZZ3	Q91ZZ3 Beta-synuclein [OS=Mus musculus]	31	3	Sncb	0.883	-0.179515	0.906648
Q6RHR9	Q6RHR9 Membrane-associated guanylate kinase, WW and PDZ domain-containing protein 1 [OS=Mus musculus]	8	7	Magi1	0.883	-0.179515	0.927199
Q9Z2H2	Q9Z2H2 Regulator of G-protein signaling 6 [OS=Mus musculus]	20	5	Rgs6	0.883	-0.179515	0.930024
P01942	P01942 Hemoglobin subunit alpha [OS=Mus musculus]	56	6	Hba	0.882	-0.181149	0.904917
P63087-2	P63087-2 Isoform 2 of Serine/threonine-protein phosphatase PP1-gamma catalytic subunit [OS=Mus musculus]	56	3	LOC101612528; Ppp1cc; PPP1CC	0.881	-0.182786	0.903438
Q9D6J6	Q9D6J6 NADH dehydrogenase [ubiquinone] flavoprotein 2, mitochondrial [OS=Mus musculus]	45	8	Ndufv2	0.881	-0.182786	0.904497
P54822	P54822 Adenylosuccinate lyase [OS=Mus musculus]	18	5	Adsl	0.881	-0.182786	0.927199
P61226	P61226 Ras-related protein Rap-2b [OS=Mus musculus]	49	3	RAP2A; Rap2b; RAP2B	0.881	-0.182786	0.919855
Q8C078-5	Q8C078-5 Isoform 5 of Calcium/calmodulin-dependent protein kinase kinase 2 [OS=Mus musculus]	8	3		0.881	-0.182786	0.964266
Q9CWE0	Q9CWE0 Mitochondrial fission regulator 1-like [OS=Mus musculus]	29	5	Mtfr1l	0.88	-0.184425	0.929026
Q9WTQ5	Q9WTQ5 A-kinase anchor protein 12 [OS=Mus musculus]	13	13	Akap12	0.88	-0.184425	0.944458
Q9JM63	Q9JM63 ATP-sensitive inward rectifier potassium channel 10 [OS=Mus musculus]	15	3	Kcnj10	0.88	-0.184425	0.919855
O88456	O88456 Calpain small subunit 1 [OS=Mus musculus]	17	3	Capns1	0.88	-0.184425	0.964266
P63330	P63330 Serine/threonine-protein phosphatase 2A catalytic subunit alpha isoform [OS=Mus musculus]	65	12	Ppp2ca	0.879	-0.186065	0.899292
P09103	P09103 Protein disulfide-isomerase [OS=Mus musculus]	33	11	P4hb	0.879	-0.186065	0.889003
B9EJ86	B9EJ86 Oxysterol-binding protein-related protein 8 [OS=Mus musculus]	11	7	Osbpl8	0.879	-0.186065	0.927199
Q9DBP5	Q9DBP5 UMP-CMP kinase [OS=Mus musculus]	48	8	Cmpk1	0.878	-0.187707	0.89828
Q61234	Q61234 Alpha-1-syntrophin [OS=Mus musculus]	22	6	Snta1	0.878	-0.187707	0.951973
Q6P5F6	Q6P5F6 Zinc transporter ZIP10 [OS=Mus musculus]	5	2	Slc39a10	0.878	-0.187707	0.970645
Q6PE15	Q6PE15 Palmitoyl-protein thioesterase ABHD10, mitochondrial [OS=Mus musculus]	25	4	Abhd10	0.877	-0.189351	0.942709
Q99PL5	Q99PL5 Ribosome-binding protein 1 [OS=Mus musculus]	3	3	Rrbp1	0.877	-0.189351	0.982835
E9Q912-3	E9Q912-3 Isoform 3 of Rap1 GTPase-GDP dissociation stimulator 1 [OS=Mus musculus]	66	1		0.876	-0.190997	0.964106
P40142	P40142 Transketolase [OS=Mus musculus]	46	20	Tkt	0.876	-0.190997	0.89828
Q9D1K2	Q9D1K2 V-type proton ATPase subunit F [OS=Mus musculus]	69	6	Atp6v1f	0.876	-0.190997	0.887914
P13595	P13595 Neural cell adhesion molecule 1 [OS=Mus musculus]	30	2	Ncam1	0.875	-0.192645	0.897438
Q9DCD0	Q9DCD0 6-phosphogluconate dehydrogenase, decarboxylating [OS=Mus musculus]	29	9	Pgd	0.875	-0.192645	0.887955
Q7TNV0	Q7TNV0 Protein DEK [OS=Mus musculus]	9	3	Dek	0.875	-0.192645	0.942211
O08756	O08756 3-hydroxyacyl-CoA dehydrogenase type-2 [OS=Mus musculus]	32	5	Hsd17b10	0.874	-0.194295	0.89678
Q8BHL5	Q8BHL5 Engulfment and cell motility protein 2 [OS=Mus musculus]	11	4	Elmo2	0.874	-0.194295	0.927199
Q69ZS8	Q69ZS8 Kazrin [OS=Mus musculus]	4	2	Kazn	0.874	-0.194295	0.982835
O88343	O88343 Electrogenic sodium bicarbonate cotransporter 1 [OS=Mus musculus]	29	18	Slc4a4	0.873	-0.195946	0.893787
Q8VDQ8	Q8VDQ8 NAD-dependent protein deacetylase sirtuin-2 [OS=Mus musculus]	44	11	Sirt2	0.873	-0.195946	0.894929
Q80ZW2	Q80ZW2 Protein THEM6 [OS=Mus musculus]	36	7	Them6	0.873	-0.195946	0.892924
P62075	P62075 Mitochondrial import inner membrane translocase subunit Tim13 [OS=Mus musculus]	37	3	Timm13	0.873	-0.195946	0.909938
P55302	P55302 Alpha-2-macroglobulin receptor-associated protein [OS=Mus musculus]	11	3	Lrpap1	0.873	-0.195946	0.951672
Q8C167	Q8C167 Prolyl endopeptidase-like [OS=Mus musculus]	15	7	Prepl	0.873	-0.195946	0.942211
Q9CR26	Q9CR26 Vacuolar protein sorting-associated protein VTA1 homolog [OS=Mus musculus]	15	3	Vta1	0.872	-0.1976	0.927199
Q61838	Q61838 Pregnancy zone protein [OS=Mus musculus]	3	2	Pzp	0.872	-0.1976	0.982835
P49442	P49442 Inositol polyphosphate 1-phosphatase [OS=Mus musculus]	15	4	Inpp1	0.871	-0.199255	0.919855
P97371	P97371 Proteasome activator complex subunit 1 [OS=Mus musculus]	43	8	Psme1	0.871	-0.199255	0.919855
Q62417	Q62417 Sorbin and SH3 domain-containing protein 1 [OS=Mus musculus]	7	6	Sorbs1	0.871	-0.199255	0.927199
Q8BWY3	Q8BWY3 Eukaryotic peptide chain release factor subunit 1 [OS=Mus musculus]	22	6	Etf1; ETF1	0.871	-0.199255	0.927199
Q9ET01	Q9ET01 Glycogen phosphorylase, liver form [OS=Mus musculus]	4	1	Pygl	0.871	-0.199255	0.942211
Q9CZD3	Q9CZD3 Glycine--tRNA ligase [OS=Mus musculus]	16	7	Gars1	0.87	-0.200913	0.901288
Q9EPL8	Q9EPL8 Importin-7 [OS=Mus musculus]	24	15	Ipo7	0.87	-0.200913	0.887569
P45591	P45591 Cofilin-2 [OS=Mus musculus]	45	4	Cfl2	0.87	-0.200913	0.884849
A2AGT5	A2AGT5 Cytoskeleton-associated protein 5 [OS=Mus musculus]	9	13	Ckap5	0.87	-0.200913	0.884191
Q9QYR9	Q9QYR9 Acyl-coenzyme A thioesterase 2, mitochondrial [OS=Mus musculus]	24	4	Acot2	0.869	-0.202572	0.919855
P52194	P52194 Calmegin [OS=Mus musculus]	15	5	Clgn	0.869	-0.202572	0.919855
Q6Y685	Q6Y685 Transforming acidic coiled-coil-containing protein 1 [OS=Mus musculus]	8	3	Tacc1	0.869	-0.202572	0.982835
Q7TSJ2	Q7TSJ2 Microtubule-associated protein 6 [OS=Mus musculus]	35	16	Map6	0.868	-0.204233	0.88845
Q99LC5	Q99LC5 Electron transfer flavoprotein subunit alpha, mitochondrial [OS=Mus musculus]	56	12	Etfa	0.868	-0.204233	0.88845
Q5DTL9-4	Q5DTL9-4 Isoform 4 of Sodium-driven chloride bicarbonate exchanger [OS=Mus musculus]	15	9		0.868	-0.204233	0.909938
Q9EPN1	Q9EPN1 Neurobeachin [OS=Mus musculus]	6	9	Nbea	0.868	-0.204233	0.927199
P13020	P13020 Gelsolin [OS=Mus musculus]	20	6	Gsn	0.867	-0.205896	0.919855
Q9R0N0	Q9R0N0 Galactokinase [OS=Mus musculus]	30	5	Galk1	0.867	-0.205896	0.950585
Q9DBG3-2	Q9DBG3-2 Isoform 2 of AP-2 complex subunit beta [OS=Mus musculus]	48	24	Ap2b1; LOC101404039	0.866	-0.207561	0.886996
Q9QYB8	Q9QYB8 Beta-adducin [OS=Mus musculus]	37	16	Add2	0.866	-0.207561	0.886996
Q922P9	Q922P9 Cytokine-like nuclear factor N-PAC [OS=Mus musculus]	9	3	Glyr1	0.866	-0.207561	0.982835
P80317	P80317 T-complex protein 1 subunit zeta [OS=Mus musculus]	30	9	Cct6a	0.865	-0.209228	0.886183
F6SEU4	F6SEU4 Ras/Rap GTPase-activating protein SynGAP [OS=Mus musculus]	18	14	Syngap1	0.865	-0.209228	0.886183
Q9DCS9	Q9DCS9 NADH dehydrogenase [ubiquinone] 1 beta subcomplex subunit 10 [OS=Mus musculus]	41	5	Ndufb10	0.865	-0.209228	0.886183
Q80W40	Q80W40 Acyl-coenzyme A synthetase ACSM4, mitochondrial [OS=Mus musculus]	31	11	Acsm4	0.865	-0.209228	0.886183
Q9EQ06	Q9EQ06 Estradiol 17-beta-dehydrogenase 11 [OS=Mus musculus]	32	6	Hsd17b11	0.865	-0.209228	0.927199
P97823	P97823 Acyl-protein thioesterase 1 [OS=Mus musculus]	33	4	Lypla1; LYPLA1	0.865	-0.209228	0.930024
P47738	P47738 Aldehyde dehydrogenase, mitochondrial [OS=Mus musculus]	48	15	Aldh2	0.864	-0.210897	0.886183
Q9D0R2	Q9D0R2 Threonine--tRNA ligase 1, cytoplasmic [OS=Mus musculus]	16	8	Tars1	0.864	-0.210897	0.89828
Q08943-2	Q08943-2 Isoform 2 of FACT complex subunit SSRP1 [OS=Mus musculus]	12	5		0.864	-0.210897	0.932462
O88848	O88848 ADP-ribosylation factor-like protein 6 [OS=Mus musculus]	16	2	Arl6	0.864	-0.210897	0.951672
Q8CDG3	Q8CDG3 Deubiquitinating protein VCPIP1 [OS=Mus musculus]	8	6	Vcpip1	0.864	-0.210897	0.919855
Q61187	Q61187 Tumor susceptibility gene 101 protein [OS=Mus musculus]	6	2	Tsg101	0.864	-0.210897	0.973551
Q8BIZ1	Q8BIZ1 Ankyrin repeat and sterile alpha motif domain-containing protein 1B [OS=Mus musculus]	4	4	Anks1b	0.863	-0.212568	0.931604
Q9DBJ1	Q9DBJ1 Phosphoglycerate mutase 1 [OS=Mus musculus]	65	11	Pgam1	0.862	-0.21424	0.884191
Q80TL0	Q80TL0 Protein phosphatase 1E [OS=Mus musculus]	19	10	Ppm1e	0.862	-0.21424	0.885833
P36916	P36916 Guanine nucleotide-binding protein-like 1 [OS=Mus musculus]	19	7	Gnl1	0.861	-0.215915	0.927199
Q8BZF8	Q8BZF8 Phosphoglucomutase-like protein 5 [OS=Mus musculus]	4	1	Pgm5	0.861	-0.215915	0.982835
Q9WUA3	Q9WUA3 ATP-dependent 6-phosphofructokinase, platelet type [OS=Mus musculus]	29	14	Pfkp	0.86	-0.217591	0.882486
Q9QUI0	Q9QUI0 Transforming protein RhoA [OS=Mus musculus]	55	5	Rhoa	0.86	-0.217591	0.883786
Q60692	Q60692 Proteasome subunit beta type-6 [OS=Mus musculus]	25	3	Psmb6	0.86	-0.217591	0.919855
Q8R574	Q8R574 Phosphoribosyl pyrophosphate synthase-associated protein 2 [OS=Mus musculus]	30	6	Prpsap2	0.86	-0.217591	0.879277
P13707	P13707 Glycerol-3-phosphate dehydrogenase [NAD(+)], cytoplasmic [OS=Mus musculus]	40	8	Gpd1	0.859	-0.21927	0.875207
P19246	P19246 Neurofilament heavy polypeptide [OS=Mus musculus]	15	8	Nefh	0.859	-0.21927	0.88845
O88951	O88951 Protein lin-7 homolog B [OS=Mus musculus]	15	1	Lin7b	0.859	-0.21927	0.976037
Q78PY7	Q78PY7 Staphylococcal nuclease domain-containing protein 1 [OS=Mus musculus]	23	11	Snd1	0.858	-0.22095	0.904917
O08759	O08759 Ubiquitin-protein ligase E3A [OS=Mus musculus]	8	4	Ube3a	0.858	-0.22095	0.944458
Q8C7R4	Q8C7R4 Ubiquitin-like modifier-activating enzyme 6 [OS=Mus musculus]	6	3	Uba6	0.858	-0.22095	0.974951
P29341	P29341 Polyadenylate-binding protein 1 [OS=Mus musculus]	25	12	Pabpc1	0.857	-0.222633	0.875017
Q4VA53-3	Q4VA53-3 Isoform 3 of Sister chromatid cohesion protein PDS5 homolog B [OS=Mus musculus]	6	5		0.856	-0.224317	0.942211
Q8R366	Q8R366 Immunoglobulin superfamily member 8 [OS=Mus musculus]	38	12	Igsf8	0.855	-0.226004	0.878671
P48318	P48318 Glutamate decarboxylase 1 [OS=Mus musculus]	27	9	Gad1	0.854	-0.227692	0.87565
Q99L04	Q99L04 Dehydrogenase/reductase SDR family member 1 [OS=Mus musculus]	24	4	Dhrs1	0.853	-0.229382	0.935356
Q9D6F9	Q9D6F9 Tubulin beta-4A chain [OS=Mus musculus]	77	6	Tubb4a; TUBB4A	0.852	-0.231075	0.875207
Q920I9	Q920I9 WD repeat-containing protein 7 [OS=Mus musculus]	21	21	Wdr7	0.852	-0.231075	0.875207
Q8C0M9	Q8C0M9 Isoaspartyl peptidase/L-asparaginase [OS=Mus musculus]	29	6	Asrgl1	0.852	-0.231075	0.870166
P61971	P61971 Nuclear transport factor 2 [OS=Mus musculus]	65	4	Nutf2; NUTF2	0.852	-0.231075	0.92768
Q925I1	Q925I1 ATPase family AAA domain-containing protein 3A [OS=Mus musculus]	10	5	Atad3a	0.852	-0.231075	0.924433
O35405	O35405 5'-3' exonuclease PLD3 [OS=Mus musculus]	9	3	Pld3	0.852	-0.231075	0.928724
Q9Z2W8	Q9Z2W8 Glutamate receptor 4 [OS=Mus musculus]	6	2	Gria4	0.852	-0.231075	0.958163
Q5U4D9	Q5U4D9 THO complex subunit 6 homolog [OS=Mus musculus]	8	2	Thoc6	0.852	-0.231075	0.978424
P17183	P17183 Gamma-enolase [OS=Mus musculus]	69	14	Eno2	0.851	-0.232769	0.875017
Q76MZ3	Q76MZ3 Serine/threonine-protein phosphatase 2A 65 kDa regulatory subunit A alpha isoform [OS=Mus musculus]	51	21	Ppp2r1a; PPP2R1A	0.851	-0.232769	0.875017
Q61598	Q61598 Rab GDP dissociation inhibitor beta [OS=Mus musculus]	69	22	Gdi2	0.851	-0.232769	0.875017
Q61553	Q61553 Fascin [OS=Mus musculus]	39	13	Fscn1	0.851	-0.232769	0.875017
Q9CPU4	Q9CPU4 Glutathione S-transferase 3, mitochondrial [OS=Mus musculus]	72	6	Mgst3	0.851	-0.232769	0.872359
P26040	P26040 Ezrin [OS=Mus musculus]	16	4	Ezr	0.851	-0.232769	0.870166
Q922H2	Q922H2 [Pyruvate dehydrogenase (acetyl-transferring)] kinase isozyme 3, mitochondrial [OS=Mus musculus]	17	5	Pdk3	0.851	-0.232769	0.927199
P57716	P57716 Nicastrin [OS=Mus musculus]	7	3	Ncstn	0.851	-0.232769	0.964266
Q9ES00	Q9ES00 Ubiquitin conjugation factor E4 B [OS=Mus musculus]	3	2	Ube4b	0.851	-0.232769	0.981012
P24270	P24270 Catalase [OS=Mus musculus]	9	3	Cat	0.849	-0.236164	0.970645
P06151	P06151 L-lactate dehydrogenase A chain [OS=Mus musculus]	64	14	Ldha	0.848	-0.237864	0.872435
O35465-2	O35465-2 Isoform 2 of Peptidyl-prolyl cis-trans isomerase FKBP8 [OS=Mus musculus]	11	2		0.848	-0.237864	0.927199
Q9EPW0	Q9EPW0 Inositol polyphosphate-4-phosphatase type I A [OS=Mus musculus]	10	5	Inpp4a	0.848	-0.237864	0.952201
Q8K2Q7	Q8K2Q7 BRO1 domain-containing protein BROX [OS=Mus musculus]	14	2	Brox	0.848	-0.237864	0.970645
Q99LD4-2	Q99LD4-2 Isoform 2 of COP9 signalosome complex subunit 1 [OS=Mus musculus]	11	3		0.848	-0.237864	0.935356
P48036	P48036 Annexin A5 [OS=Mus musculus]	48	12	Anxa5	0.847	-0.239566	0.872359
Q9R1P3	Q9R1P3 Proteasome subunit beta type-2 [OS=Mus musculus]	47	6	Psmb2	0.847	-0.239566	0.869277
P26339	P26339 Chromogranin-A [OS=Mus musculus]	6	3	Chga	0.847	-0.239566	0.927199
Q8C8N2	Q8C8N2 Protein SCAI [OS=Mus musculus]	13	5	Scai	0.847	-0.239566	0.927199
Q3TIR3	Q3TIR3 Chaperone Ric-8A [OS=Mus musculus]	5	1	Ric8a	0.847	-0.239566	0.970645
P19096	P19096 Fatty acid synthase [OS=Mus musculus]	36	50	Fasn	0.846	-0.24127	0.870838
Q99PL6	Q99PL6 UBX domain-containing protein 6 [OS=Mus musculus]	31	7	Ubxn6	0.846	-0.24127	0.89828
O54734	O54734 Dolichyl-diphosphooligosaccharide--protein glycosyltransferase 48 kDa subunit [OS=Mus musculus]	20	6	Ddost	0.846	-0.24127	0.909938
Q9Z204	Q9Z204 Heterogeneous nuclear ribonucleoproteins C1/C2 [OS=Mus musculus]	23	6	Hnrnpc	0.846	-0.24127	0.870838
A2ALU4	A2ALU4 Protein Shroom2 [OS=Mus musculus]	8	7	Shroom2	0.846	-0.24127	0.927199
Q9Z0V2	Q9Z0V2 A-type voltage-gated potassium channel KCND2 [OS=Mus musculus]	5	2	Kcnd2	0.846	-0.24127	0.927199
P11627	P11627 Neural cell adhesion molecule L1 [OS=Mus musculus]	16	11	L1cam	0.844	-0.244685	0.870166
Q91V92	Q91V92 ATP-citrate synthase [OS=Mus musculus]	24	16	Acly	0.844	-0.244685	0.870166
Q9Z0H4-6	Q9Z0H4-6 Isoform 6 of CUGBP Elav-like family member 2 [OS=Mus musculus]	15	4	Celf2	0.844	-0.244685	0.970645
P50516	P50516 V-type proton ATPase catalytic subunit A [OS=Mus musculus]	61	23	Atp6v1a	0.843	-0.246395	0.870166
P55066	P55066 Neurocan core protein [OS=Mus musculus]	12	10	Ncan	0.843	-0.246395	0.875829
Q7TT50	Q7TT50 Serine/threonine-protein kinase MRCK beta [OS=Mus musculus]	5	4	Cdc42bpb	0.843	-0.246395	0.952201
P58069	P58069 Ras GTPase-activating protein 2 [OS=Mus musculus]	4	2	Rasa2	0.843	-0.246395	0.970645
Q8CJ19	Q8CJ19 [F-actin]-monooxygenase MICAL3 [OS=Mus musculus]	2	3	Mical3	0.843	-0.246395	0.952201
Q8K1M6-4	Q8K1M6-4 Isoform 4 of Dynamin-1-like protein [OS=Mus musculus]	54	1		0.842	-0.248108	0.89828
P84078	P84078 ADP-ribosylation factor 1 [OS=Mus musculus]	70	1	Arf1; ARF1	0.842	-0.248108	0.973698
P61759	P61759 Prefoldin subunit 3 [OS=Mus musculus]	21	3	Vbp1	0.842	-0.248108	0.927199
Q8CHU3	Q8CHU3 Epsin-2 [OS=Mus musculus]	11	4	Epn2	0.842	-0.248108	0.944458
Q14BI2	Q14BI2 Metabotropic glutamate receptor 2 [OS=Mus musculus]	4	1	Grm2	0.842	-0.248108	0.970645
Q9CQX2	Q9CQX2 Cytochrome b5 type B [OS=Mus musculus]	34	2	Cyb5b	0.842	-0.248108	0.950585
O08709	O08709 Peroxiredoxin-6 [OS=Mus musculus]	81	18	Prdx6	0.841	-0.249822	0.870166
Q8BP47	Q8BP47 Asparagine--tRNA ligase, cytoplasmic [OS=Mus musculus]	34	15	Nars1	0.841	-0.249822	0.870166
Q9JKY5	Q9JKY5 Huntingtin-interacting protein 1-related protein [OS=Mus musculus]	5	4	Hip1r	0.841	-0.249822	0.94854
Q9D6M3	Q9D6M3 Mitochondrial glutamate carrier 1 [OS=Mus musculus]	36	5	Slc25a22	0.84	-0.251539	0.870166
Q8R3V5	Q8R3V5 Endophilin-B2 [OS=Mus musculus]	31	8	Sh3glb2	0.84	-0.251539	0.866798
P54227	P54227 Stathmin [OS=Mus musculus]	23	4	Stmn1	0.84	-0.251539	0.870166
P58389	P58389 Serine/threonine-protein phosphatase 2A activator [OS=Mus musculus]	44	7	Ptpa	0.839	-0.253257	0.870166
Q80YX1	Q80YX1 Tenascin [OS=Mus musculus]	3	3	Tnc	0.839	-0.253257	0.964266
P60766-1	P60766-1 Isoform 1 of Cell division control protein 42 homolog [OS=Mus musculus]	43	1	cdc42; Cdc42; CDC42; cdc42.S; LOC101397657; LOC101875022; LOC103598977; LOC111154823	0.838	-0.254978	0.88845
Q99JB2	Q99JB2 Stomatin-like protein 2, mitochondrial [OS=Mus musculus]	14	3	Stoml2	0.838	-0.254978	0.919855
Q921I1	Q921I1 Serotransferrin [OS=Mus musculus]	9	5	Tf	0.838	-0.254978	0.911496
P07310	P07310 Creatine kinase M-type [OS=Mus musculus]	12	2	Ckm	0.837	-0.2567	0.866798
P06795	P06795 ATP-dependent translocase ABCB1 [OS=Mus musculus]	5	3	Abcb1b	0.837	-0.2567	0.952201
Q9R0D8	Q9R0D8 WD repeat-containing protein 54 [OS=Mus musculus]	70	13	Wdr54	0.836	-0.258425	0.866798
Q91WD5	Q91WD5 NADH dehydrogenase [ubiquinone] iron-sulfur protein 2, mitochondrial [OS=Mus musculus]	55	17	Ndufs2	0.836	-0.258425	0.866798
Q9CY58	Q9CY58 SERPINE1 mRNA-binding protein 1 [OS=Mus musculus]	8	2	Serbp1	0.836	-0.258425	0.927199
P80314	P80314 T-complex protein 1 subunit beta [OS=Mus musculus]	52	21	Cct2	0.835	-0.260152	0.866798
P47955	P47955 Large ribosomal subunit protein P1 [OS=Mus musculus]	75	3	Rplp1	0.835	-0.260152	0.84851
Q9CPV4	Q9CPV4 Glyoxalase domain-containing protein 4 [OS=Mus musculus]	33	9	Glod4	0.835	-0.260152	0.866798
P12658	P12658 Calbindin [OS=Mus musculus]	32	4	Calb1	0.835	-0.260152	0.929026
Q9CYH2	Q9CYH2 Peroxiredoxin-like 2A [OS=Mus musculus]	22	5	Prxl2a	0.835	-0.260152	0.866798
P70302	P70302 Stromal interaction molecule 1 [OS=Mus musculus]	7	3	Stim1	0.835	-0.260152	0.950196
P26231	P26231 Catenin alpha-1 [OS=Mus musculus]	24	9	Ctnna1	0.834	-0.261881	0.887569
P62743	P62743 AP-2 complex subunit sigma [OS=Mus musculus]	23	3	Ap2s1; AP2S1	0.834	-0.261881	0.927199
Q3V3R1	Q3V3R1 Monofunctional C1-tetrahydrofolate synthase, mitochondrial [OS=Mus musculus]	11	6	Mthfd1l	0.834	-0.261881	0.951672
Q91WC0	Q91WC0 Actin-histidine N-methyltransferase [OS=Mus musculus]	6	2	Setd3	0.834	-0.261881	0.970645
Q8BJH1	Q8BJH1 Zinc finger C2HC domain-containing protein 1A [OS=Mus musculus]	16	3	Zc2hc1a	0.833	-0.263612	0.964266
Q9QYY8	Q9QYY8 Spastin [OS=Mus musculus]	6	2	Spast	0.833	-0.263612	0.970645
Q68FM6	Q68FM6 Protein phosphatase 1 regulatory subunit 29 [OS=Mus musculus]	3	2	Elfn2	0.833	-0.263612	0.970645
Q05920	Q05920 Pyruvate carboxylase, mitochondrial [OS=Mus musculus]	31	22	Pc	0.832	-0.265345	0.855807
O54988	O54988 STE20-like serine/threonine-protein kinase [OS=Mus musculus]	9	6	Slk	0.832	-0.265345	0.951973
Q8BNY6	Q8BNY6 Neuronal calcium sensor 1 [OS=Mus musculus]	64	9	Ncs1; NCS1	0.831	-0.26708	0.84851
Q9D358	Q9D358 Low molecular weight phosphotyrosine protein phosphatase [OS=Mus musculus]	32	4	Acp1	0.831	-0.26708	0.8545
Q80TM9	Q80TM9 Nischarin [OS=Mus musculus]	5	4	Nisch	0.831	-0.26708	0.951672
P32020	P32020 Sterol carrier protein 2 [OS=Mus musculus]	5	2	Scp2	0.831	-0.26708	0.951672
P46664	P46664 Adenylosuccinate synthetase isozyme 2 [OS=Mus musculus]	22	7	Adss2	0.83	-0.268817	0.869277
O35639	O35639 Annexin A3 [OS=Mus musculus]	16	3	Anxa3	0.83	-0.268817	0.934915
Q9WTP6	Q9WTP6 Adenylate kinase 2, mitochondrial [OS=Mus musculus]	22	4	Ak2	0.83	-0.268817	0.927199
O35864	O35864 COP9 signalosome complex subunit 5 [OS=Mus musculus]	13	3	Cops5	0.83	-0.268817	0.927199
Q99PU5	Q99PU5 Long-chain-fatty-acid--CoA ligase ACSBG1 [OS=Mus musculus]	29	16	Acsbg1	0.829	-0.270556	0.844005
Q8BWM0	Q8BWM0 Prostaglandin E synthase 2 [OS=Mus musculus]	21	4	Ptges2	0.829	-0.270556	0.924433
Q8VHC3	Q8VHC3 Selenoprotein M [OS=Mus musculus]	19	2	Selenom	0.829	-0.270556	0.928791
Q5XJV6	Q5XJV6 Serine/threonine-protein kinase LMTK3 [OS=Mus musculus]	4	2	Lmtk3	0.829	-0.270556	0.970645
Q60714	Q60714 Long-chain fatty acid transport protein 1 [OS=Mus musculus]	6	3	Slc27a1	0.829	-0.270556	0.932663
P03888	P03888 NADH-ubiquinone oxidoreductase chain 1 [OS=Mus musculus]	11	4	Mtnd1	0.828	-0.272297	0.909938
Q6KAR6	Q6KAR6 Exocyst complex component 3 [OS=Mus musculus]	4	2	Exoc3	0.828	-0.272297	0.951672
P40124	P40124 Adenylyl cyclase-associated protein 1 [OS=Mus musculus]	28	7	Cap1	0.827	-0.274041	0.84851
Q8K3G9	Q8K3G9 DCC-interacting protein 13-beta [OS=Mus musculus]	7	2	Appl2	0.827	-0.274041	0.956935
Q62418	Q62418 Drebrin-like protein [OS=Mus musculus]	25	7	Dbnl	0.826	-0.275786	0.889003
P50544	P50544 Very long-chain specific acyl-CoA dehydrogenase, mitochondrial [OS=Mus musculus]	23	9	Acadvl	0.826	-0.275786	0.847311
Q8C0C7	Q8C0C7 Phenylalanine--tRNA ligase alpha subunit [OS=Mus musculus]	21	6	Farsa	0.826	-0.275786	0.909584
Q8CAA7	Q8CAA7 Glucose 1,6-bisphosphate synthase [OS=Mus musculus]	12	5	Pgm2l1	0.826	-0.275786	0.927199
P24369	P24369 Peptidyl-prolyl cis-trans isomerase B [OS=Mus musculus]	20	4	Ppib	0.826	-0.275786	0.880071
Q8BGT5	Q8BGT5 Alanine aminotransferase 2 [OS=Mus musculus]	7	2	Gpt2	0.826	-0.275786	0.946097
Q8BLJ3	Q8BLJ3 PI-PLC X domain-containing protein 3 [OS=Mus musculus]	31	6	Plcxd3	0.825	-0.277534	0.875207
Q99KE1	Q99KE1 NAD-dependent malic enzyme, mitochondrial [OS=Mus musculus]	24	7	Me2	0.825	-0.277534	0.927199
Q920Q6	Q920Q6 RNA-binding protein Musashi homolog 2 [OS=Mus musculus]	14	3	Msi2	0.825	-0.277534	0.944458
P15532	P15532 Nucleoside diphosphate kinase A [OS=Mus musculus]	73	6	Nme1	0.824	-0.279284	0.845952
Q08331	Q08331 Calretinin [OS=Mus musculus]	65	16	Calb2	0.823	-0.281036	0.845952
Q62048	Q62048 Astrocytic phosphoprotein PEA-15 [OS=Mus musculus]	63	6	Pea15	0.823	-0.281036	0.845952
Q9CZT8	Q9CZT8 Ras-related protein Rab-3B [OS=Mus musculus]	46	4	Rab3b	0.823	-0.281036	0.886183
Q8CHP8	Q8CHP8 Glycerol-3-phosphate phosphatase [OS=Mus musculus]	28	4	Pgp	0.823	-0.281036	0.919855
Q9R1P0	Q9R1P0 Proteasome subunit alpha type-4 [OS=Mus musculus]	40	5	Psma4	0.822	-0.28279	0.841512
Q91Z53	Q91Z53 Glyoxylate reductase/hydroxypyruvate reductase [OS=Mus musculus]	53	9	Grhpr	0.821	-0.284546	0.886183
Q9Z0P5	Q9Z0P5 Twinfilin-2 [OS=Mus musculus]	19	4	Twf2	0.821	-0.284546	0.927199
Q91WD9	Q91WD9 Secretagogin [OS=Mus musculus]	50	11	Scgn	0.82	-0.286304	0.845952
Q9DAW9	Q9DAW9 Calponin-3 [OS=Mus musculus]	28	5	Cnn3	0.819	-0.288065	0.920009
Q8BVI5	Q8BVI5 Syntaxin-16 [OS=Mus musculus]	16	4	Stx16	0.819	-0.288065	0.955793
Q9JKC8	Q9JKC8 AP-3 complex subunit mu-1 [OS=Mus musculus]	13	1	Ap3m1	0.819	-0.288065	0.955793
Q9QYE9	Q9QYE9 Pleckstrin homology domain-containing family B member 1 [OS=Mus musculus]	21	3	Plekhb1	0.819	-0.288065	0.919855
Q80Z24	Q80Z24 Neuronal growth regulator 1 [OS=Mus musculus]	33	7	Negr1	0.818	-0.289827	0.841512
Q91YE6	Q91YE6 Importin-9 [OS=Mus musculus]	11	5	Ipo9	0.818	-0.289827	0.950196
Q8CJG1	Q8CJG1 Protein argonaute-1 [OS=Mus musculus]	7	3	Ago1; AGO1	0.818	-0.289827	0.950585
Q9DC50	Q9DC50 Peroxisomal carnitine O-octanoyltransferase [OS=Mus musculus]	6	2	Crot	0.818	-0.289827	0.963763
Q62203	Q62203 Splicing factor 3A subunit 2 [OS=Mus musculus]	8	2	Sf3a2	0.818	-0.289827	0.963154
P70168	P70168 Importin subunit beta-1 [OS=Mus musculus]	38	20	Kpnb1	0.817	-0.291592	0.838984
Q6ZPE2-2	Q6ZPE2-2 Isoform 2 of Myotubularin-related protein 5 [OS=Mus musculus]	8	9		0.817	-0.291592	0.875207
Q80UW2	Q80UW2 F-box only protein 2 [OS=Mus musculus]	29	5	Fbxo2	0.817	-0.291592	0.870166
Q8VCD6	Q8VCD6 Receptor expression-enhancing protein 2 [OS=Mus musculus]	19	2	Reep2	0.817	-0.291592	0.930024
Q9Z2C4	Q9Z2C4 Phosphatidylinositol-3-phosphate phosphatase MTMR1 [OS=Mus musculus]	9	3	Mtmr1	0.816	-0.293359	0.959521
Q99K46	Q99K46 Ubiquitin carboxyl-terminal hydrolase 11 [OS=Mus musculus]	4	2	Usp11	0.816	-0.293359	0.963763
P28738	P28738 Kinesin heavy chain isoform 5C [OS=Mus musculus]	13	6	Kif5c	0.815	-0.295128	0.84851
Q9QVP9	Q9QVP9 Protein-tyrosine kinase 2-beta [OS=Mus musculus]	21	13	Ptk2b	0.815	-0.295128	0.855807
Q920E5	Q920E5 Farnesyl pyrophosphate synthase [OS=Mus musculus]	18	4	Fdps	0.815	-0.295128	0.89828
P27601	P27601 Guanine nucleotide-binding protein subunit alpha-13 [OS=Mus musculus]	23	5	Gna13	0.814	-0.296899	0.847867
Q80Y14	Q80Y14 Glutaredoxin-related protein 5, mitochondrial [OS=Mus musculus]	22	2	Glrx5	0.814	-0.296899	0.928271
Q91V64	Q91V64 Isochorismatase domain-containing protein 1 [OS=Mus musculus]	37	6	Isoc1	0.813	-0.298673	0.814116
Q8K0S0	Q8K0S0 Phytanoyl-CoA hydroxylase-interacting protein [OS=Mus musculus]	12	3	Phyhip	0.813	-0.298673	0.927199
P46638	P46638 Ras-related protein Rab-11B [OS=Mus musculus]	48	9	Rab11b	0.812	-0.300448	0.825438
Q80UG2	Q80UG2 Plexin-A4 [OS=Mus musculus]	13	14	Plxna4	0.812	-0.300448	0.826176
P30999	P30999 Catenin delta-1 [OS=Mus musculus]	15	9	Ctnnd1	0.812	-0.300448	0.908889
P60670	P60670 Nuclear protein localization protein 4 homolog [OS=Mus musculus]	5	2	Nploc4	0.812	-0.300448	0.946097
P61028	P61028 Ras-related protein Rab-8B [OS=Mus musculus]	21	1	Rab8b	0.812	-0.300448	0.927199
Q7TPV4	Q7TPV4 Myb-binding protein 1A [OS=Mus musculus]	4	3	Mybbp1a	0.812	-0.300448	0.959521
P62082	P62082 Small ribosomal subunit protein eS7 [OS=Mus musculus]	39	4	Rps7; RPS7	0.811	-0.302226	0.817331
Q9DBR7	Q9DBR7 Protein phosphatase 1 regulatory subunit 12A [OS=Mus musculus]	8	4	Ppp1r12a	0.81	-0.304006	0.950585
Q80UM7	Q80UM7 Mannosyl-oligosaccharide glucosidase [OS=Mus musculus]	4	2	Mogs	0.81	-0.304006	0.951672
Q8BPN8	Q8BPN8 DmX-like protein 2 [OS=Mus musculus]	21	37	Dmxl2	0.809	-0.305788	0.820438
Q8BIQ5	Q8BIQ5 Cleavage stimulation factor subunit 2 [OS=Mus musculus]	9	1	Cstf2	0.809	-0.305788	0.959521
Q0P678	Q0P678 Zinc finger CCCH domain-containing protein 18 [OS=Mus musculus]	6	2	Zc3h18	0.809	-0.305788	0.951672
Q2NL51	Q2NL51 Glycogen synthase kinase-3 alpha [OS=Mus musculus]	27	5	Gsk3a	0.808	-0.307573	0.870166
Q3UX10	Q3UX10 Tubulin alpha chain-like 3 [OS=Mus musculus]	7	1	Tubal3	0.808	-0.307573	0.893787
Q8VEH5	Q8VEH5 EPM2A-interacting protein 1 [OS=Mus musculus]	24	8	Epm2aip1	0.807	-0.309359	0.845952
P15116	P15116 Cadherin-2 [OS=Mus musculus]	21	10	Cdh2	0.807	-0.309359	0.814116
Q920N7	Q920N7 Synaptotagmin-12 [OS=Mus musculus]	23	5	Syt12	0.807	-0.309359	0.929026
Q61831	Q61831 Mitogen-activated protein kinase 10 [OS=Mus musculus]	10	2	Mapk10	0.805	-0.312939	0.959521
Q91WQ3	Q91WQ3 Tyrosine--tRNA ligase, cytoplasmic [OS=Mus musculus]	19	7	Yars1	0.804	-0.314733	0.829329
P63080	P63080 Gamma-aminobutyric acid receptor subunit beta-3 [OS=Mus musculus]	16	4	Gabrb3	0.804	-0.314733	0.814116
Q61411	Q61411 GTPase HRas [OS=Mus musculus]	54	2	Hras; HRAS	0.803	-0.316528	0.805336
Q8BGS2	Q8BGS2 BolA-like protein 2 [OS=Mus musculus]	44	2	Bola2	0.803	-0.316528	0.927199
Q9QYC0	Q9QYC0 Alpha-adducin [OS=Mus musculus]	48	19	Add1	0.802	-0.318326	0.814116
Q8VHH5	Q8VHH5 Arf-GAP with GTPase, ANK repeat and PH domain-containing protein 3 [OS=Mus musculus]	8	4	Agap3	0.802	-0.318326	0.866798
P28658	P28658 Ataxin-10 [OS=Mus musculus]	25	8	Atxn10	0.802	-0.318326	0.89828
Q9D051	Q9D051 Pyruvate dehydrogenase E1 component subunit beta, mitochondrial [OS=Mus musculus]	48	11	Pdhb	0.801	-0.320126	0.813262
Q9D0L7	Q9D0L7 Armadillo repeat-containing protein 10 [OS=Mus musculus]	25	4	Armc10	0.801	-0.320126	0.924433
O08582	O08582 GTP-binding protein 1 [OS=Mus musculus]	8	3	Gtpbp1	0.801	-0.320126	0.927199
Q6DFW4	Q6DFW4 Nucleolar protein 58 [OS=Mus musculus]	10	4	Nop58	0.801	-0.320126	0.924349
O88447	O88447 Kinesin light chain 1 [OS=Mus musculus]	24	5	Klc1	0.8	-0.321928	0.870166
Q64213	Q64213 Splicing factor 1 [OS=Mus musculus]	12	4	Sf1	0.8	-0.321928	0.927199
Q3UH60	Q3UH60 Disco-interacting protein 2 homolog B [OS=Mus musculus]	7	7	Dip2b	0.8	-0.321928	0.930024
Q8BGD5	Q8BGD5 Palmitoyl thioesterase CPT1C [OS=Mus musculus]	6	2	Cpt1c	0.8	-0.321928	0.956935
O55013	O55013 Trafficking protein particle complex subunit 3 [OS=Mus musculus]	11	2	Trappc3	0.8	-0.321928	0.92054
P62631	P62631 Elongation factor 1-alpha 2 [OS=Mus musculus]	54	8	Eef1a2	0.797	-0.327348	0.801561
Q7TNG5-3	Q7TNG5-3 Isoform 3 of Echinoderm microtubule-associated protein-like 2 [OS=Mus musculus]	26	13		0.797	-0.327348	0.801561
Q64433	Q64433 10 kDa heat shock protein, mitochondrial [OS=Mus musculus]	42	4	Hspe1	0.797	-0.327348	0.801561
Q9WV54	Q9WV54 Acid ceramidase [OS=Mus musculus]	17	4	Asah1	0.797	-0.327348	0.908613
Q9WTX6	Q9WTX6 Cullin-1 [OS=Mus musculus]	6	3	Cul1	0.797	-0.327348	0.946097
Q3TW96	Q3TW96 UDP-N-acetylhexosamine pyrophosphorylase-like protein 1 [OS=Mus musculus]	7	2	Uap1l1	0.797	-0.327348	0.955793
O35295	O35295 Transcriptional regulator protein Pur-beta [OS=Mus musculus]	22	3	Purb	0.796	-0.32916	0.801561
O35857	O35857 Mitochondrial import inner membrane translocase subunit TIM44 [OS=Mus musculus]	22	8	Timm44	0.796	-0.32916	0.84851
Q4JIM5	Q4JIM5 Tyrosine-protein kinase ABL2 [OS=Mus musculus]	4	2	Abl2	0.796	-0.32916	0.962874
P84091	P84091 AP-2 complex subunit mu [OS=Mus musculus]	35	11	Ap2m1; AP2M1	0.795	-0.330973	0.801488
G5E8K5	G5E8K5 Ankyrin-3 [OS=Mus musculus]	12	9	Ank3	0.795	-0.330973	0.84851
Q7M6Y3	Q7M6Y3 Phosphatidylinositol-binding clathrin assembly protein [OS=Mus musculus]	14	4	Picalm	0.795	-0.330973	0.904497
Q0KL02-4	Q0KL02-4 Isoform 4 of Triple functional domain protein [OS=Mus musculus]	5	9		0.795	-0.330973	0.880071
Q9Z1Q5	Q9Z1Q5 Chloride intracellular channel protein 1 [OS=Mus musculus]	33	5	Clic1	0.795	-0.330973	0.84851
P42859	P42859 Huntingtin [OS=Mus musculus]	8	14	Htt	0.795	-0.330973	0.909938
P08030	P08030 Adenine phosphoribosyltransferase [OS=Mus musculus]	38	4	Aprt	0.795	-0.330973	0.919855
O08663	O08663 Methionine aminopeptidase 2 [OS=Mus musculus]	16	4	Metap2	0.795	-0.330973	0.942211
Q80TQ2-2	Q80TQ2-2 Isoform 1 of Ubiquitin carboxyl-terminal hydrolase CYLD [OS=Mus musculus]	7	3		0.795	-0.330973	0.964266
Q9D071	Q9D071 MMS19 nucleotide excision repair protein homolog [OS=Mus musculus]	8	4	Mms19	0.794	-0.332789	0.951672
P63213	P63213 Guanine nucleotide-binding protein G(I)/G(S)/G(O) subunit gamma-2 [OS=Mus musculus]	42	2	Gng2; GNG2	0.794	-0.332789	0.814116
Q9CQI3	Q9CQI3 Glia maturation factor beta [OS=Mus musculus]	36	4	Gmfb	0.793	-0.334607	0.796916
[truncated: 674 more rows]

## Sheet: OB_Tg_3-6mon
Accession	Description	Coverage [%]	# Unique Peptides	Gene Symbol	Abundance Ratio: (Sample) / (Control)	Log2Folds	P-Value
P35279-2	P35279-2 Isoform 2 of Ras-related protein Rab-6A [OS=Mus musculus]	28	1	Rab6a; RAB6A	100	6.64386	1.75e-15
Q9D2M8	Q9D2M8 Ubiquitin-conjugating enzyme E2 variant 2 [OS=Mus musculus]	25	1	Ube2v2	100	6.64386	1.75e-15
E9Q612	E9Q612 Receptor-type tyrosine-protein phosphatase O [OS=Mus musculus]	3	2	Ptpro	100	6.64386	1.75e-15
Q8JZW4	Q8JZW4 Copine-5 [OS=Mus musculus]	4	1	Cpne5	100	6.64386	1.75e-15
Q9QYI5	Q9QYI5 DnaJ homolog subfamily B member 2 [OS=Mus musculus]	12	1	Dnajb2	29.029	4.85942	1.75e-15
Q64524	Q64524 Histone H2B type 2-E [OS=Mus musculus]	27	1	H2bc21	10.972	3.45575	1.46202e-12
P55264-2	P55264-2 Isoform 2 of Adenosine kinase [OS=Mus musculus]	47	1	Adk	7.194	2.84679	3.17635e-07
Q8R1G2	Q8R1G2 Carboxymethylenebutenolidase homolog [OS=Mus musculus]	19	2	Cmbl	5.532	2.4678	2.78117e-05
Q9D6P8	Q9D6P8 Calmodulin-like protein 3 [OS=Mus musculus]	50	1	Calml3	5.512	2.46258	3.62743e-05
Q9WTL7	Q9WTL7 Acyl-protein thioesterase 2 [OS=Mus musculus]	22	2	Lypla2	4.412	2.14143	8.54929e-10
Q9D8W7	Q9D8W7 OCIA domain-containing protein 2 [OS=Mus musculus]	25	2	Ociad2	4.329	2.11403	3.77903e-06
Q6IRU5	Q6IRU5 Clathrin light chain B [OS=Mus musculus]	14	2	Cltb	4.275	2.09592	2.6354e-10
Q3UTH8-4	Q3UTH8-4 Isoform 4 of Rho guanine nucleotide exchange factor 9 [OS=Mus musculus]	4	2	Arhgef9	3.89	1.95977	0.000166318
A2AP18	A2AP18 1-phosphatidylinositol 4,5-bisphosphate phosphodiesterase eta-2 [OS=Mus musculus]	3	2	Plch2	3.668	1.87499	0.00524202
Q99KX1	Q99KX1 Myeloid leukemia factor 2 [OS=Mus musculus]	12	2	Mlf2	3.621	1.85639	0.00155561
Q8C163	Q8C163 Nuclease EXOG, mitochondrial [OS=Mus musculus]	11	2	Exog	3.107	1.63552	0.0158169
Q61545	Q61545 RNA-binding protein EWS [OS=Mus musculus]	10	4	Ewsr1	2.982	1.57628	2.66668e-06
E9PUL5	E9PUL5 Proline-rich transmembrane protein 2 [OS=Mus musculus]	20	2	Prrt2	2.963	1.56706	0.00211185
Q8BTG7	Q8BTG7 Protein NDRG4 [OS=Mus musculus]	34	1	Ndrg4	2.814	1.49262	0.0344821
P12787	P12787 Cytochrome c oxidase subunit 5A, mitochondrial [OS=Mus musculus]	42	5	Cox5a	2.676	1.42008	0.000166318
Q8BTZ7	Q8BTZ7 Mannose-1-phosphate guanylyltransferase catalytic subunit beta [OS=Mus musculus]	12	2	Gmppb	2.673	1.41846	0.0751886
Q62433	Q62433 Protein NDRG1 [OS=Mus musculus]	13	3	Ndrg1	2.631	1.39561	0.00680925
Q3URD3	Q3URD3 Sarcolemmal membrane-associated protein [OS=Mus musculus]	4	2	Slmap	2.584	1.36961	0.0684945
Q3THW5	Q3THW5 Histone H2A.V [OS=Mus musculus]	54	3	h2az2; H2az2; H2AZ2; h2az2a	2.38	1.25096	0.00169817
P55302	P55302 Alpha-2-macroglobulin receptor-associated protein [OS=Mus musculus]	8	2	Lrpap1	2.376	1.24853	0.0230887
P60202	P60202 Myelin proteolipid protein [OS=Mus musculus]	20	5	Plp1; PLP1	2.354	1.23511	0.00207735
P46097	P46097 Synaptotagmin-2 [OS=Mus musculus]	13	1	Syt2	2.349	1.23205	0.139685
Q9CZT8	Q9CZT8 Ras-related protein Rab-3B [OS=Mus musculus]	40	3	Rab3b	2.344	1.22897	0.000967124
P62307	P62307 Small nuclear ribonucleoprotein F [OS=Mus musculus]	41	2	snrpf; Snrpf; SNRPF	2.343	1.22836	0.0264143
P84104	P84104 Serine/arginine-rich splicing factor 3 [OS=Mus musculus]	18	2	Srsf3; SRSF3	2.321	1.21475	0.00257932
Q9QZB9	Q9QZB9 Dynactin subunit 5 [OS=Mus musculus]	35	3	Dctn5	2.312	1.20914	0.0158169
P16460	P16460 Argininosuccinate synthase [OS=Mus musculus]	10	3	Ass1	2.293	1.19724	0.00818628
P50136	P50136 2-oxoisovalerate dehydrogenase subunit alpha, mitochondrial [OS=Mus musculus]	6	2	Bckdha	2.192	1.13225	0.15912
P16015	P16015 Carbonic anhydrase 3 [OS=Mus musculus]	18	3	Ca3	2.183	1.12631	0.0522922
Q9WV02	Q9WV02 RNA-binding motif protein, X chromosome [OS=Mus musculus]	9	3	Rbmx	2.174	1.12035	0.00680925
O88441	O88441 Metaxin-2 [OS=Mus musculus]	57	7	Mtx2	2.163	1.11303	0.00342835
P16014	P16014 Secretogranin-1 [OS=Mus musculus]	6	2	Chgb	2.159	1.11036	0.107906
Q9D7S9	Q9D7S9 Charged multivesicular body protein 5 [OS=Mus musculus]	20	2	Chmp5	2.154	1.10702	0.184333
Q9D1G1	Q9D1G1 Ras-related protein Rab-1B [OS=Mus musculus]	28	2	Rab1b	2.14	1.09761	0.01047
Q9CQ69	Q9CQ69 Cytochrome b-c1 complex subunit 8 [OS=Mus musculus]	26	2	Uqcrq	2.104	1.07313	0.00290335
Q8BGD9	Q8BGD9 Eukaryotic translation initiation factor 4B [OS=Mus musculus]	16	6	Eif4b	2.076	1.05381	0.00524202
O35381	O35381 Acidic leucine-rich nuclear phosphoprotein 32 family member A [OS=Mus musculus]	33	5	Anp32a	2.066	1.04684	0.0144913
P58044	P58044 Isopentenyl-diphosphate Delta-isomerase 1 [OS=Mus musculus]	18	3	Idi1	2.061	1.04334	0.110859
P97393	P97393 Rho GTPase-activating protein 5 [OS=Mus musculus]	5	3	Arhgap5	2.055	1.03914	0.146824
Q9CZB0	Q9CZB0 Succinate dehydrogenase cytochrome b560 subunit, mitochondrial [OS=Mus musculus]	14	2	Sdhc	2.048	1.03422	0.0396533
Q9JKF6	Q9JKF6 Nectin-1 [OS=Mus musculus]	10	4	Nectin1	2.041	1.02928	0.0135595
P0DN34	P0DN34 NADH dehydrogenase [ubiquinone] 1 beta subcomplex subunit 1 [OS=Mus musculus]	54	2	Ndufb1	2.009	1.00648	0.102518
Q9D287	Q9D287 Pre-mRNA-splicing factor SPF27 [OS=Mus musculus]	19	2	Bcas2; BCAS2	2.008	1.00576	0.216246
Q9D855	Q9D855 Cytochrome b-c1 complex subunit 7 [OS=Mus musculus]	39	5	Uqcrb	2	1	0.023777
Q3UUI3	Q3UUI3 Acyl-coenzyme A thioesterase THEM4 [OS=Mus musculus]	9	2	Them4	1.969	0.977463	0.198508
P04370-4	P04370-4 Isoform 4 of Myelin basic protein [OS=Mus musculus]	29	6		1.947	0.961253	0.0343694
Q9ERS2	Q9ERS2 NADH dehydrogenase [ubiquinone] 1 alpha subcomplex subunit 13 [OS=Mus musculus]	31	4	Ndufa13	1.943	0.958286	0.0346938
P47955	P47955 Large ribosomal subunit protein P1 [OS=Mus musculus]	75	3	Rplp1	1.916	0.938098	0.0178772
Q9CQZ6	Q9CQZ6 NADH dehydrogenase [ubiquinone] 1 beta subcomplex subunit 3 [OS=Mus musculus]	34	3	Ndufb3	1.906	0.930548	0.0382938
Q6PDI6	Q6PDI6 Ubiquitin carboxyl-terminal hydrolase MINDY-2 [OS=Mus musculus]	5	2	Mindy2	1.892	0.919912	0.290226
P48962	P48962 ADP/ATP translocase 1 [OS=Mus musculus]	53	9	Slc25a4	1.888	0.916859	0.0522922
Q91Y86	Q91Y86 Mitogen-activated protein kinase 8 [OS=Mus musculus]	6	1	Mapk8	1.871	0.90381	0.236195
Q9D1D4	Q9D1D4 Transmembrane emp24 domain-containing protein 10 [OS=Mus musculus]	16	3	Tmed10	1.861	0.896078	0.156156
Q9JMA1	Q9JMA1 Ubiquitin carboxyl-terminal hydrolase 14 [OS=Mus musculus]	7	2	Usp14	1.859	0.894527	0.063444
P62880	P62880 Guanine nucleotide-binding protein G(I)/G(S)/G(T) subunit beta-2 [OS=Mus musculus]	53	8	Gnb2; GNB2	1.843	0.882056	0.0684945
Q9QUP5	Q9QUP5 Hyaluronan and proteoglycan link protein 1 [OS=Mus musculus]	22	4	Hapln1	1.836	0.876566	0.0282762
Q60996	Q60996 Serine/threonine-protein phosphatase 2A 56 kDa regulatory subunit gamma isoform [OS=Mus musculus]	9	2	Ppp2r5c	1.82	0.863938	0.146824
Q9JMG7-2	Q9JMG7-2 Isoform 2 of Hepatoma-derived growth factor-related protein 3 [OS=Mus musculus]	24	4		1.783	0.834307	0.100247
Q62425	Q62425 Cytochrome c oxidase subunit NDUFA4 [OS=Mus musculus]	27	2	Coxfa4	1.776	0.828632	0.105147
Q8BUN9-2	Q8BUN9-2 Isoform 2 of Sodium/potassium/calcium exchanger 2 [OS=Mus musculus]	4	1		1.774	0.827006	0.381565
Q61937	Q61937 Nucleophosmin [OS=Mus musculus]	18	3	Npm1	1.772	0.825379	0.0568806
Q8BG05	Q8BG05 Heterogeneous nuclear ribonucleoprotein A3 [OS=Mus musculus]	30	1	Hnrnpa3	1.767	0.821302	0.110435
P00405	P00405 Cytochrome c oxidase subunit 2 [OS=Mus musculus]	37	4	Mt-co2	1.765	0.819668	0.110859
P63260	P63260 Actin, cytoplasmic 2 [OS=Mus musculus]	67	1	actg1; Actg1; ACTG1	1.763	0.818032	0.111427
Q60854	Q60854 Serpin B6 [OS=Mus musculus]	17	5	Serpinb6	1.753	0.809826	0.0802993
P56391	P56391 Cytochrome c oxidase subunit 6B1 [OS=Mus musculus]	53	4	Cox6b1	1.748	0.805705	0.12031
Q7TNV0	Q7TNV0 Protein DEK [OS=Mus musculus]	6	2	Dek	1.735	0.794936	0.331081
P83917	P83917 Chromobox protein homolog 1 [OS=Mus musculus]	24	1	Cbx1; CBX1	1.718	0.78073	0.427656
P02468	P02468 Laminin subunit gamma-1 [OS=Mus musculus]	3	3	Lamc1	1.701	0.766383	0.235848
Q8CGP2-2	Q8CGP2-2 Isoform 2 of Histone H2B type 1-P [OS=Mus musculus]	25	2		1.696	0.762136	0.146589
Q8BZF8	Q8BZF8 Phosphoglucomutase-like protein 5 [OS=Mus musculus]	4	1	Pgm5	1.689	0.756169	0.462974
P0DP27	P0DP27 Calmodulin-2 [OS=Mus musculus]	81	6	calm; CALM; calm1; Calm1; CALM1; calm1a; calm1b; Calm2; CALM2; calm2-a; calm2-b; calm2a; calm2b; Calm3; CALM3; calm3a; calm3b	1.687	0.75446	0.149803
P97370	P97370 Sodium/potassium-transporting ATPase subunit beta-3 [OS=Mus musculus]	13	2	Atp1b3	1.686	0.753605	0.114359
Q8BI08	Q8BI08 Protein MAL2 [OS=Mus musculus]	18	2	Mal2	1.686	0.753605	0.111521
A2ALS5-2	A2ALS5-2 Isoform 2 of Rap1 GTPase-activating protein 1 [OS=Mus musculus]	13	4		1.678	0.746743	0.27148
Q9Z0H4-9	Q9Z0H4-9 Isoform 9 of CUGBP Elav-like family member 2 [OS=Mus musculus]	9	2	Celf2	1.675	0.744161	0.462487
P19783	P19783 Cytochrome c oxidase subunit 4 isoform 1, mitochondrial [OS=Mus musculus]	38	6	Cox4i1	1.673	0.742437	0.156498
Q9D258	Q9D258 Acyl-CoA-binding domain-containing protein 7 [OS=Mus musculus]	48	3	Acbd7	1.669	0.738984	0.278035
Q99JI4	Q99JI4 26S proteasome non-ATPase regulatory subunit 6 [OS=Mus musculus]	9	3	Psmd6	1.668	0.738119	0.100247
Q9CZX8	Q9CZX8 Small ribosomal subunit protein eS19 [OS=Mus musculus]	23	4	Rps19	1.668	0.738119	0.0919288
O35127	O35127 Protein C10 [OS=Mus musculus]	26	2	Grcc10	1.662	0.73292	0.249592
Q14BB9	Q14BB9 MAP6 domain-containing protein 1 [OS=Mus musculus]	34	3	Map6d1	1.655	0.726831	0.100247
Q80X90	Q80X90 Filamin-B [OS=Mus musculus]	1	1	Flnb	1.652	0.724214	0.250582
P63101	P63101 14-3-3 protein zeta/delta [OS=Mus musculus]	55	11	Ywhaz	1.651	0.72334	0.174294
P28661	P28661 Septin-4 [OS=Mus musculus]	18	4	Septin4	1.649	0.721591	0.152613
P23927	P23927 Alpha-crystallin B chain [OS=Mus musculus]	26	2	Cryab	1.637	0.711054	0.434934
Q9CRA5	Q9CRA5 Golgi phosphoprotein 3 [OS=Mus musculus]	12	2	Golph3	1.633	0.707525	0.478342
Q8BFQ8	Q8BFQ8 Glutamine amidotransferase-like class 1 domain-containing protein 1 [OS=Mus musculus]	15	2	Gatd1	1.63	0.704872	0.42751
Q9ESZ8	Q9ESZ8 General transcription factor II-I [OS=Mus musculus]	14	7	Gtf2i	1.629	0.703987	0.146589
Q3ULJ0	Q3ULJ0 Glycerol-3-phosphate dehydrogenase 1-like protein [OS=Mus musculus]	24	4	Gpd1l	1.623	0.698663	0.146589
P11404	P11404 Fatty acid-binding protein, heart [OS=Mus musculus]	35	4	Fabp3	1.618	0.694212	0.127453
Q9JIX8	Q9JIX8 Apoptotic chromatin condensation inducer in the nucleus [OS=Mus musculus]	2	2	Acin1	1.618	0.694212	0.431329
P62737	P62737 Actin, aortic smooth muscle [OS=Mus musculus]	35	4	Acta2; ACTA2	1.617	0.69332	0.206966
P17742	P17742 Peptidyl-prolyl cis-trans isomerase A [OS=Mus musculus]	60	8	Ppia	1.612	0.688852	0.213251
Q9CVB6	Q9CVB6 Actin-related protein 2/3 complex subunit 2 [OS=Mus musculus]	42	9	Arpc2	1.602	0.679874	0.222446
P58774-2	P58774-2 Isoform 2 of Tropomyosin beta chain [OS=Mus musculus]	14	1	Tpm2	1.602	0.679874	0.346988
P32067	P32067 Lupus La protein homolog [OS=Mus musculus]	24	7	Ssb	1.601	0.678973	0.146589
Q9EPN1	Q9EPN1 Neurobeachin [OS=Mus musculus]	3	4	Nbea	1.601	0.678973	0.198508
Q9WVK8	Q9WVK8 Cholesterol 24-hydroxylase [OS=Mus musculus]	4	2	Cyp46a1	1.6	0.678072	0.492821
P62852	P62852 Small ribosomal subunit protein eS25 [OS=Mus musculus]	22	3	Rps25; RPS25	1.599	0.67717	0.227042
P03921	P03921 NADH-ubiquinone oxidoreductase chain 5 [OS=Mus musculus]	8	3	Mtnd5	1.589	0.668119	0.235848
P35278	P35278 Ras-related protein Rab-5C [OS=Mus musculus]	23	2	Rab5c	1.589	0.668119	0.156498
P63001	P63001 Ras-related C3 botulinum toxin substrate 1 [OS=Mus musculus]	39	5	Rac1; RAC1	1.579	0.659011	0.249592
Q07235	Q07235 Glia-derived nexin [OS=Mus musculus]	10	2	Serpine2	1.575	0.655352	0.462974
P68254	P68254 14-3-3 protein theta [OS=Mus musculus]	42	8	ywhaq; Ywhaq; YWHAQ	1.574	0.654436	0.256519
Q9D7I5	Q9D7I5 Phospholysine phosphohistidine inorganic pyrophosphate phosphatase [OS=Mus musculus]	17	2	Lhpp	1.567	0.648005	0.481838
P21107-2	P21107-2 Isoform 2 of Tropomyosin alpha-3 chain [OS=Mus musculus]	34	5	LOC101399672; Tpm3; TPM3	1.565	0.646163	0.270046
P12849	P12849 cAMP-dependent protein kinase type I-beta regulatory subunit [OS=Mus musculus]	10	1	Prkar1b	1.562	0.643394	0.46249
P13595-2	P13595-2 Isoform 2 of Neural cell adhesion molecule 1 [OS=Mus musculus]	31	1		1.56	0.641546	0.146902
O89023	O89023 Tripeptidyl-peptidase 1 [OS=Mus musculus]	13	3	Tpp1	1.559	0.640621	0.172217
Q9DCX2	Q9DCX2 ATP synthase peripheral stalk subunit d, mitochondrial [OS=Mus musculus]	66	8	Atp5pd	1.558	0.639695	0.27148
Q5U458	Q5U458 DnaJ homolog subfamily C member 11 [OS=Mus musculus]	14	5	Dnajc11	1.557	0.638769	0.216884
Q9D6F9	Q9D6F9 Tubulin beta-4A chain [OS=Mus musculus]	77	5	Tubb4a; TUBB4A	1.556	0.637842	0.27148
P60710	P60710 Actin, cytoplasmic 1 [OS=Mus musculus]	67	1	Actb; ACTB	1.554	0.635987	0.27148
Q9CXS4	Q9CXS4 Centromere protein V [OS=Mus musculus]	29	4	Cenpv	1.553	0.635058	0.156498
P10711	P10711 Transcription elongation factor A protein 1 [OS=Mus musculus]	17	3	Tcea1	1.552	0.634129	0.259632
Q922F4	Q922F4 Tubulin beta-6 chain [OS=Mus musculus]	50	3	Tubb6	1.551	0.633199	0.27148
Q8R574	Q8R574 Phosphoribosyl pyrophosphate synthase-associated protein 2 [OS=Mus musculus]	24	5	Prpsap2	1.55	0.632268	0.205581
Q3TEA8-2	Q3TEA8-2 Isoform 2 of Heterochromatin protein 1-binding protein 3 [OS=Mus musculus]	33	11		1.543	0.625738	0.273315
P63328	P63328 Protein phosphatase 3 catalytic subunit alpha [OS=Mus musculus]	47	8	Ppp3ca	1.542	0.624803	0.274697
Q62048	Q62048 Astrocytic phosphoprotein PEA-15 [OS=Mus musculus]	55	5	Pea15	1.536	0.619178	0.284281
Q9WUC3	Q9WUC3 Lymphocyte antigen 6H [OS=Mus musculus]	22	2	Ly6h	1.535	0.618239	0.27148
Q9CQZ5	Q9CQZ5 NADH dehydrogenase [ubiquinone] 1 alpha subcomplex subunit 6 [OS=Mus musculus]	31	3	Ndufa6	1.534	0.617298	0.217099
Q8R5J9	Q8R5J9 PRA1 family protein 3 [OS=Mus musculus]	11	2	Arl6ip5	1.532	0.615416	0.261609
Q8BMS4	Q8BMS4 Ubiquinone biosynthesis O-methyltransferase, mitochondrial [OS=Mus musculus]	9	2	Coq3	1.521	0.60502	0.523273
P97352	P97352 Protein S100-A13 [OS=Mus musculus]	23	2	S100a13	1.513	0.597412	0.27148
Q9CZU6	Q9CZU6 Citrate synthase, mitochondrial [OS=Mus musculus]	35	10	Cs	1.507	0.591679	0.326554
Q9D051	Q9D051 Pyruvate dehydrogenase E1 component subunit beta, mitochondrial [OS=Mus musculus]	48	12	Pdhb	1.506	0.590722	0.326554
Q8C8N2	Q8C8N2 Protein SCAI [OS=Mus musculus]	6	2	Scai	1.504	0.588805	0.516116
P09405	P09405 Nucleolin [OS=Mus musculus]	19	11	Ncl	1.503	0.587845	0.331081
Q921F2	Q921F2 TAR DNA-binding protein 43 [OS=Mus musculus]	38	8	Tardbp	1.501	0.585924	0.332832
P62869	P62869 Elongin-B [OS=Mus musculus]	36	3	Elob	1.501	0.585924	0.196192
P60879	P60879 Synaptosomal-associated protein 25 [OS=Mus musculus]	61	10	Snap25; SNAP25	1.481	0.566572	0.364346
Q8K4F5	Q8K4F5 sn-1-specific diacylglycerol lipase ABHD11 [OS=Mus musculus]	17	2	Abhd11	1.477	0.56267	0.352241
Q8CIQ7	Q8CIQ7 Dedicator of cytokinesis protein 3 [OS=Mus musculus]	3	4	Dock3	1.475	0.560715	0.439878
Q80Z38	Q80Z38 SH3 and multiple ankyrin repeat domains protein 2 [OS=Mus musculus]	6	5	Shank2	1.473	0.558757	0.403874
P61924	P61924 Coatomer subunit zeta-1 [OS=Mus musculus]	20	3	Copz1; COPZ1	1.473	0.558757	0.501651
Q9DAK9	Q9DAK9 14 kDa phosphohistidine phosphatase [OS=Mus musculus]	25	2	Phpt1	1.472	0.557778	0.227444
P97379	P97379 Ras GTPase-activating protein-binding protein 2 [OS=Mus musculus]	7	2	G3bp2	1.47	0.555816	0.61917
Q8R1N4	Q8R1N4 NudC domain-containing protein 3 [OS=Mus musculus]	18	3	Nudcd3	1.468	0.553852	0.466044
Q64433	Q64433 10 kDa heat shock protein, mitochondrial [OS=Mus musculus]	42	4	Hspe1	1.463	0.54893	0.392664
Q08331	Q08331 Calretinin [OS=Mus musculus]	68	16	Calb2	1.462	0.547943	0.392664
Q91X97	Q91X97 Neurocalcin-delta [OS=Mus musculus]	37	4	Ncald; NCALD	1.462	0.547943	0.331081
P57759	P57759 Endoplasmic reticulum resident protein 29 [OS=Mus musculus]	21	4	Erp29	1.462	0.547943	0.317429
P63046	P63046 Sulfotransferase 4A1 [OS=Mus musculus]	11	2	Sult4a1	1.453	0.539035	0.595922
Q9D3D0	Q9D3D0 Alpha-tocopherol transfer protein-like [OS=Mus musculus]	7	2	Ttpal	1.448	0.534062	0.602351
Q9WVA4	Q9WVA4 Transgelin-2 [OS=Mus musculus]	45	5	Tagln2	1.446	0.532068	0.392664
Q91V09	Q91V09 WD repeat-containing protein 13 [OS=Mus musculus]	8	3	Wdr13	1.444	0.530071	0.530949
Q9CR21	Q9CR21 Acyl carrier protein, mitochondrial [OS=Mus musculus]	10	2	Ndufab1	1.44	0.526069	0.323555
P16858	P16858 Glyceraldehyde-3-phosphate dehydrogenase [OS=Mus musculus]	68	14	Gapdh	1.436	0.522056	0.432811
Q8R0A7	Q8R0A7 Uncharacterized protein KIAA0513 [OS=Mus musculus]	24	8	Kiaa0513	1.436	0.522056	0.432811
Q8R326	Q8R326 Paraspeckle component 1 [OS=Mus musculus]	10	3	Pspc1	1.436	0.522056	0.352241
P63318	P63318 Protein kinase C gamma type [OS=Mus musculus]	26	8	Prkcg	1.435	0.521051	0.432811
A2ASQ1	A2ASQ1 Agrin [OS=Mus musculus]	4	4	Agrn	1.435	0.521051	0.624411
P09103	P09103 Protein disulfide-isomerase [OS=Mus musculus]	23	7	P4hb	1.428	0.513996	0.443513
P48678	P48678 Prelamin-A/C [OS=Mus musculus]	26	14	Lmna	1.424	0.509949	0.443513
P70698	P70698 CTP synthase 1 [OS=Mus musculus]	5	2	Ctps1	1.422	0.507921	0.623065
Q9D1K2	Q9D1K2 V-type proton ATPase subunit F [OS=Mus musculus]	61	5	Atp6v1f	1.421	0.506907	0.450421
Q9DBB8	Q9DBB8 Trans-1,2-dihydrobenzene-1,2-diol dehydrogenase [OS=Mus musculus]	20	4	Dhdh	1.419	0.504875	0.443513
Q8C878	Q8C878 NEDD8-activating enzyme E1 catalytic subunit [OS=Mus musculus]	14	3	Uba3	1.419	0.504875	0.394748
Q6PEB6	Q6PEB6 MOB-like protein phocein [OS=Mus musculus]	36	4	Mob4; MOB4	1.417	0.50284	0.383477
Q9CQW1	Q9CQW1 Synaptobrevin homolog YKT6 [OS=Mus musculus]	22	3	Ykt6	1.417	0.50284	0.353095
Q8R081	Q8R081 Heterogeneous nuclear ribonucleoprotein L [OS=Mus musculus]	50	14	Hnrnpl	1.416	0.501821	0.458832
Q9CQZ1	Q9CQZ1 Heat shock factor-binding protein 1 [OS=Mus musculus]	72	3	Hsbp1	1.41	0.495695	0.37314
Q7TMM9	Q7TMM9 Tubulin beta-2A chain [OS=Mus musculus]	77	3	Tubb2a; TUBB2A	1.405	0.49057	0.469571
P14152	P14152 Malate dehydrogenase, cytoplasmic [OS=Mus musculus]	43	11	Mdh1	1.404	0.489543	0.471276
O70274	O70274 Protein tyrosine phosphatase type IVA 2 [OS=Mus musculus]	26	2	Ptp4a2; PTP4A2	1.401	0.486457	0.676001
Q9R1C6	Q9R1C6 Diacylglycerol kinase epsilon [OS=Mus musculus]	9	2	Dgke	1.4	0.485427	0.541744
Q62059	Q62059 Versican core protein [OS=Mus musculus]	2	5	Vcan	1.399	0.484396	0.381565
Q8K021	Q8K021 Secretory carrier-associated membrane protein 1 [OS=Mus musculus]	36	5	Scamp1	1.396	0.481299	0.349173
Q921G8	Q921G8 Gamma-tubulin complex component 2 [OS=Mus musculus]	3	2	Tubgcp2	1.394	0.479231	0.685543
Q8K3G9	Q8K3G9 DCC-interacting protein 13-beta [OS=Mus musculus]	7	2	Appl2	1.387	0.471968	0.700367
P28652	P28652 Calcium/calmodulin-dependent protein kinase type II subunit beta [OS=Mus musculus]	56	7	Camk2b	1.386	0.470927	0.508113
Q91V76	Q91V76 Ester hydrolase C11orf54 homolog [OS=Mus musculus]	12	2	Bkgd	1.385	0.469886	0.637539
Q99MR0	Q99MR0 Actin-like protein 6B [OS=Mus musculus]	6	1	Actl6b; ACTL6B	1.385	0.469886	0.710591
P56480	P56480 ATP synthase F(1) complex catalytic subunit beta, mitochondrial [OS=Mus musculus]	77	26	Atp5f1b	1.381	0.465713	0.518784
Q9R190	Q9R190 Metastasis-associated protein MTA2 [OS=Mus musculus]	5	2	Mta2	1.381	0.465713	0.655417
P70333	P70333 Heterogeneous nuclear ribonucleoprotein H2 [OS=Mus musculus]	12	2	Hnrnph2	1.38	0.464668	0.425838
P52503	P52503 NADH dehydrogenase [ubiquinone] iron-sulfur protein 6, mitochondrial [OS=Mus musculus]	31	3	Ndufs6	1.379	0.463622	0.523468
O88952	O88952 Protein lin-7 homolog C [OS=Mus musculus]	27	3	Lin7c; LIN7C	1.377	0.461529	0.403874
Q9CWF2	Q9CWF2 Tubulin beta-2B chain [OS=Mus musculus]	76	1	Tubb2b; TUBB2B	1.375	0.459432	0.380917
Q8R1A4	Q8R1A4 Dedicator of cytokinesis protein 7 [OS=Mus musculus]	1	2	Dock7	1.374	0.458382	0.700367
Q99LX0	Q99LX0 Parkinson disease protein 7 homolog [OS=Mus musculus]	53	6	Park7	1.373	0.457332	0.534446
Q64442	Q64442 Sorbitol dehydrogenase [OS=Mus musculus]	9	2	Sord	1.373	0.457332	0.658996
Q9EQU5	Q9EQU5 Protein SET [OS=Mus musculus]	39	8	Set	1.371	0.455229	0.53604
P07310	P07310 Creatine kinase M-type [OS=Mus musculus]	20	4	Ckm	1.371	0.455229	0.53604
Q9CQR6	Q9CQR6 Serine/threonine-protein phosphatase 6 catalytic subunit [OS=Mus musculus]	16	2	Ppp6c	1.371	0.455229	0.710591
P13020	P13020 Gelsolin [OS=Mus musculus]	14	6	Gsn	1.369	0.453122	0.434934
P63168	P63168 Dynein light chain 1, cytoplasmic [OS=Mus musculus]	37	1	Dynll1; DYNLL1	1.367	0.451013	0.487755
Q6PHZ2-5	Q6PHZ2-5 Isoform 4 of Calcium/calmodulin-dependent protein kinase type II subunit delta [OS=Mus musculus]	39	5	Camk2d; CAMK2D; LOC100752268; LOC101393966	1.366	0.449957	0.537527
P43024	P43024 Cytochrome c oxidase subunit 6A1, mitochondrial [OS=Mus musculus]	61	4	Cox6a1	1.364	0.447844	0.541286
P13707	P13707 Glycerol-3-phosphate dehydrogenase [NAD(+)], cytoplasmic [OS=Mus musculus]	34	8	Gpd1	1.363	0.446786	0.543363
Q8BML9	Q8BML9 Glutamine--tRNA ligase [OS=Mus musculus]	7	3	Qars1	1.363	0.446786	0.67592
P98191	P98191 Phosphatidate cytidylyltransferase 1 [OS=Mus musculus]	11	2	Cds1	1.363	0.446786	0.671285
Q922B1	Q922B1 ADP-ribose glycohydrolase MACROD1 [OS=Mus musculus]	20	3	Macrod1	1.36	0.443607	0.443513
Q3UIU2	Q3UIU2 NADH dehydrogenase [ubiquinone] 1 beta subcomplex subunit 6 [OS=Mus musculus]	20	2	Ndufb6	1.36	0.443607	0.396571
Q01097	Q01097 Glutamate receptor ionotropic, NMDA 2B [OS=Mus musculus]	6	5	Grin2b	1.359	0.442545	0.454478
P62806	P62806 Histone H4 [OS=Mus musculus]	52	7	H4-I; H4-II; H4-III; H4-IV; H4-V; H4-VI; H4-VII; H4c1; H4C1; H4c11; H4C11; H4c12; H4C12; H4C13; H4c14; H4C14; H4C15; H4c16; H4C16; H4c2; H4C2; H4c3; H4C3; H4c4; H4C4; H4C5; H4c6; H4C6; H4c8; H4C8; H4c9; H4C9; Hist1h4m	1.357	0.440421	0.553584
O35737	O35737 Heterogeneous nuclear ribonucleoprotein H [OS=Mus musculus]	24	4	Hnrnph1	1.357	0.440421	0.553584
B9EKR1	B9EKR1 Receptor-type tyrosine-protein phosphatase zeta [OS=Mus musculus]	6	8	Ptprz1	1.356	0.439357	0.555906
P68372	P68372 Tubulin beta-4B chain [OS=Mus musculus]	76	1	Tubb4b; TUBB4B	1.353	0.436162	0.556604
Q9JKD3	Q9JKD3 Secretory carrier-associated membrane protein 5 [OS=Mus musculus]	19	3	Scamp5	1.353	0.436162	0.443513
Q8BYM5	Q8BYM5 Neuroligin-3 [OS=Mus musculus]	15	5	Nlgn3	1.35	0.432959	0.487755
Q9D883	Q9D883 Splicing factor U2AF 35 kDa subunit [OS=Mus musculus]	14	3	U2af1	1.35	0.432959	0.443513
O88951	O88951 Protein lin-7 homolog B [OS=Mus musculus]	15	1	Lin7b	1.349	0.43189	0.746114
O88958	O88958 Glucosamine-6-phosphate deaminase 1 [OS=Mus musculus]	7	1	Gnpda1	1.349	0.43189	0.695192
O89086	O89086 RNA-binding protein 3 [OS=Mus musculus]	42	3	Rbm3	1.347	0.42975	0.431329
P27659	P27659 Large ribosomal subunit protein uL3 [OS=Mus musculus]	11	2	Rpl3	1.346	0.428678	0.612152
P06801	P06801 NADP-dependent malic enzyme [OS=Mus musculus]	44	12	Me1	1.345	0.427606	0.459379
Q3KNM2	Q3KNM2 E3 ubiquitin-protein ligase MARCHF5 [OS=Mus musculus]	17	3	Marchf5; MARCHF5	1.345	0.427606	0.595922
Q4KML4	Q4KML4 Costars family protein ABRACL [OS=Mus musculus]	31	2	Abracl	1.345	0.427606	0.566589
Q60605	Q60605 Myosin light polypeptide 6 [OS=Mus musculus]	45	6	Myl6; MYL6	1.344	0.426533	0.579915
P28656	P28656 Nucleosome assembly protein 1-like 1 [OS=Mus musculus]	30	6	Nap1l1	1.341	0.423309	0.582593
O55126	O55126 Protein NipSnap homolog 2 [OS=Mus musculus]	31	6	Nipsnap2	1.341	0.423309	0.582593
P35803	P35803 Neuronal membrane glycoprotein M6-b [OS=Mus musculus]	7	2	Gpm6b	1.341	0.423309	0.465151
Q99KH8	Q99KH8 Serine/threonine-protein kinase 24 [OS=Mus musculus]	11	2	Stk24	1.341	0.423309	0.740531
Q8BK64	Q8BK64 Activator of 90 kDa heat shock protein ATPase homolog 1 [OS=Mus musculus]	14	3	Ahsa1	1.34	0.422233	0.464457
P61226	P61226 Ras-related protein Rap-2b [OS=Mus musculus]	41	2	RAP2A; Rap2b; RAP2B	1.34	0.422233	0.444066
Q91W90	Q91W90 Thioredoxin domain-containing protein 5 [OS=Mus musculus]	9	2	Txndc5	1.339	0.421156	0.671285
Q8C0C7	Q8C0C7 Phenylalanine--tRNA ligase alpha subunit [OS=Mus musculus]	14	5	Farsa	1.337	0.418999	0.472905
Q9ERR7	Q9ERR7 Selenoprotein F [OS=Mus musculus]	36	3	Selenof	1.337	0.418999	0.624411
Q9JJZ2	Q9JJZ2 Tubulin alpha-8 chain [OS=Mus musculus]	46	4	Tuba8	1.335	0.41684	0.595908
Q3U7R1	Q3U7R1 Extended synaptotagmin-1 [OS=Mus musculus]	5	4	Esyt1	1.334	0.415759	0.719881
Q04750	Q04750 DNA topoisomerase 1 [OS=Mus musculus]	7	4	Top1	1.334	0.415759	0.624411
Q61102	Q61102 Iron-sulfur clusters transporter ABCB7, mitochondrial [OS=Mus musculus]	8	3	Abcb7	1.333	0.414677	0.700367
Q9WUD1	Q9WUD1 E3 ubiquitin-protein ligase CHIP [OS=Mus musculus]	8	2	Stub1	1.333	0.414677	0.623007
P85094	P85094 Isochorismatase domain-containing protein 2A [OS=Mus musculus]	71	8	Isoc2a	1.331	0.412511	0.471276
P08226	P08226 Apolipoprotein E [OS=Mus musculus]	36	7	Apoe	1.33	0.411426	0.601785
Q9D4C9	Q9D4C9 Clavesin-1 [OS=Mus musculus]	11	3	Clvs1	1.328	0.409255	0.53604
Q9Z204	Q9Z204 Heterogeneous nuclear ribonucleoproteins C1/C2 [OS=Mus musculus]	18	5	Hnrnpc	1.327	0.408168	0.492821
Q8QZT2	Q8QZT2 Centriole, cilia and spindle-associated protein [OS=Mus musculus]	21	3	Ccsap	1.326	0.407081	0.54614
Q8BTV2	Q8BTV2 Cleavage and polyadenylation specificity factor subunit 7 [OS=Mus musculus]	8	2	Cpsf7	1.319	0.399445	0.768285
Q9CR09	Q9CR09 Ubiquitin-fold modifier-conjugating enzyme 1 [OS=Mus musculus]	20	2	Ufc1	1.319	0.399445	0.620275
P70372	P70372 ELAV-like protein 1 [OS=Mus musculus]	25	5	Elavl1	1.318	0.39835	0.506943
Q791T5	Q791T5 Mitochondrial carrier homolog 1 [OS=Mus musculus]	16	3	Mtch1	1.318	0.39835	0.643886
P97429	P97429 Annexin A4 [OS=Mus musculus]	10	2	Anxa4	1.318	0.39835	0.725213
P46935	P46935 E3 ubiquitin-protein ligase NEDD4 [OS=Mus musculus]	9	5	Nedd4	1.317	0.397255	0.551938
P61961	P61961 Ubiquitin-fold modifier 1 [OS=Mus musculus]	59	3	Ufm1; UFM1	1.317	0.397255	0.459112
Q8BJY1	Q8BJY1 26S proteasome non-ATPase regulatory subunit 5 [OS=Mus musculus]	23	7	Psmd5	1.316	0.396159	0.482763
Q80U56	Q80U56 Late secretory pathway protein AVL9 homolog [OS=Mus musculus]	9	3	Avl9	1.315	0.395063	0.624411
Q61644	Q61644 Protein kinase C and casein kinase substrate in neurons protein 1 [OS=Mus musculus]	40	13	Pacsin1	1.314	0.393965	0.628437
Q9D0R2	Q9D0R2 Threonine--tRNA ligase 1, cytoplasmic [OS=Mus musculus]	14	7	Tars1	1.314	0.393965	0.508113
Q8BP47	Q8BP47 Asparagine--tRNA ligase, cytoplasmic [OS=Mus musculus]	27	12	Nars1	1.31	0.389567	0.637539
Q9WTP6	Q9WTP6 Adenylate kinase 2, mitochondrial [OS=Mus musculus]	15	2	Ak2	1.308	0.387363	0.725213
P10649	P10649 Glutathione S-transferase Mu 1 [OS=Mus musculus]	56	10	Gstm1	1.306	0.385155	0.64583
P63087-2	P63087-2 Isoform 2 of Serine/threonine-protein phosphatase PP1-gamma catalytic subunit [OS=Mus musculus]	55	2	LOC101612528; Ppp1cc; PPP1CC	1.305	0.38405	0.509646
Q9R0U0	Q9R0U0 Serine/arginine-rich splicing factor 10 [OS=Mus musculus]	10	2	Srsf10; SRSF10	1.304	0.382944	0.531237
P97450	P97450 ATP synthase peripheral stalk subunit F6, mitochondrial [OS=Mus musculus]	40	6	Atp5pf	1.303	0.381837	0.655042
Q9CR26	Q9CR26 Vacuolar protein sorting-associated protein VTA1 homolog [OS=Mus musculus]	14	3	Vta1	1.303	0.381837	0.462974
P50516	P50516 V-type proton ATPase catalytic subunit A [OS=Mus musculus]	59	23	Atp6v1a	1.301	0.379621	0.659483
O54946	O54946 DnaJ homolog subfamily B member 6 [OS=Mus musculus]	15	3	Dnajb6	1.3	0.378512	0.53604
Q8K4Z5	Q8K4Z5 Splicing factor 3A subunit 1 [OS=Mus musculus]	5	2	Sf3a1	1.3	0.378512	0.538438
B2RSH2	B2RSH2 Guanine nucleotide-binding protein G(i) subunit alpha-1 [OS=Mus musculus]	44	5	Gnai1; GNAI1	1.299	0.377401	0.522905
P63213	P63213 Guanine nucleotide-binding protein G(I)/G(S)/G(O) subunit gamma-2 [OS=Mus musculus]	42	2	Gng2; GNG2	1.299	0.377401	0.547461
Q8BHC1	Q8BHC1 Ras-related protein Rab-39B [OS=Mus musculus]	17	2	Rab39b	1.298	0.37629	0.730391
Q63810	Q63810 Calcineurin subunit B type 1 [OS=Mus musculus]	61	7	Ppp3r1; PPP3R1	1.297	0.375178	0.666514
Q9Z0V2	Q9Z0V2 A-type voltage-gated potassium channel KCND2 [OS=Mus musculus]	11	5	Kcnd2	1.296	0.374066	0.547461
Q8BGB7	Q8BGB7 Enolase-phosphatase E1 [OS=Mus musculus]	20	3	Enoph1	1.294	0.371838	0.519131
P28663	P28663 Beta-soluble NSF attachment protein [OS=Mus musculus]	60	11	Napb; NAPB	1.293	0.370722	0.67592
Q8C854	Q8C854 Myelin expression factor 2 [OS=Mus musculus]	20	8	Myef2	1.293	0.370722	0.676001
P11798	P11798 Calcium/calmodulin-dependent protein kinase type II subunit alpha [OS=Mus musculus]	45	7	Camk2a	1.291	0.368489	0.676765
Q9CQ91	Q9CQ91 NADH dehydrogenase [ubiquinone] 1 alpha subcomplex subunit 3 [OS=Mus musculus]	42	3	Ndufa3	1.291	0.368489	0.553584
P17879	P17879 Heat shock 70 kDa protein 1B [OS=Mus musculus]	21	5	Hspa1b	1.29	0.367371	0.553584
O88851	O88851 Serine hydrolase RBBP9 [OS=Mus musculus]	28	3	Rbbp9	1.29	0.367371	0.513025
Q9WVR4	Q9WVR4 RNA-binding protein FXR2 [OS=Mus musculus]	3	1	Fxr2	1.289	0.366252	0.754016
Q80TE7	Q80TE7 Leucine-rich repeat-containing protein 7 [OS=Mus musculus]	4	3	Lrrc7	1.288	0.365133	0.69114
Q8BGD5	Q8BGD5 Palmitoyl thioesterase CPT1C [OS=Mus musculus]	6	2	Cpt1c	1.287	0.364012	0.760276
P63017	P63017 Heat shock cognate 71 kDa protein [OS=Mus musculus]	62	19	Hspa8	1.286	0.362891	0.681574
P48318	P48318 Glutamate decarboxylase 1 [OS=Mus musculus]	23	8	Gad1	1.282	0.358396	0.692435
Q8VEK3	Q8VEK3 Heterogeneous nuclear ribonucleoprotein U [OS=Mus musculus]	34	14	Hnrnpu	1.281	0.35727	0.694163
Q8CI71	Q8CI71 Syndetin [OS=Mus musculus]	14	7	Vps50	1.28	0.356144	0.666514
Q06890	Q06890 Clusterin [OS=Mus musculus]	6	2	Clu	1.277	0.352759	0.624411
O55131	O55131 Septin-7 [OS=Mus musculus]	36	9	Septin7	1.276	0.351628	0.706793
Q99JF8	Q99JF8 PC4 and SFRS1-interacting protein [OS=Mus musculus]	17	7	Psip1	1.276	0.351628	0.706793
Q99MR6	Q99MR6 Serrate RNA effector molecule homolog [OS=Mus musculus]	5	2	Srrt	1.276	0.351628	0.792463
Q8VBT9	Q8VBT9 Tether containing UBX domain for GLUT4 [OS=Mus musculus]	7	2	Aspscr1	1.276	0.351628	0.531237
P56959	P56959 RNA-binding protein FUS [OS=Mus musculus]	13	4	Fus	1.274	0.349365	0.706793
Q64511	Q64511 DNA topoisomerase 2-beta [OS=Mus musculus]	7	8	Top2b	1.273	0.348232	0.572493
P39053-4	P39053-4 Isoform 4 of Dynamin-1 [OS=Mus musculus]	59	1	Dnm1	1.272	0.347099	0.709578
Q9CXU9	Q9CXU9 Eukaryotic translation initiation factor 1b [OS=Mus musculus]	42	2	Eif1b; EIF1B	1.272	0.347099	0.792463
Q63912	Q63912 Oligodendrocyte-myelin glycoprotein [OS=Mus musculus]	13	4	Omg	1.271	0.345964	0.710591
Q9ERD7	Q9ERD7 Tubulin beta-3 chain [OS=Mus musculus]	75	8	Tubb3	1.269	0.343692	0.713442
P12960	P12960 Contactin-1 [OS=Mus musculus]	39	24	Cntn1	1.269	0.343692	0.713442
Q9D7H3	Q9D7H3 RNA 3'-terminal phosphate cyclase [OS=Mus musculus]	8	2	RtcA	1.269	0.343692	0.768285
Q9QUI0	Q9QUI0 Transforming protein RhoA [OS=Mus musculus]	55	5	Rhoa	1.266	0.340277	0.72135
P70302	P70302 Stromal interaction molecule 1 [OS=Mus musculus]	7	4	Stim1	1.266	0.340277	0.643886
P70392	P70392 Ras-specific guanine nucleotide-releasing factor 2 [OS=Mus musculus]	3	2	Rasgrf2	1.263	0.336855	0.815769
Q99K48	Q99K48 Non-POU domain-containing octamer-binding protein [OS=Mus musculus]	26	6	Nono	1.262	0.335712	0.566589
P17183	P17183 Gamma-enolase [OS=Mus musculus]	69	14	Eno2	1.26	0.333424	0.725213
P70296	P70296 Phosphatidylethanolamine-binding protein 1 [OS=Mus musculus]	86	11	Pebp1	1.26	0.333424	0.725213
Q8VBV7	Q8VBV7 COP9 signalosome complex subunit 8 [OS=Mus musculus]	63	5	Cops8	1.259	0.332278	0.59652
P62748	P62748 Hippocalcin-like protein 1 [OS=Mus musculus]	29	3	Hpcal1	1.259	0.332278	0.556126
Q3TES0	Q3TES0 IQ motif and SEC7 domain-containing protein 3 [OS=Mus musculus]	11	8	Iqsec3	1.256	0.328836	0.586318
Q99020	Q99020 Heterogeneous nuclear ribonucleoprotein A/B [OS=Mus musculus]	25	5	Hnrnpab	1.256	0.328836	0.735898
Q60749	Q60749 KH domain-containing, RNA-binding, signal transduction-associated protein 1 [OS=Mus musculus]	19	4	Khdrbs1	1.255	0.327687	0.624411
Q6P1B1	Q6P1B1 Xaa-Pro aminopeptidase 1 [OS=Mus musculus]	23	7	Xpnpep1	1.253	0.325386	0.595908
Q8C6E0	Q8C6E0 Cilia- and flagella-associated protein 36 [OS=Mus musculus]	21	4	Cfap36	1.253	0.325386	0.692082
P05063	P05063 Fructose-bisphosphate aldolase C [OS=Mus musculus]	61	12	Aldoc	1.252	0.324235	0.743067
P31938	P31938 Dual specificity mitogen-activated protein kinase kinase 1 [OS=Mus musculus]	43	10	Map2k1	1.252	0.324235	0.742284
Q99L43	Q99L43 Phosphatidate cytidylyltransferase 2 [OS=Mus musculus]	13	3	Cds2	1.252	0.324235	0.72347
Q62417	Q62417 Sorbin and SH3 domain-containing protein 1 [OS=Mus musculus]	3	2	Sorbs1	1.252	0.324235	0.676765
P56135	P56135 ATP synthase F(0) complex subunit f, mitochondrial [OS=Mus musculus]	38	4	Atp5mf	1.251	0.323082	0.743723
Q8C729-2	Q8C729-2 Isoform 2 of Hyccin 2 [OS=Mus musculus]	8	3		1.25	0.321928	0.721788
P18760	P18760 Cofilin-1 [OS=Mus musculus]	65	10	Cfl1	1.249	0.320773	0.746114
Q8C167	Q8C167 Prolyl endopeptidase-like [OS=Mus musculus]	7	3	Prepl	1.246	0.317304	0.725213
P46096	P46096 Synaptotagmin-1 [OS=Mus musculus]	52	11	Syt1	1.244	0.314986	0.752084
Q7TT50	Q7TT50 Serine/threonine-protein kinase MRCK beta [OS=Mus musculus]	4	3	Cdc42bpb	1.244	0.314986	0.687699
P07724	P07724 Albumin [OS=Mus musculus]	54	25	Alb	1.243	0.313826	0.752084
P56399	P56399 Ubiquitin carboxyl-terminal hydrolase 5 [OS=Mus musculus]	40	18	Usp5	1.243	0.313826	0.752084
O55125	O55125 Protein NipSnap homolog 1 [OS=Mus musculus]	42	6	Nipsnap1	1.243	0.313826	0.752084
P15532	P15532 Nucleoside diphosphate kinase A [OS=Mus musculus]	70	5	Nme1	1.243	0.313826	0.752084
P70297	P70297 Signal transducing adapter molecule 1 [OS=Mus musculus]	13	4	Stam	1.243	0.313826	0.624411
Q9CRY7	Q9CRY7 Lysophospholipase D GDPD1 [OS=Mus musculus]	22	4	Gdpd1	1.243	0.313826	0.595922
Q8VDK1	Q8VDK1 Deaminated glutathione amidase [OS=Mus musculus]	22	3	Nit1	1.242	0.312665	0.679767
Q9DCZ4-3	Q9DCZ4-3 Isoform 3 of MICOS complex subunit Mic26 [OS=Mus musculus]	46	6		1.241	0.311503	0.754016
Q9CQF9	Q9CQF9 Prenylcysteine oxidase 1 [OS=Mus musculus]	16	4	Pcyox1	1.241	0.311503	0.592392
O89053	O89053 Coronin-1A [OS=Mus musculus]	23	5	Coro1a	1.237	0.306846	0.64583
P17751-2	P17751-2 Isoform 2 of Triosephosphate isomerase [OS=Mus musculus]	54	10		1.236	0.305679	0.767327
Q8K2Q0	Q8K2Q0 COMM domain-containing protein 9 [OS=Mus musculus]	25	3	Commd9	1.236	0.305679	0.719881
Q91WK2	Q91WK2 Eukaryotic translation initiation factor 3 subunit H [OS=Mus musculus]	9	2	Eif3h	1.234	0.303342	0.767327
P61264	P61264 Syntaxin-1B [OS=Mus musculus]	45	12	Stx1b; STX1B	1.233	0.302173	0.768285
P08003	P08003 Protein disulfide-isomerase A4 [OS=Mus musculus]	7	3	Pdia4	1.233	0.302173	0.794598
Q9R1L5	Q9R1L5 Microtubule-associated serine/threonine-protein kinase 1 [OS=Mus musculus]	3	2	Mast1	1.233	0.302173	0.839963
P19246	P19246 Neurofilament heavy polypeptide [OS=Mus musculus]	13	7	Nefh	1.232	0.301002	0.768285
Q6ZQ58	Q6ZQ58 La-related protein 1 [OS=Mus musculus]	4	2	Larp1	1.232	0.301002	0.835401
P62320	P62320 Small nuclear ribonucleoprotein Sm D3 [OS=Mus musculus]	32	3	snrpd3; Snrpd3; SNRPD3	1.229	0.297485	0.624411
Q61885	Q61885 Myelin-oligodendrocyte glycoprotein [OS=Mus musculus]	24	6	Mog	1.226	0.293959	0.781277
P60824	P60824 Cold-inducible RNA-binding protein [OS=Mus musculus]	27	3	Cirbp; CIRBP	1.226	0.293959	0.700367
Q91VW3	Q91VW3 SH3 domain-binding glutamic acid-rich-like protein 3 [OS=Mus musculus]	56	3	Sh3bgrl3	1.225	0.292782	0.691048
Q9D2N9	Q9D2N9 Vacuolar protein sorting-associated protein 33A [OS=Mus musculus]	8	2	Vps33a	1.225	0.292782	0.837133
Q9WTT4	Q9WTT4 V-type proton ATPase subunit G 2 [OS=Mus musculus]	58	4	Atp6v1g2	1.223	0.290424	0.788924
P62835	P62835 Ras-related protein Rap-1A [OS=Mus musculus]	32	2	Rap1a; RAP1A	1.222	0.289244	0.747512
P47934	P47934 Carnitine O-acetyltransferase [OS=Mus musculus]	5	3	Crat	1.221	0.288063	0.773337
Q9WV85	Q9WV85 Nucleoside diphosphate kinase 3 [OS=Mus musculus]	17	2	Nme3	1.22	0.286881	0.706793
Q5DU25	Q5DU25 IQ motif and SEC7 domain-containing protein 2 [OS=Mus musculus]	5	3	Iqsec2	1.219	0.285698	0.63265
Q8BGU5	Q8BGU5 Cyclin-Y [OS=Mus musculus]	13	3	Ccny	1.219	0.285698	0.752084
P62746	P62746 Rho-related GTP-binding protein RhoB [OS=Mus musculus]	54	4	Rhob; RHOB	1.218	0.284514	0.679767
Q01730	Q01730 Ras suppressor protein 1 [OS=Mus musculus]	31	4	Rsu1	1.218	0.284514	0.741399
Q9D710	Q9D710 Thioredoxin-related transmembrane protein 2 [OS=Mus musculus]	13	2	Tmx2	1.218	0.284514	0.768285
Q6P5F7	Q6P5F7 Protein tweety homolog 3 [OS=Mus musculus]	6	2	Ttyh3	1.218	0.284514	0.839963
Q9WV34-2	Q9WV34-2 Isoform 2 of MAGUK p55 subfamily member 2 [OS=Mus musculus]	48	16		1.217	0.283329	0.792463
Q6PDM2	Q6PDM2 Serine/arginine-rich splicing factor 1 [OS=Mus musculus]	33	7	Srsf1; SRSF1	1.216	0.282143	0.700367
P34022	P34022 Ran-specific GTPase-activating protein [OS=Mus musculus]	22	3	Ranbp1	1.216	0.282143	0.79314
Q99PV0	Q99PV0 Pre-mRNA-processing-splicing factor 8 [OS=Mus musculus]	13	17	Prpf8	1.214	0.279768	0.680473
Q8VHC3	Q8VHC3 Selenoprotein M [OS=Mus musculus]	19	2	Selenom	1.214	0.279768	0.826495
Q641P0	Q641P0 Actin-related protein 3B [OS=Mus musculus]	26	3	Actr3b	1.213	0.27858	0.710591
P62254	P62254 Ubiquitin-conjugating enzyme E2 G1 [OS=Mus musculus]	18	2	Ube2g1; UBE2G1	1.213	0.27858	0.820578
Q60631	Q60631 Growth factor receptor-bound protein 2 [OS=Mus musculus]	46	7	Grb2	1.211	0.276199	0.804032
Q62465	Q62465 Synaptic vesicle membrane protein VAT-1 homolog [OS=Mus musculus]	23	6	Vat1	1.211	0.276199	0.667071
P54227	P54227 Stathmin [OS=Mus musculus]	23	3	Stmn1	1.21	0.275007	0.806209
Q61234	Q61234 Alpha-1-syntrophin [OS=Mus musculus]	8	2	Snta1	1.21	0.275007	0.792463
P63084	P63084 Protein S100-A5 [OS=Mus musculus]	19	2	S100a5	1.209	0.273814	0.80923
O35286	O35286 ATP-dependent RNA helicase DHX15 [OS=Mus musculus]	13	7	Dhx15	1.208	0.27262	0.699086
Q9R0X4	Q9R0X4 Acyl-coenzyme A thioesterase 9, mitochondrial [OS=Mus musculus]	15	4	Acot9	1.208	0.27262	0.706793
Q8K019	Q8K019 Bcl-2-associated transcription factor 1 [OS=Mus musculus]	5	3	Bclaf1	1.208	0.27262	0.710591
P47802	P47802 Metaxin-1 [OS=Mus musculus]	18	4	Mtx1	1.208	0.27262	0.706793
P62137	P62137 Serine/threonine-protein phosphatase PP1-alpha catalytic subunit [OS=Mus musculus]	60	3	Ppp1ca	1.206	0.27023	0.729122
P47740	P47740 Aldehyde dehydrogenase family 3 member A2 [OS=Mus musculus]	18	5	Aldh3a2	1.206	0.27023	0.657274
Q8CG72	Q8CG72 ADP-ribosylhydrolase ARH3 [OS=Mus musculus]	16	4	Adprs	1.204	0.267835	0.666514
Q62186	Q62186 Translocon-associated protein subunit delta [OS=Mus musculus]	17	2	Ssr4	1.203	0.266637	0.760452
P39053-3	P39053-3 Isoform 3 of Dynamin-1 [OS=Mus musculus]	58	2	Dnm1	1.202	0.265437	0.817443
P08249	P08249 Malate dehydrogenase, mitochondrial [OS=Mus musculus]	53	13	Mdh2	1.202	0.265437	0.817443
Q922P9	Q922P9 Cytokine-like nuclear factor N-PAC [OS=Mus musculus]	7	2	Glyr1	1.202	0.265437	0.844806
Q5EBJ4	Q5EBJ4 Ermin [OS=Mus musculus]	14	2	Ermn	1.2	0.263034	0.725213
Q9CWE0	Q9CWE0 Mitochondrial fission regulator 1-like [OS=Mus musculus]	36	7	Mtfr1l	1.198	0.260628	0.679767
Q91W89	Q91W89 Alpha-mannosidase 2C1 [OS=Mus musculus]	4	3	Man2c1	1.198	0.260628	0.805715
O88343	O88343 Electrogenic sodium bicarbonate cotransporter 1 [OS=Mus musculus]	27	17	Slc4a4	1.197	0.259423	0.826495
Q00623	Q00623 Apolipoprotein A-I [OS=Mus musculus]	17	2	Apoa1	1.197	0.259423	0.768285
Q91VD9	Q91VD9 NADH-ubiquinone oxidoreductase 75 kDa subunit, mitochondrial [OS=Mus musculus]	48	22	Ndufs1	1.194	0.255803	0.832904
P63330	P63330 Serine/threonine-protein phosphatase 2A catalytic subunit alpha isoform [OS=Mus musculus]	65	11	Ppp2ca	1.194	0.255803	0.832904
Q02257	Q02257 Junction plakoglobin [OS=Mus musculus]	8	3	Jup	1.194	0.255803	0.839829
Q7TPV4	Q7TPV4 Myb-binding protein 1A [OS=Mus musculus]	3	3	Mybbp1a	1.194	0.255803	0.839432
Q9CZU3	Q9CZU3 Exosome RNA helicase MTR4 [OS=Mus musculus]	4	2	Mtrex	1.194	0.255803	0.857289
Q6NZC7	Q6NZC7 SEC23-interacting protein [OS=Mus musculus]	2	2	Sec23ip	1.194	0.255803	0.844968
Q8BMF3	Q8BMF3 NADP-dependent malic enzyme, mitochondrial [OS=Mus musculus]	60	21	Me3	1.191	0.252173	0.834248
Q91XM9-7	Q91XM9-7 Isoform 7 of Disks large homolog 2 [OS=Mus musculus]	16	7		1.191	0.252173	0.706793
P97427	P97427 Dihydropyrimidinase-related protein 1 [OS=Mus musculus]	67	19	Crmp1	1.19	0.250962	0.834248
Q80SW1	Q80SW1 S-adenosylhomocysteine hydrolase-like protein 1 [OS=Mus musculus]	43	8	Ahcyl1; AHCYL1	1.19	0.250962	0.834248
Q9JJK2	Q9JJK2 LanC-like protein 2 [OS=Mus musculus]	34	9	Lancl2	1.19	0.250962	0.752084
Q9QZF2	Q9QZF2 Glypican-1 [OS=Mus musculus]	17	5	Gpc1	1.19	0.250962	0.768285
P63028	P63028 Translationally-controlled tumor protein [OS=Mus musculus]	60	4	Tpt1	1.189	0.249749	0.725213
Q8BGN8-2	Q8BGN8-2 Isoform 2 of Synaptoporin [OS=Mus musculus]	13	3		1.188	0.248535	0.743723
O09061	O09061 Proteasome subunit beta type-1 [OS=Mus musculus]	47	8	Psmb1	1.187	0.24732	0.835401
P21981	P21981 Protein-glutamine gamma-glutamyltransferase 2 [OS=Mus musculus]	7	3	Tgm2	1.187	0.24732	0.844818
Q80VL1	Q80VL1 Tudor and KH domain-containing protein [OS=Mus musculus]	7	2	Tdrkh	1.186	0.246104	0.850053
Q9Z0E0-2	Q9Z0E0-2 Isoform 2 of Neurochondrin [OS=Mus musculus]	46	20	Ncdn	1.185	0.244887	0.835401
P17156	P17156 Heat shock-related 70 kDa protein 2 [OS=Mus musculus]	34	8	Hspa2	1.185	0.244887	0.835401
P28571	P28571 Sodium- and chloride-dependent glycine transporter 1 [OS=Mus musculus]	5	2	Slc6a9	1.185	0.244887	0.72207
P05202	P05202 Aspartate aminotransferase, mitochondrial [OS=Mus musculus]	61	20	Got2	1.183	0.24245	0.837133
P99029	P99029 Peroxiredoxin-5, mitochondrial [OS=Mus musculus]	57	12	Prdx5	1.181	0.240009	0.839963
P58771	P58771 Tropomyosin alpha-1 chain [OS=Mus musculus]	21	3	Tpm1; TPM1	1.181	0.240009	0.767327
Q8BTX9	Q8BTX9 Inactive hydroxysteroid dehydrogenase-like protein 1 [OS=Mus musculus]	22	4	Hsdl1	1.181	0.240009	0.792463
Q07076	Q07076 Annexin A7 [OS=Mus musculus]	5	2	Anxa7	1.181	0.240009	0.747512
P62814	P62814 V-type proton ATPase subunit B, brain isoform [OS=Mus musculus]	67	21	Atp6v1b2	1.18	0.238787	0.840584
Q8VEM8	Q8VEM8 Solute carrier family 25 member 3 [OS=Mus musculus]	41	11	Slc25a3	1.18	0.238787	0.840561
Q9DAS9	Q9DAS9 Guanine nucleotide-binding protein G(I)/G(S)/G(O) subunit gamma-12 [OS=Mus musculus]	42	2	Gng12	1.18	0.238787	0.714812
Q9WV54	Q9WV54 Acid ceramidase [OS=Mus musculus]	20	5	Asah1	1.179	0.237564	0.747548
Q9DBS2	Q9DBS2 Tumor protein p63-regulated gene 1-like protein [OS=Mus musculus]	29	3	Tprg1l	1.179	0.237564	0.73469
Q61207	Q61207 Prosaposin [OS=Mus musculus]	13	6	Psap	1.178	0.23634	0.844818
Q9D0M3	Q9D0M3 Cytochrome c1, heme protein, mitochondrial [OS=Mus musculus]	40	6	Cyc1	1.177	0.235114	0.844947
Q3TIX9	Q3TIX9 Ubiquitin carboxyl-terminal hydrolase 39 [OS=Mus musculus]	5	2	Usp39	1.177	0.235114	0.858825
Q61831	Q61831 Mitogen-activated protein kinase 10 [OS=Mus musculus]	5	1	Mapk10	1.177	0.235114	0.835401
Q9R1Q8	Q9R1Q8 Transgelin-3 [OS=Mus musculus]	55	7	Tagln3	1.176	0.233888	0.844968
O08599-2	O08599-2 Isoform 2 of Syntaxin-binding protein 1 [OS=Mus musculus]	55	1	LOC101387530; Stxbp1; STXBP1	1.175	0.232661	0.844968
P06745	P06745 Glucose-6-phosphate isomerase [OS=Mus musculus]	50	19	Gpi	1.175	0.232661	0.844968
P25911	P25911 Tyrosine-protein kinase Lyn [OS=Mus musculus]	4	1	Lyn	1.175	0.232661	0.852305
Q9JM63	Q9JM63 ATP-sensitive inward rectifier potassium channel 10 [OS=Mus musculus]	12	3	Kcnj10	1.174	0.231432	0.752084
Q9D0A3	Q9D0A3 Arpin [OS=Mus musculus]	17	2	Arpin	1.174	0.231432	0.864227
Q8K221	Q8K221 Arfaptin-2 [OS=Mus musculus]	6	2	Arfip2	1.174	0.231432	0.753365
Q80Z24	Q80Z24 Neuronal growth regulator 1 [OS=Mus musculus]	29	6	Negr1	1.173	0.230203	0.8467
Q3U898	Q3U898 COP9 signalosome complex subunit 9 [OS=Mus musculus]	100	2	Cops9	1.172	0.228973	0.869483
Q8BP92	Q8BP92 Reticulocalbin-2 [OS=Mus musculus]	40	9	Rcn2	1.171	0.227741	0.791696
Q8BU30	Q8BU30 Isoleucine--tRNA ligase, cytoplasmic [OS=Mus musculus]	2	2	Iars1	1.17	0.226509	0.852305
P59325	P59325 Eukaryotic translation initiation factor 5 [OS=Mus musculus]	15	5	Eif5	1.169	0.225275	0.747512
P21279	P21279 Guanine nucleotide-binding protein G(q) subunit alpha [OS=Mus musculus]	43	6	Gnaq	1.168	0.22404	0.855832
P33175	P33175 Kinesin heavy chain isoform 5A [OS=Mus musculus]	6	1	Kif5a	1.168	0.22404	0.859311
Q8C754	Q8C754 Vacuolar protein sorting-associated protein 52 homolog [OS=Mus musculus]	8	3	Vps52	1.168	0.22404	0.844968
Q4VAE3	Q4VAE3 Transmembrane protein 65 [OS=Mus musculus]	14	3	Tmem65	1.168	0.22404	0.792463
Q9DB20	Q9DB20 ATP synthase peripheral stalk subunit OSCP, mitochondrial [OS=Mus musculus]	54	8	Atp5po	1.167	0.222805	0.856782
Q5SUR0	Q5SUR0 Phosphoribosylformylglycinamidine synthase [OS=Mus musculus]	15	10	Pfas	1.167	0.222805	0.773671
O70443	O70443 Guanine nucleotide-binding protein G(z) subunit alpha [OS=Mus musculus]	25	6	Gnaz	1.167	0.222805	0.768285
Q8BGH2	Q8BGH2 Sorting and assembly machinery component 50 homolog [OS=Mus musculus]	24	6	Samm50	1.167	0.222805	0.789301
O88685	O88685 26S proteasome regulatory subunit 6A [OS=Mus musculus]	38	10	Psmc3	1.166	0.221568	0.790638
Q61553	Q61553 Fascin [OS=Mus musculus]	35	12	Fscn1	1.165	0.22033	0.859311
O08583	O08583 THO complex subunit 4 [OS=Mus musculus]	34	5	Alyref	1.165	0.22033	0.743723
Q8R146	Q8R146 Acylamino-acid-releasing enzyme [OS=Mus musculus]	4	2	Apeh	1.165	0.22033	0.850053
P61971	P61971 Nuclear transport factor 2 [OS=Mus musculus]	65	4	Nutf2; NUTF2	1.164	0.219091	0.768285
Q8BKX1	Q8BKX1 BAR/IMD domain-containing adapter protein 2 [OS=Mus musculus]	32	12	Baiap2	1.163	0.217851	0.863592
P50153	P50153 Guanine nucleotide-binding protein G(I)/G(S)/G(O) subunit gamma-4 [OS=Mus musculus]	44	2	Gng4	1.163	0.217851	0.863592
P56376	P56376 Acylphosphatase-1 [OS=Mus musculus]	23	2	Acyp1	1.163	0.217851	0.817443
Q8C1B7	Q8C1B7 Septin-11 [OS=Mus musculus]	42	7	Septin11	1.162	0.21661	0.863592
Q8K183	Q8K183 Pyridoxal kinase [OS=Mus musculus]	50	9	Pdxk	1.162	0.21661	0.863592
P08551	P08551 Neurofilament light polypeptide [OS=Mus musculus]	34	12	Nefl	1.162	0.21661	0.863592
Q60972	Q60972 Histone-binding protein RBBP4 [OS=Mus musculus]	46	8	Rbbp4; RBBP4	1.162	0.21661	0.863592
Q9D3D9	Q9D3D9 ATP synthase F(1) complex subunit delta, mitochondrial [OS=Mus musculus]	53	3	Atp5f1d	1.162	0.21661	0.863592
Q8VH51	Q8VH51 RNA-binding protein 39 [OS=Mus musculus]	10	4	Rbm39	1.162	0.21661	0.733935
Q04690	Q04690 Neurofibromin [OS=Mus musculus]	2	4	Nf1	1.162	0.21661	0.820578
Q9DCJ5	Q9DCJ5 NADH dehydrogenase [ubiquinone] 1 alpha subcomplex subunit 8 [OS=Mus musculus]	45	5	Ndufa8	1.161	0.215368	0.864729
Q8BYI9	Q8BYI9 Tenascin-R [OS=Mus musculus]	26	20	Tnr	1.159	0.212881	0.866119
Q9D394	Q9D394 Protein RUFY3 [OS=Mus musculus]	21	6	Rufy3	1.159	0.212881	0.866119
Q9Z140	Q9Z140 Copine-6 [OS=Mus musculus]	52	16	Cpne6	1.158	0.211635	0.868361
Q8BVI4	Q8BVI4 Dihydropteridine reductase [OS=Mus musculus]	49	7	Qdpr	1.158	0.211635	0.867987
Q61081	Q61081 Hsp90 co-chaperone Cdc37 [OS=Mus musculus]	18	5	Cdc37	1.157	0.210389	0.794598
P46460	P46460 Vesicle-fusing ATPase [OS=Mus musculus]	56	30	Nsf	1.156	0.209141	0.869483
Q91VA6	Q91VA6 Polymerase delta-interacting protein 2 [OS=Mus musculus]	12	2	Poldip2	1.156	0.209141	0.869483
Q9QZM0	Q9QZM0 Ubiquilin-2 [OS=Mus musculus]	15	5	Ubqln2	1.155	0.207893	0.815769
Q9EQQ9-3	Q9EQQ9-3 Isoform 3 of Protein O-GlcNAcase [OS=Mus musculus]	11	5		1.155	0.207893	0.74973
Q9Z2D6-2	Q9Z2D6-2 Isoform B of Methyl-CpG-binding protein 2 [OS=Mus musculus]	26	8		1.154	0.206643	0.869483
P70699	P70699 Lysosomal alpha-glucosidase [OS=Mus musculus]	4	2	Gaa	1.153	0.205393	0.863592
Q9D0M1	Q9D0M1 Phosphoribosyl pyrophosphate synthase-associated protein 1 [OS=Mus musculus]	12	2	Prpsap1	1.153	0.205393	0.869483
Q8BFY6	Q8BFY6 Peflin [OS=Mus musculus]	15	2	Pef1	1.153	0.205393	0.845141
Q5DTY9	Q5DTY9 BTB/POZ domain-containing protein KCTD16 [OS=Mus musculus]	4	1	Kctd16	1.153	0.205393	0.865699
P32921	P32921 Tryptophan--tRNA ligase, cytoplasmic [OS=Mus musculus]	23	6	Wars1	1.152	0.204141	0.817443
P23198	P23198 Chromobox protein homolog 3 [OS=Mus musculus]	37	6	Cbx3	1.152	0.204141	0.869483
P49442	P49442 Inositol polyphosphate 1-phosphatase [OS=Mus musculus]	11	3	Inpp1	1.152	0.204141	0.792463
Q9CR00	Q9CR00 26S proteasome non-ATPase regulatory subunit 9 [OS=Mus musculus]	9	2	Psmd9	1.152	0.204141	0.838742
P62897	P62897 Cytochrome c, somatic [OS=Mus musculus]	49	5	Cycs	1.15	0.201634	0.871213
P47963	P47963 Large ribosomal subunit protein eL13 [OS=Mus musculus]	19	4	Rpl13	1.15	0.201634	0.817281
Q9EQZ6	Q9EQZ6 Rap guanine nucleotide exchange factor 4 [OS=Mus musculus]	4	3	Rapgef4	1.15	0.201634	0.871213
Q9D0M5	Q9D0M5 Dynein light chain 2, cytoplasmic [OS=Mus musculus]	45	2	Dynll2; DYNLL2	1.149	0.200379	0.773337
B1AZP2	B1AZP2 Disks large-associated protein 4 [OS=Mus musculus]	3	2	Dlgap4	1.149	0.200379	0.817443
Q8QZY1	Q8QZY1 Eukaryotic translation initiation factor 3 subunit L [OS=Mus musculus]	9	3	Eif3l	1.148	0.199123	0.869483
Q9JHK4	Q9JHK4 Geranylgeranyl transferase type-2 subunit alpha [OS=Mus musculus]	31	10	Rabggta	1.146	0.196607	0.787934
O55022	O55022 Membrane-associated progesterone receptor component 1 [OS=Mus musculus]	50	5	Pgrmc1	1.145	0.195348	0.877301
P10639	P10639 Thioredoxin [OS=Mus musculus]	38	3	Txn	1.145	0.195348	0.817443
Q9CQV4	Q9CQV4 Reticulophagy regulator 3 [OS=Mus musculus]	6	2	Retreg3	1.145	0.195348	0.869483
Q62077	Q62077 1-phosphatidylinositol 4,5-bisphosphate phosphodiesterase gamma-1 [OS=Mus musculus]	4	2	Plcg1	1.144	0.194087	0.871213
Q8K310	Q8K310 Matrin-3 [OS=Mus musculus]	29	17	Matr3	1.142	0.191563	0.880461
Q9WUB3	Q9WUB3 Glycogen phosphorylase, muscle form [OS=Mus musculus]	30	15	Pygm	1.142	0.191563	0.880461
Q61206	Q61206 Platelet-activating factor acetylhydrolase IB subunit alpha2 [OS=Mus musculus]	58	6	Pafah1b2	1.142	0.191563	0.880461
P19157	P19157 Glutathione S-transferase P 1 [OS=Mus musculus]	50	7	Gstp1	1.142	0.191563	0.880461
Q61191	Q61191 Host cell factor 1 [OS=Mus musculus]	4	4	Hcfc1	1.142	0.191563	0.838177
Q9JLJ2	Q9JLJ2 4-trimethylaminobutyraldehyde dehydrogenase [OS=Mus musculus]	17	5	Aldh9a1	1.142	0.191563	0.792463
Q80U72	Q80U72 Protein scribble homolog [OS=Mus musculus]	2	2	Scrib	1.142	0.191563	0.869483
Q923T9	Q923T9 Calcium/calmodulin-dependent protein kinase type II subunit gamma [OS=Mus musculus]	34	5	Camk2g	1.141	0.190299	0.834248
P47738	P47738 Aldehyde dehydrogenase, mitochondrial [OS=Mus musculus]	48	15	Aldh2	1.14	0.189034	0.88165
Q9Z2Q6	Q9Z2Q6 Septin-5 [OS=Mus musculus]	43	9	Septin5	1.14	0.189034	0.88248
Q5DU31-2	Q5DU31-2 Isoform 2 of Interactor protein for cytohesin exchange factors 1 [OS=Mus musculus]	7	2		1.14	0.189034	0.844968
Q3UYV9	Q3UYV9 Nuclear cap-binding protein subunit 1 [OS=Mus musculus]	5	3	Ncbp1	1.14	0.189034	0.869483
Q7TQF7	Q7TQF7 Amphiphysin [OS=Mus musculus]	29	13	Amph	1.139	0.187768	0.88261
P32883-2	P32883-2 Isoform 2B of GTPase KRas [OS=Mus musculus]	54	2	Kras	1.138	0.186501	0.834248
Q91VR2	Q91VR2 ATP synthase F(1) complex subunit gamma, mitochondrial [OS=Mus musculus]	32	7	Atp5f1c	1.137	0.185232	0.88502
Q9D5T0	Q9D5T0 Outer mitochondrial transmembrane helix translocase [OS=Mus musculus]	20	4	Atad1; ATAD1	1.137	0.185232	0.781277
O55026	O55026 Ectonucleoside triphosphate diphosphohydrolase 2 [OS=Mus musculus]	8	2	Entpd2	1.137	0.185232	0.874955
Q8R3T5	Q8R3T5 Syntaxin-binding protein 6 [OS=Mus musculus]	35	4	Stxbp6	1.136	0.183963	0.832904
Q9CQC7	Q9CQC7 NADH dehydrogenase [ubiquinone] 1 beta subcomplex subunit 4 [OS=Mus musculus]	38	3	Ndufb4	1.135	0.182692	0.83626
P63163	P63163 Small nuclear ribonucleoprotein-associated protein N [OS=Mus musculus]	13	4	Snrpn; SNRPN	1.135	0.182692	0.789301
D3YZU1	D3YZU1 SH3 and multiple ankyrin repeat domains protein 1 [OS=Mus musculus]	5	6	Shank1	1.134	0.181421	0.818317
P62889	P62889 Large ribosomal subunit protein eL30 [OS=Mus musculus]	24	2	Rpl30; RPL30	1.134	0.181421	0.811683
Q9JIS5	Q9JIS5 Synaptic vesicle glycoprotein 2A [OS=Mus musculus]	16	8	Sv2a	1.133	0.180148	0.897083
Q6ZWX6	Q6ZWX6 Eukaryotic translation initiation factor 2 subunit 1 [OS=Mus musculus]	10	3	Eif2s1; EIF2S1	1.133	0.180148	0.834248
Q8R5M8	Q8R5M8 Cell adhesion molecule 1 [OS=Mus musculus]	19	4	Cadm1	1.132	0.178874	0.835401
P18242	P18242 Cathepsin D [OS=Mus musculus]	27	7	Ctsd	1.132	0.178874	0.839829
O54984	O54984 ATPase GET3 [OS=Mus musculus]	31	6	Get3	1.132	0.178874	0.836207
P70290	P70290 55 kDa erythrocyte membrane protein [OS=Mus musculus]	5	2	Mpp1	1.132	0.178874	0.852692
P35564	P35564 Calnexin [OS=Mus musculus]	35	13	Canx	1.131	0.177599	0.901552
Q8R2R9	Q8R2R9 AP-3 complex subunit mu-2 [OS=Mus musculus]	18	5	Ap3m2	1.131	0.177599	0.821412
Q8CHT0	Q8CHT0 Delta-1-pyrroline-5-carboxylate dehydrogenase, mitochondrial [OS=Mus musculus]	6	2	Aldh4a1	1.131	0.177599	0.871213
O70493	O70493 Sorting nexin-12 [OS=Mus musculus]	30	3	Snx12	1.13	0.176323	0.826519
P33173	P33173 Kinesin-like protein KIF1A [OS=Mus musculus]	4	5	Kif1a	1.129	0.175045	0.834248
Q8R127	Q8R127 Saccharopine dehydrogenase-like oxidoreductase [OS=Mus musculus]	19	4	Sccpdh	1.128	0.173767	0.794598
Q91ZR1	Q91ZR1 Ras-related protein Rab-4B [OS=Mus musculus]	23	3	Rab4b	1.128	0.173767	0.880464
P60487	P60487 Chronophin [OS=Mus musculus]	46	8	Pdxp	1.127	0.172488	0.908344
P63030	P63030 Mitochondrial pyruvate carrier 1 [OS=Mus musculus]	43	2	Mpc1	1.127	0.172488	0.834248
Q8BNY6	Q8BNY6 Neuronal calcium sensor 1 [OS=Mus musculus]	35	5	Ncs1; NCS1	1.127	0.172488	0.842599
O55106	O55106 Striatin [OS=Mus musculus]	4	2	Strn	1.126	0.171207	0.877516
P52480	P52480 Pyruvate kinase PKM [OS=Mus musculus]	61	2	Pkm	1.125	0.169925	0.815769
Q7TQD2	Q7TQD2 Tubulin polymerization-promoting protein [OS=Mus musculus]	33	6	Tppp	1.125	0.169925	0.909792
Q9WV55	Q9WV55 Vesicle-associated membrane protein-associated protein A [OS=Mus musculus]	44	6	Vapa	1.125	0.169925	0.909792
P62858	P62858 Small ribosomal subunit protein eS28 [OS=Mus musculus]	30	2	Rps28; RPS28	1.125	0.169925	0.834248
Q62086	Q62086 Serum paraoxonase/arylesterase 2 [OS=Mus musculus]	14	2	Pon2	1.125	0.169925	0.904754
Q8BWM0	Q8BWM0 Prostaglandin E synthase 2 [OS=Mus musculus]	16	3	Ptges2	1.124	0.168642	0.869483
Q80TJ1-2	Q80TJ1-2 Isoform 2 of Calcium-dependent secretion activator 1 [OS=Mus musculus]	29	1		1.123	0.167358	0.826495
Q9CQ92	Q9CQ92 Mitochondrial fission 1 protein [OS=Mus musculus]	25	3	Fis1	1.121	0.164786	0.845141
Q9WUM4	Q9WUM4 Coronin-1C [OS=Mus musculus]	32	10	Coro1c	1.12	0.163499	0.915661
P62311	P62311 U6 snRNA-associated Sm-like protein LSm3 [OS=Mus musculus]	33	2	Lsm3; LSM3	1.12	0.163499	0.839829
Q5DTL9-4	Q5DTL9-4 Isoform 4 of Sodium-driven chloride bicarbonate exchanger [OS=Mus musculus]	20	13		1.117	0.159629	0.869483
Q9D7A8	Q9D7A8 Armadillo repeat-containing protein 1 [OS=Mus musculus]	28	3	Armc1	1.117	0.159629	0.844818
Q8CIM3	Q8CIM3 D-2-hydroxyglutarate dehydrogenase, mitochondrial [OS=Mus musculus]	5	2	D2hgdh	1.117	0.159629	0.893076
P53994	P53994 Ras-related protein Rab-2A [OS=Mus musculus]	53	4	Rab2a	1.116	0.158337	0.920674
Q9D0T1	Q9D0T1 NHP2-like protein 1 [OS=Mus musculus]	47	4	Snu13; SNU13	1.115	0.157044	0.834248
O88569	O88569 Heterogeneous nuclear ribonucleoproteins A2/B1 [OS=Mus musculus]	34	8	Hnrnpa2b1	1.113	0.154454	0.926384
P48453	P48453 Serine/threonine-protein phosphatase 2B catalytic subunit beta isoform [OS=Mus musculus]	49	8	Ppp3cb	1.113	0.154454	0.862568
Q8VDM4	Q8VDM4 26S proteasome non-ATPase regulatory subunit 2 [OS=Mus musculus]	25	15	Psmd2	1.113	0.154454	0.926384
P14094	P14094 Sodium/potassium-transporting ATPase subunit beta-1 [OS=Mus musculus]	30	6	Atp1b1	1.113	0.154454	0.926384
P07356	P07356 Annexin A2 [OS=Mus musculus]	19	4	Anxa2	1.113	0.154454	0.824604
P51410	P51410 Large ribosomal subunit protein uL6 [OS=Mus musculus]	29	3	Rpl9	1.113	0.154454	0.818317
Q9D0K2	Q9D0K2 Succinyl-CoA:3-ketoacid coenzyme A transferase 1, mitochondrial [OS=Mus musculus]	47	14	Oxct1	1.112	0.153157	0.926884
Q6IR34-5	Q6IR34-5 Isoform 5 of G-protein-signaling modulator 1 [OS=Mus musculus]	13	5		1.112	0.153157	0.834248
P61979-2	P61979-2 Isoform 2 of Heterogeneous nuclear ribonucleoprotein K [OS=Mus musculus]	39	1	HNRNPK	1.111	0.151859	0.835401
P45878	P45878 Peptidyl-prolyl cis-trans isomerase FKBP2 [OS=Mus musculus]	39	3	Fkbp2	1.111	0.151859	0.869483
P42669	P42669 Transcriptional activator protein Pur-alpha [OS=Mus musculus]	27	5	Pura	1.11	0.15056	0.932545
Q9DBR7	Q9DBR7 Protein phosphatase 1 regulatory subunit 12A [OS=Mus musculus]	3	2	Ppp1r12a	1.11	0.15056	0.905523
Q08642	Q08642 Protein-arginine deiminase type-2 [OS=Mus musculus]	5	2	Padi2	1.11	0.15056	0.853586
P16546	P16546 Spectrin alpha chain, non-erythrocytic 1 [OS=Mus musculus]	55	1	Sptan1	1.109	0.149259	0.932545
Q9DBT5	Q9DBT5 AMP deaminase 2 [OS=Mus musculus]	14	10	Ampd2	1.109	0.149259	0.932545
Q2PFD7	Q2PFD7 PH and SEC7 domain-containing protein 3 [OS=Mus musculus]	8	5	Psd3	1.109	0.149259	0.855832
Q8R3P0	Q8R3P0 Aspartoacylase [OS=Mus musculus]	18	4	Aspa	1.109	0.149259	0.855832
Q9Z0Y1	Q9Z0Y1 Dynactin subunit 3 [OS=Mus musculus]	18	3	Dctn3	1.108	0.147958	0.835401
Q8K3X4	Q8K3X4 Probable E3 ubiquitin-protein ligase IRF2BPL [OS=Mus musculus]	3	2	Irf2bpl	1.108	0.147958	0.909331
Q8K2Q7	Q8K2Q7 BRO1 domain-containing protein BROX [OS=Mus musculus]	11	3	Brox	1.108	0.147958	0.880461
P99024	P99024 Tubulin beta-5 chain [OS=Mus musculus]	76	4	TUBB; Tubb5; TUBB5	1.107	0.146655	0.932545
P11499	P11499 Heat shock protein HSP 90-beta [OS=Mus musculus]	48	20	Hsp90ab1	1.107	0.146655	0.932545
Q8BGZ1	Q8BGZ1 Hippocalcin-like protein 4 [OS=Mus musculus]	58	8	Hpcal4	1.107	0.146655	0.932545
Q60973	Q60973 Histone-binding protein RBBP7 [OS=Mus musculus]	19	2	Rbbp7	1.107	0.146655	0.909331
P60670	P60670 Nuclear protein localization protein 4 homolog [OS=Mus musculus]	8	3	Nploc4	1.107	0.146655	0.871213
Q9DC07	Q9DC07 LIM zinc-binding domain-containing Nebulette [OS=Mus musculus]	10	2	Nebl	1.107	0.146655	0.857289
P80316	P80316 T-complex protein 1 subunit epsilon [OS=Mus musculus]	37	12	Cct5	1.106	0.145351	0.934011
Q03157	Q03157 Amyloid beta precursor like protein 1 [OS=Mus musculus]	8	3	Aplp1	1.106	0.145351	0.880461
P46664	P46664 Adenylosuccinate synthetase isozyme 2 [OS=Mus musculus]	17	5	Adss2	1.105	0.144046	0.834248
P14576	P14576 Signal recognition particle subunit SRP54 [OS=Mus musculus]	14	5	Srp54	1.105	0.144046	0.869483
Q9R0N7-4	Q9R0N7-4 Isoform 4 of Synaptotagmin-7 [OS=Mus musculus]	13	5		1.104	0.14274	0.844968
Q9CQJ8	Q9CQJ8 NADH dehydrogenase [ubiquinone] 1 beta subcomplex subunit 9 [OS=Mus musculus]	43	4	Ndufb9	1.103	0.141433	0.871213
Q9CTY5	Q9CTY5 Calcium uptake protein 3, mitochondrial [OS=Mus musculus]	14	6	Micu3	1.103	0.141433	0.835401
P53026	P53026 Large ribosomal subunit protein uL1 [OS=Mus musculus]	18	3	Rpl10a	1.103	0.141433	0.844968
Q04447	Q04447 Creatine kinase B-type [OS=Mus musculus]	70	16	Ckb	1.102	0.140124	0.940884
Q8CAY6	Q8CAY6 Acetyl-CoA acetyltransferase, cytosolic [OS=Mus musculus]	28	6	Acat2	1.102	0.140124	0.87134
Q9JIA1	Q9JIA1 Leucine-rich glioma-inactivated protein 1 [OS=Mus musculus]	11	5	Lgi1	1.102	0.140124	0.8644
Q9D023	Q9D023 Mitochondrial pyruvate carrier 2 [OS=Mus musculus]	12	2	Mpc2	1.101	0.138814	0.836207
Q80TZ3-3	Q80TZ3-3 Isoform 3 of Auxilin [OS=Mus musculus]	25	16		1.1	0.137504	0.942851
Q61166	Q61166 Microtubule-associated protein RP/EB family member 1 [OS=Mus musculus]	32	5	Mapre1	1.099	0.136191	0.869483
Q61792	Q61792 LIM and SH3 domain protein 1 [OS=Mus musculus]	16	3	Lasp1	1.099	0.136191	0.944037
O88998	O88998 Noelin [OS=Mus musculus]	6	2	Olfm1	1.098	0.134878	0.871213
Q80VP1-2	Q80VP1-2 Isoform 2 of Epsin-1 [OS=Mus musculus]	18	6		1.096	0.132248	0.852305
P61021	P61021 Ras-related protein Rab-5B [OS=Mus musculus]	23	2	Rab5b; RAB5B	1.096	0.132248	0.853586
Q8K0S0	Q8K0S0 Phytanoyl-CoA hydroxylase-interacting protein [OS=Mus musculus]	12	3	Phyhip	1.096	0.132248	0.844968
Q6PDL0	Q6PDL0 Cytoplasmic dynein 1 light intermediate chain 2 [OS=Mus musculus]	36	8	Dync1li2	1.095	0.130931	0.88248
P58404	P58404 Striatin-4 [OS=Mus musculus]	9	4	Strn4	1.095	0.130931	0.868361
Q8BMK4	Q8BMK4 Cytoskeleton-associated protein 4 [OS=Mus musculus]	14	4	Ckap4	1.094	0.129613	0.880461
P68368	P68368 Tubulin alpha-4A chain [OS=Mus musculus]	63	6	Tuba4a; TUBA4A	1.093	0.128293	0.94453
Q3U1J4	Q3U1J4 DNA damage-binding protein 1 [OS=Mus musculus]	16	14	Ddb1	1.093	0.128293	0.94453
Q9DBC7	Q9DBC7 cAMP-dependent protein kinase type I-alpha regulatory subunit [OS=Mus musculus]	29	7	Prkar1a	1.093	0.128293	0.880461
Q80X50-5	Q80X50-5 Isoform 5 of Ubiquitin-associated protein 2-like [OS=Mus musculus]	5	4	Ubap2l	1.093	0.128293	0.850053
P23116	P23116 Eukaryotic translation initiation factor 3 subunit A [OS=Mus musculus]	11	9	Eif3a	1.092	0.126973	0.848117
P16330	P16330 2',3'-cyclic-nucleotide 3'-phosphodiesterase [OS=Mus musculus]	45	15	Cnp	1.091	0.125651	0.94453
O88531	O88531 Palmitoyl-protein thioesterase 1 [OS=Mus musculus]	21	4	Ppt1	1.091	0.125651	0.863592
Q9R0N8	Q9R0N8 Synaptotagmin-6 [OS=Mus musculus]	15	5	Syt6	1.091	0.125651	0.880461
P17182	P17182 Alpha-enolase [OS=Mus musculus]	62	11	Eno1	1.088	0.121679	0.94453
Q9DB77	Q9DB77 Cytochrome b-c1 complex subunit 2, mitochondrial [OS=Mus musculus]	57	15	Uqcrc2	1.087	0.120352	0.94453
Q3UGR5	Q3UGR5 Haloacid dehalogenase-like hydrolase domain-containing protein 2 [OS=Mus musculus]	39	5	Hdhd2	1.087	0.120352	0.94453
O08848	O08848 RNA-binding protein Ro60 [OS=Mus musculus]	7	3	RO60	1.087	0.120352	0.880461
Q9D964	Q9D964 Glycine amidinotransferase, mitochondrial [OS=Mus musculus]	9	2	Gatm	1.086	0.119024	0.919596
Q810U3	Q810U3 Neurofascin [OS=Mus musculus]	23	18	Nfasc	1.085	0.117695	0.94453
P35802	P35802 Neuronal membrane glycoprotein M6-a [OS=Mus musculus]	12	4	Gpm6a	1.085	0.117695	0.94453
Q8R4N0	Q8R4N0 Citramalyl-CoA lyase, mitochondrial [OS=Mus musculus]	7	2	Clybl	1.085	0.117695	0.913818
P62082	P62082 Small ribosomal subunit protein eS7 [OS=Mus musculus]	39	4	Rps7; RPS7	1.083	0.115033	0.94453
P62751	P62751 Large ribosomal subunit protein uL23 [OS=Mus musculus]	13	2	Rpl23a; RPL23A	1.083	0.115033	0.907386
Q9CZC8	Q9CZC8 Secernin-1 [OS=Mus musculus]	52	11	Scrn1	1.081	0.112367	0.94453
O35083	O35083 1-acyl-sn-glycerol-3-phosphate acyltransferase alpha [OS=Mus musculus]	15	2	Agpat1	1.081	0.112367	0.940884
Q9JLN9	Q9JLN9 Serine/threonine-protein kinase mTOR [OS=Mus musculus]	7	10	Mtor	1.08	0.111031	0.879567
P05064	P05064 Fructose-bisphosphate aldolase A [OS=Mus musculus]	61	12	Aldoa	1.079	0.109695	0.944887
Q6NZL0	Q6NZL0 Microtubule cross-linking factor 3 [OS=Mus musculus]	3	3	Mtcl3	1.079	0.109695	0.869483
Q62376	Q62376 U1 small nuclear ribonucleoprotein 70 kDa [OS=Mus musculus]	8	3	Snrnp70	1.079	0.109695	0.867987
Q5SV85-2	Q5SV85-2 Isoform 2 of Synergin gamma [OS=Mus musculus]	3	2		1.078	0.108357	0.942851
Q61361	Q61361 Brevican core protein [OS=Mus musculus]	16	7	Bcan	1.077	0.107018	0.932545
P84075	P84075 Neuron-specific calcium-binding protein hippocalcin [OS=Mus musculus]	37	3	Hpca; HPCA	1.077	0.107018	0.916299
Q60668	Q60668 Heterogeneous nuclear ribonucleoprotein D0 [OS=Mus musculus]	20	4	Hnrnpd	1.077	0.107018	0.945791
O08553	O08553 Dihydropyrimidinase-related protein 2 [OS=Mus musculus]	78	25	Dpysl2	1.076	0.105678	0.946672
P22315	P22315 Ferrochelatase, mitochondrial [OS=Mus musculus]	16	4	Fech	1.076	0.105678	0.869483
O88844	O88844 Isocitrate dehydrogenase [NADP] cytoplasmic [OS=Mus musculus]	29	9	Idh1	1.075	0.104337	0.916299
Q9JJV2	Q9JJV2 Profilin-2 [OS=Mus musculus]	64	5	Pfn2; PFN2	1.075	0.104337	0.908986
Q64520	Q64520 Guanylate kinase [OS=Mus musculus]	31	3	Guk1	1.075	0.104337	0.880461
P14231	P14231 Sodium/potassium-transporting ATPase subunit beta-2 [OS=Mus musculus]	29	5	Atp1b2	1.074	0.102994	0.947252
P63034	P63034 Cytohesin-2 [OS=Mus musculus]	6	1	Cyth2	1.074	0.102994	0.936425
Q91YH5	Q91YH5 Atlastin-3 [OS=Mus musculus]	5	1	Atl3	1.073	0.10165	0.94453
Q8VDS4	Q8VDS4 Regulation of nuclear pre-mRNA domain-containing protein 1A [OS=Mus musculus]	10	1	Rprd1a	1.071	0.0989585	0.94453
Q6PIC6	Q6PIC6 Sodium/potassium-transporting ATPase subunit alpha-3 [OS=Mus musculus]	44	18	Atp1a3	1.069	0.0962619	0.94887
Q8C0T5	Q8C0T5 Signal-induced proliferation-associated 1-like protein 1 [OS=Mus musculus]	9	10	Sipa1l1	1.069	0.0962619	0.913894
Q8JZQ2	Q8JZQ2 Mitochondrial inner membrane m-AAA protease component AFG3L2 [OS=Mus musculus]	12	7	Afg3l2	1.069	0.0962619	0.880461
P43277	P43277 Histone H1.3 [OS=Mus musculus]	20	2	H1-3	1.069	0.0962619	0.94887
Q9CQ85	Q9CQ85 Mitochondrial import inner membrane translocase subunit Tim22 [OS=Mus musculus]	23	2	Timm22	1.069	0.0962619	0.901307
Q60930	Q60930 Non-selective voltage-gated ion channel VDAC2 [OS=Mus musculus]	50	11	Vdac2	1.068	0.0949116	0.94887
Q9DBG5	Q9DBG5 Perilipin-3 [OS=Mus musculus]	24	5	Plin3	1.068	0.0949116	0.919175
P63085	P63085 Mitogen-activated protein kinase 1 [OS=Mus musculus]	70	13	Mapk1	1.067	0.0935602	0.94887
P24369	P24369 Peptidyl-prolyl cis-trans isomerase B [OS=Mus musculus]	25	5	Ppib	1.067	0.0935602	0.908986
P28660	P28660 Nck-associated protein 1 [OS=Mus musculus]	21	15	Nckap1	1.066	0.0922074	0.952587
P21619	P21619 Lamin-B2 [OS=Mus musculus]	25	11	Lmnb2	1.065	0.0908534	0.955146
Q64487	Q64487 Receptor-type tyrosine-protein phosphatase delta [OS=Mus musculus]	6	4	Ptprd	1.065	0.0908534	0.942851
Q02357-6	Q02357-6 Isoform 6 of Ankyrin-1 [OS=Mus musculus]	2	2		1.065	0.0908534	0.94453
Q9Z2X1	Q9Z2X1 Heterogeneous nuclear ribonucleoprotein F [OS=Mus musculus]	26	4	Hnrnpf	1.064	0.0894982	0.932545
Q60902	Q60902 Epidermal growth factor receptor substrate 15-like 1 [OS=Mus musculus]	21	10	Eps15l1	1.063	0.0881416	0.893076
O55013	O55013 Trafficking protein particle complex subunit 3 [OS=Mus musculus]	11	2	Trappc3	1.063	0.0881416	0.914256
Q9DBG3-2	Q9DBG3-2 Isoform 2 of AP-2 complex subunit beta [OS=Mus musculus]	49	22	Ap2b1; LOC101404039	1.062	0.0867838	0.958034
Q60932-2	Q60932-2 Isoform Mt-VDAC1 of Non-selective voltage-gated ion channel VDAC1 [OS=Mus musculus]	77	15	Vdac1	1.062	0.0867838	0.95698
Q9Z2U0	Q9Z2U0 Proteasome subunit alpha type-7 [OS=Mus musculus]	42	7	Psma7	1.062	0.0867838	0.957819
Q9CQF3	Q9CQF3 Cleavage and polyadenylation specificity factor subunit 5 [OS=Mus musculus]	40	7	Nudt21	1.062	0.0867838	0.957834
O70172	O70172 Phosphatidylinositol 5-phosphate 4-kinase type-2 alpha [OS=Mus musculus]	26	5	Pip4k2a	1.062	0.0867838	0.940884
Q9D6Y9	Q9D6Y9 1,4-alpha-glucan-branching enzyme [OS=Mus musculus]	4	2	Gbe1	1.062	0.0867838	0.920028
O55042	O55042 Alpha-synuclein [OS=Mus musculus]	64	5	Snca	1.061	0.0854247	0.960146
P63141	P63141 Potassium voltage-gated channel subfamily A member 2 [OS=Mus musculus]	16	6	Kcna2	1.06	0.0840643	0.908986
Q5DQR4	Q5DQR4 Syntaxin-binding protein 5-like [OS=Mus musculus]	5	2	Stxbp5l	1.06	0.0840643	0.940884
Q3UHB1	Q3UHB1 5'-nucleotidase domain-containing protein 3 [OS=Mus musculus]	9	3	Nt5dc3	1.06	0.0840643	0.877516
Q8K1M6-4	Q8K1M6-4 Isoform 4 of Dynamin-1-like protein [OS=Mus musculus]	54	2		1.059	0.0827026	0.878272
P09411	P09411 Phosphoglycerate kinase 1 [OS=Mus musculus]	55	16	Pgk1	1.059	0.0827026	0.961318
Q7TPR4	Q7TPR4 Alpha-actinin-1 [OS=Mus musculus]	42	14	Actn1	1.059	0.0827026	0.961318
Q60864	Q60864 Stress-induced-phosphoprotein 1 [OS=Mus musculus]	32	14	Stip1	1.059	0.0827026	0.961318
P52479-2	P52479-2 Isoform 2 of Ubiquitin carboxyl-terminal hydrolase 10 [OS=Mus musculus]	5	2		1.059	0.0827026	0.944037
P30275	P30275 Creatine kinase U-type, mitochondrial [OS=Mus musculus]	49	13	Ckmt1	1.058	0.0813396	0.962657
P46660	P46660 Alpha-internexin [OS=Mus musculus]	41	14	Ina	1.056	0.0786098	0.963025
Q8BMF4	Q8BMF4 Dihydrolipoyllysine-residue acetyltransferase component of pyruvate dehydrogenase complex, mitochondrial [OS=Mus musculus]	30	12	Dlat	1.056	0.0786098	0.963025
Q9QXY6	Q9QXY6 EH domain-containing protein 3 [OS=Mus musculus]	53	14	Ehd3	1.056	0.0786098	0.963025
Q60900	Q60900 ELAV-like protein 3 [OS=Mus musculus]	26	5	Elavl3	1.056	0.0786098	0.932545
P63158	P63158 High mobility group protein B1 [OS=Mus musculus]	35	6	Hmgb1	1.055	0.077243	0.965406
Q91Z53	Q91Z53 Glyoxylate reductase/hydroxypyruvate reductase [OS=Mus musculus]	21	4	Grhpr	1.054	0.0758749	0.910819
P70414	P70414 Sodium/calcium exchanger 1 [OS=Mus musculus]	7	4	Slc8a1	1.053	0.0745054	0.91424
Q80ZJ1	Q80ZJ1 Ras-related protein Rap-2a [OS=Mus musculus]	41	2	Rap2a; RAP2A	1.053	0.0745054	0.940884
Q91WD5	Q91WD5 NADH dehydrogenase [ubiquinone] iron-sulfur protein 2, mitochondrial [OS=Mus musculus]	52	16	Ndufs2	1.052	0.0731347	0.968515
P48036	P48036 Annexin A5 [OS=Mus musculus]	37	10	Anxa5	1.052	0.0731347	0.968515
Q11011	Q11011 Puromycin-sensitive aminopeptidase [OS=Mus musculus]	35	21	Npepps	1.051	0.0717627	0.968515
P68404-2	P68404-2 Isoform Beta-II of Protein kinase C beta type [OS=Mus musculus]	23	7	Prkcb	1.051	0.0717627	0.968515
Q8BWT1	Q8BWT1 3-ketoacyl-CoA thiolase, mitochondrial [OS=Mus musculus]	39	8	Acaa2	1.051	0.0717627	0.968515
Q9WVL0	Q9WVL0 Maleylacetoacetate isomerase [OS=Mus musculus]	38	5	Gstz1	1.051	0.0717627	0.913092
P07901	P07901 Heat shock protein HSP 90-alpha [OS=Mus musculus]	45	18	Hsp90aa1	1.05	0.0703893	0.968515
Q922Q1	Q922Q1 Mitochondrial amidoxime reducing component 2 [OS=Mus musculus]	31	7	Mtarc2	1.049	0.0690147	0.926384
P57784	P57784 U2 small nuclear ribonucleoprotein A' [OS=Mus musculus]	20	4	Snrpa1	1.049	0.0690147	0.920674
P83940	P83940 Elongin-C [OS=Mus musculus]	41	3	Eloc; ELOC	1.049	0.0690147	0.920674
Q02819	Q02819 Nucleobindin-1 [OS=Mus musculus]	13	4	Nucb1	1.049	0.0690147	0.934764
Q99J36	Q99J36 THUMP domain-containing protein 1 [OS=Mus musculus]	11	3	Thumpd1	1.049	0.0690147	0.940884
Q9QYG0-2	Q9QYG0-2 Isoform 2 of Protein NDRG2 [OS=Mus musculus]	60	11		1.048	0.0676387	0.968515
Q91Z31-2	Q91Z31-2 Isoform 2 of Polypyrimidine tract-binding protein 2 [OS=Mus musculus]	33	8		1.048	0.0676387	0.94887
Q61035	Q61035 Histidine--tRNA ligase, cytoplasmic [OS=Mus musculus]	22	8	Hars1	1.048	0.0676387	0.944037
Q64213	Q64213 Splicing factor 1 [OS=Mus musculus]	12	4	Sf1	1.048	0.0676387	0.926304
Q91YS8	Q91YS8 Calcium/calmodulin-dependent protein kinase type 1 [OS=Mus musculus]	12	4	Camk1	1.048	0.0676387	0.960146
P10605	P10605 Cathepsin B [OS=Mus musculus]	23	5	Ctsb	1.047	0.0662614	0.94453
Q9QUR7	Q9QUR7 Peptidyl-prolyl cis-trans isomerase NIMA-interacting 1 [OS=Mus musculus]	27	3	Pin1	1.047	0.0662614	0.924981
Q8CC35	Q8CC35 Synaptopodin [OS=Mus musculus]	14	8	Synpo	1.046	0.0648829	0.94453
P62192	P62192 26S proteasome regulatory subunit 4 [OS=Mus musculus]	23	6	Psmc1; PSMC1	1.046	0.0648829	0.936425
Q61656	Q61656 Probable ATP-dependent RNA helicase DDX5 [OS=Mus musculus]	34	11	Ddx5	1.044	0.0621217	0.968515
Q80TL4	Q80TL4 PHD finger protein 24 [OS=Mus musculus]	33	9	Phf24	1.044	0.0621217	0.968515
Q9CRD0	Q9CRD0 OCIA domain-containing protein 1 [OS=Mus musculus]	12	2	Ociad1	1.044	0.0621217	0.94453
P09055-2	P09055-2 Isoform 2 of Integrin beta-1 [OS=Mus musculus]	4	2	Itgb1	1.044	0.0621217	0.94453
Q8BMG7	Q8BMG7 Rab3 GTPase-activating protein non-catalytic subunit [OS=Mus musculus]	2	2	Rab3gap2	1.044	0.0621217	0.94453
P63011	P63011 Ras-related protein Rab-3A [OS=Mus musculus]	40	3	Rab3a; RAB3A	1.043	0.0607392	0.968515
P51150	P51150 Ras-related protein Rab-7a [OS=Mus musculus]	57	10	Rab7a; RAB7A	1.043	0.0607392	0.968515
Q01065	Q01065 Dual specificity calcium/calmodulin-dependent 3',5'-cyclic nucleotide phosphodiesterase 1B [OS=Mus musculus]	11	3	Pde1b	1.043	0.0607392	0.94453
P08752	P08752 Guanine nucleotide-binding protein G(i) subunit alpha-2 [OS=Mus musculus]	57	8	Gnai2	1.042	0.0593553	0.968515
P56387	P56387 Dynein light chain Tctex-type 3 [OS=Mus musculus]	38	2	Dynlt3	1.042	0.0593553	0.942898
Q3U0M1	Q3U0M1 Trafficking protein particle complex subunit 9 [OS=Mus musculus]	3	2	Trappc9	1.042	0.0593553	0.946672
Q62446	Q62446 Peptidyl-prolyl cis-trans isomerase FKBP3 [OS=Mus musculus]	20	4	Fkbp3	1.041	0.0579701	0.914256
O88271	O88271 Craniofacial development protein 1 [OS=Mus musculus]	14	3	Cfdp1	1.041	0.0579701	0.944037
P55264	P55264 Adenosine kinase [OS=Mus musculus]	46	2	Adk	1.04	0.0565835	0.968515
Q8R464	Q8R464 Cell adhesion molecule 4 [OS=Mus musculus]	26	6	Cadm4	1.04	0.0565835	0.94453
Q9D8E6	Q9D8E6 Large ribosomal subunit protein uL4 [OS=Mus musculus]	20	7	Rpl4	1.04	0.0565835	0.968515
Q99LT0	Q99LT0 Protein dpy-30 homolog [OS=Mus musculus]	45	3	Dpy30	1.04	0.0565835	0.919175
Q8CAA7	Q8CAA7 Glucose 1,6-bisphosphate synthase [OS=Mus musculus]	13	5	Pgm2l1	1.04	0.0565835	0.932545
P24270	P24270 Catalase [OS=Mus musculus]	8	2	Cat	1.04	0.0565835	0.94453
Q99LB2	Q99LB2 Dehydrogenase/reductase SDR family member 4 [OS=Mus musculus]	7	2	Dhrs4	1.04	0.0565835	0.944037
P60122	P60122 RuvB-like 1 [OS=Mus musculus]	15	5	Ruvbl1	1.039	0.0551957	0.932545
P51432	P51432 1-phosphatidylinositol 4,5-bisphosphate phosphodiesterase beta-3 [OS=Mus musculus]	4	2	Plcb3	1.039	0.0551957	0.947252
P59999	P59999 Actin-related protein 2/3 complex subunit 4 [OS=Mus musculus]	67	8	Arpc4; ARPC4	1.038	0.0538064	0.968515
Q9DBJ1	Q9DBJ1 Phosphoglycerate mutase 1 [OS=Mus musculus]	55	10	Pgam1	1.037	0.0524159	0.968515
O35226-2	O35226-2 Isoform Rpn10B of 26S proteasome non-ATPase regulatory subunit 4 [OS=Mus musculus]	15	5	Psmd4	1.037	0.0524159	0.940884
P61922	P61922 4-aminobutyrate aminotransferase, mitochondrial [OS=Mus musculus]	62	20	Abat	1.036	0.051024	0.968515
Q9D6J6	Q9D6J6 NADH dehydrogenase [ubiquinone] flavoprotein 2, mitochondrial [OS=Mus musculus]	46	9	Ndufv2	1.036	0.051024	0.968515
P61082	P61082 NEDD8-conjugating enzyme Ubc12 [OS=Mus musculus]	29	5	Ube2m; UBE2M	1.036	0.051024	0.94453
Q9WV80	Q9WV80 Sorting nexin-1 [OS=Mus musculus]	19	6	Snx1	1.035	0.0496308	0.944037
Q80UM7	Q80UM7 Mannosyl-oligosaccharide glucosidase [OS=Mus musculus]	5	3	Mogs	1.035	0.0496308	0.94453
P47757	P47757 F-actin-capping protein subunit beta [OS=Mus musculus]	43	8	Capzb	1.034	0.0482362	0.968515
Q8BLQ9	Q8BLQ9 Cell adhesion molecule 2 [OS=Mus musculus]	24	6	Cadm2	1.034	0.0482362	0.968515
P84086	P84086 Complexin-2 [OS=Mus musculus]	37	3	Cplx2; CPLX2	1.034	0.0482362	0.968515
Q9JM76	Q9JM76 Actin-related protein 2/3 complex subunit 3 [OS=Mus musculus]	17	3	Arpc3	1.034	0.0482362	0.938388
Q3UZP4	Q3UZP4 Small VCP/p97-interacting protein [OS=Mus musculus]	42	2	Svip	1.034	0.0482362	0.942771
Q921E2	Q921E2 Ras-related protein Rab-31 [OS=Mus musculus]	11	2	Rab31	1.033	0.0468403	0.94453
Q6ZQ38	Q6ZQ38 Cullin-associated NEDD8-dissociated protein 1 [OS=Mus musculus]	40	30	Cand1	1.032	0.045443	0.968515
Q9CWS0	Q9CWS0 N(G),N(G)-dimethylarginine dimethylaminohydrolase 1 [OS=Mus musculus]	57	10	Ddah1	1.031	0.0440443	0.968515
Q9CPW4	Q9CPW4 Actin-related protein 2/3 complex subunit 5 [OS=Mus musculus]	21	2	Arpc5	1.031	0.0440443	0.932545
P61290	P61290 Proteasome activator complex subunit 3 [OS=Mus musculus]	10	2	Psme3; PSME3	1.031	0.0440443	0.94453
Q64521	Q64521 Glycerol-3-phosphate dehydrogenase, mitochondrial [OS=Mus musculus]	59	28	Gpd2	1.03	0.0426443	0.968515
Q9JM14	Q9JM14 5'(3')-deoxyribonucleotidase, cytosolic type [OS=Mus musculus]	45	5	Nt5c	1.03	0.0426443	0.94453
Q9QYC0	Q9QYC0 Alpha-adducin [OS=Mus musculus]	46	17	Add1	1.029	0.041243	0.968515
Q9CQI3	Q9CQI3 Glia maturation factor beta [OS=Mus musculus]	55	5	Gmfb	1.029	0.041243	0.968515
P54071	P54071 Isocitrate dehydrogenase [NADP], mitochondrial [OS=Mus musculus]	32	11	Idh2	1.028	0.0398403	0.968515
P40142	P40142 Transketolase [OS=Mus musculus]	51	18	Tkt	1.027	0.0384362	0.968515
Q9DC70	Q9DC70 NADH dehydrogenase [ubiquinone] iron-sulfur protein 7, mitochondrial [OS=Mus musculus]	22	3	Ndufs7	1.027	0.0384362	0.968515
P04247	P04247 Myoglobin [OS=Mus musculus]	32	3	Mb	1.027	0.0384362	0.94453
P16054	P16054 Protein kinase C epsilon type [OS=Mus musculus]	27	11	Prkce	1.026	0.0370307	0.94453
P97494	P97494 Glutamate--cysteine ligase catalytic subunit [OS=Mus musculus]	18	7	Gclc	1.026	0.0370307	0.94453
Q60625	Q60625 Intercellular adhesion molecule 5 [OS=Mus musculus]	19	11	Icam5	1.025	0.0356239	0.968515
Q9DCN2	Q9DCN2 NADH-cytochrome b5 reductase 3 [OS=Mus musculus]	45	8	Cyb5r3	1.025	0.0356239	0.968515
Q6ZPJ3	Q6ZPJ3 (E3-independent) E2 ubiquitin-conjugating enzyme UBE2O [OS=Mus musculus]	11	7	Ube2o	1.025	0.0356239	0.94453
P28271	P28271 Cytoplasmic aconitate hydratase [OS=Mus musculus]	16	8	Aco1	1.025	0.0356239	0.94453
Q6PD03	Q6PD03 Serine/threonine-protein phosphatase 2A 56 kDa regulatory subunit alpha isoform [OS=Mus musculus]	20	7	Ppp2r5a	1.025	0.0356239	0.94453
Q02053	Q02053 Ubiquitin-like modifier-activating enzyme 1 [OS=Mus musculus]	50	32	Uba1	1.024	0.0342157	0.968515
Q91VR5	Q91VR5 ATP-dependent RNA helicase DDX1 [OS=Mus musculus]	21	10	Ddx1	1.023	0.0328061	0.968515
Q9DCT2	Q9DCT2 NADH dehydrogenase [ubiquinone] iron-sulfur protein 3, mitochondrial [OS=Mus musculus]	35	8	Ndufs3	1.023	0.0328061	0.968515
Q91V12-2	Q91V12-2 Isoform A of Cytosolic acyl coenzyme A thioester hydrolase [OS=Mus musculus]	29	7		1.023	0.0328061	0.968515
Q99LI7	Q99LI7 Cleavage stimulation factor subunit 3 [OS=Mus musculus]	4	2	Cstf3	1.023	0.0328061	0.94887
Q03265	Q03265 ATP synthase F(1) complex subunit alpha, mitochondrial [OS=Mus musculus]	48	21	Atp5f1a	1.022	0.0313952	0.968515
P26443	P26443 Glutamate dehydrogenase 1, mitochondrial [OS=Mus musculus]	43	18	Glud1	1.022	0.0313952	0.968515
Q8CGK3	Q8CGK3 Lon protease homolog, mitochondrial [OS=Mus musculus]	20	10	Lonp1	1.022	0.0313952	0.959776
Q7TMF3	Q7TMF3 NADH dehydrogenase [ubiquinone] 1 alpha subcomplex subunit 12 [OS=Mus musculus]	58	7	Ndufa12	1.022	0.0313952	0.968515
P36536	P36536 Small COPII coat GTPase SAR1A [OS=Mus musculus]	27	2	Sar1a	1.022	0.0313952	0.94453
Q9CWZ3	Q9CWZ3 RNA-binding protein 8A [OS=Mus musculus]	17	2	Rbm8a; RBM8A	1.022	0.0313952	0.944887
Q9D2G2	Q9D2G2 Dihydrolipoyllysine-residue succinyltransferase component of 2-oxoglutarate dehydrogenase complex, mitochondrial [OS=Mus musculus]	19	7	Dlst	1.02	0.0285692	0.968515
Q3ULD5	Q3ULD5 Methylcrotonoyl-CoA carboxylase beta chain, mitochondrial [OS=Mus musculus]	15	5	Mccc2	1.02	0.0285692	0.94453
P22723	P22723 Gamma-aminobutyric acid receptor subunit gamma-2 [OS=Mus musculus]	8	3	Gabrg2	1.02	0.0285692	0.944037
Q8BHL3	Q8BHL3 TBC1 domain family member 10B [OS=Mus musculus]	7	2	Tbc1d10b	1.02	0.0285692	0.94887
P84244	P84244 Histone H3.3 [OS=Mus musculus]	29	1	H3-3a; H3-3A; H3-3b; H3-3B; h3-5; H3-IX; H3-X; h3f3a; h3f3b.1; h3f3d; His3.3A; His3.3B	1.019	0.0271541	0.968515
Q6P5E4	Q6P5E4 UDP-glucose:glycoprotein glucosyltransferase 1 [OS=Mus musculus]	9	7	Uggt1	1.019	0.0271541	0.94453
Q9DCB8	Q9DCB8 Iron-sulfur cluster assembly 2 homolog, mitochondrial [OS=Mus musculus]	16	2	Isca2	1.019	0.0271541	0.955163
O08539	O08539 Myc box-dependent-interacting protein 1 [OS=Mus musculus]	36	13	Bin1	1.018	0.0257376	0.969656
Q9QZ06	Q9QZ06 Toll-interacting protein [OS=Mus musculus]	27	5	Tollip	1.018	0.0257376	0.956702
Q8BHZ0	Q8BHZ0 CYFIP-related Rac1 interactor A [OS=Mus musculus]	31	4	Cyria	1.018	0.0257376	0.944037
O35593	O35593 26S proteasome non-ATPase regulatory subunit 14 [OS=Mus musculus]	15	2	Psmd14; PSMD14	1.018	0.0257376	0.94453
Q6DFW4	Q6DFW4 Nucleolar protein 58 [OS=Mus musculus]	8	3	Nop58	1.016	0.0229004	0.946672
P97807	P97807 Fumarate hydratase, mitochondrial [OS=Mus musculus]	45	13	Fh	1.015	0.0214797	0.976493
Q78ZA7	Q78ZA7 Nucleosome assembly protein 1-like 4 [OS=Mus musculus]	35	7	Nap1l4	1.015	0.0214797	0.976493
Q9R0Q7	Q9R0Q7 Prostaglandin E synthase 3 [OS=Mus musculus]	26	3	Ptges3	1.015	0.0214797	0.976493
Q9D1K7	Q9D1K7 Adipose-secreted signaling protein [OS=Mus musculus]	14	2	Adissp	1.015	0.0214797	0.948762
Q99KK7	Q99KK7 Dipeptidyl peptidase 3 [OS=Mus musculus]	16	7	Dpp3	1.014	0.0200577	0.94453
Q9CQ75	Q9CQ75 NADH dehydrogenase [ubiquinone] 1 alpha subcomplex subunit 2 [OS=Mus musculus]	24	2	Ndufa2	1.013	0.0186342	0.97729
O54901	O54901 OX-2 membrane glycoprotein [OS=Mus musculus]	9	2	Cd200	1.013	0.0186342	0.946559
Q9Z1G3	Q9Z1G3 V-type proton ATPase subunit C 1 [OS=Mus musculus]	46	12	Atp6v1c1	1.012	0.0172093	0.97951
P42208	P42208 Septin-2 [OS=Mus musculus]	29	7	Septin2	1.012	0.0172093	0.979014
Q3TKT4-2	Q3TKT4-2 Isoform 2 of SWI/SNF-related matrix-associated actin-dependent regulator of chromatin subfamily A member 4 [OS=Mus musculus]	3	3	Smarca4	1.012	0.0172093	0.94453
Q9D554	Q9D554 Splicing factor 3A subunit 3 [OS=Mus musculus]	13	4	Sf3a3	1.012	0.0172093	0.94453
Q9Z1Q2	Q9Z1Q2 Phosphatidylserine lipase ABHD16A [OS=Mus musculus]	5	2	Abhd16a	1.012	0.0172093	0.94887
Q5XG69	Q5XG69 Soluble lamin-associated protein of 75 kDa [OS=Mus musculus]	10	3	Fam169a	1.011	0.015783	0.94453
P28658	P28658 Ataxin-10 [OS=Mus musculus]	27	9	Atxn10	1.011	0.015783	0.946672
O54865	O54865 Guanylate cyclase soluble subunit beta-1 [OS=Mus musculus]	11	5	Gucy1b1	1.011	0.015783	0.946672
Q80WM4	Q80WM4 Hyaluronan and proteoglycan link protein 4 [OS=Mus musculus]	7	2	Hapln4	1.011	0.015783	0.955741
P62141	P62141 Serine/threonine-protein phosphatase PP1-beta catalytic subunit [OS=Mus musculus]	62	5	Ppp1cb; PPP1CB	1.01	0.0143553	0.981224
Q9Z2H5	Q9Z2H5 Band 4.1-like protein 1 [OS=Mus musculus]	27	14	Epb41l1	1.01	0.0143553	0.981224
P99027	P99027 Large ribosomal subunit protein P2 [OS=Mus musculus]	70	4	Rplp2	1.01	0.0143553	0.981224
P55066	P55066 Neurocan core protein [OS=Mus musculus]	10	8	Ncan	1.01	0.0143553	0.963025
Q9DD18	Q9DD18 D-aminoacyl-tRNA deacylase 1 [OS=Mus musculus]	20	2	Dtd1	1.01	0.0143553	0.94887
Q8BFU2	Q8BFU2 Histone H2A type 3 [OS=Mus musculus]	58	5	H2ac25; H2AC25	1.008	0.0114956	0.981224
Q9JK81	Q9JK81 MYG1 exonuclease [OS=Mus musculus]	9	3	Myg1	1.008	0.0114956	0.946672
P58281-2	P58281-2 Isoform 2 of Dynamin-like GTPase OPA1, mitochondrial [OS=Mus musculus]	29	20		1.007	0.0100637	0.981224
Q8BTY2	Q8BTY2 Sodium bicarbonate cotransporter 3 [OS=Mus musculus]	6	2	Slc4a7	1.007	0.0100637	0.960146
P35700	P35700 Peroxiredoxin-1 [OS=Mus musculus]	56	8	Prdx1	1.006	0.00863031	0.981224
Q8BIJ6	Q8BIJ6 Isoleucine--tRNA ligase, mitochondrial [OS=Mus musculus]	22	11	Iars2	1.006	0.00863031	0.968515
Q8BX94	Q8BX94 Oxysterol-binding protein-related protein 2 [OS=Mus musculus]	11	4	Osbpl2	1.006	0.00863031	0.94887
Q99JR1	Q99JR1 Sideroflexin-1 [OS=Mus musculus]	51	8	Sfxn1	1.005	0.0071955	0.981224
Q6R891	Q6R891 Neurabin-2 [OS=Mus musculus]	19	9	Ppp1r9b	1.005	0.0071955	0.968515
Q8VHQ9	Q8VHQ9 Acyl-coenzyme A thioesterase 11 [OS=Mus musculus]	15	5	Acot11	1.005	0.0071955	0.94453
P70202	P70202 Latexin [OS=Mus musculus]	18	3	Lxn	1.005	0.0071955	0.968515
P48758	P48758 Carbonyl reductase [NADPH] 1 [OS=Mus musculus]	57	10	Cbr1	1.004	0.00575927	0.981224
P62908	P62908 Small ribosomal subunit protein uS3 [OS=Mus musculus]	57	11	Rps3; RPS3	1.004	0.00575927	0.981224
P39054	P39054 Dynamin-2 [OS=Mus musculus]	17	4	Dnm2	1.003	0.00432161	0.981224
P31324	P31324 cAMP-dependent protein kinase type II-beta regulatory subunit [OS=Mus musculus]	32	7	Prkar2b	1.003	0.00432161	0.981844
Q9QYB1	Q9QYB1 Chloride intracellular channel protein 4 [OS=Mus musculus]	43	6	Clic4	1.003	0.00432161	0.944887
Q9CY58	Q9CY58 SERPINE1 mRNA-binding protein 1 [OS=Mus musculus]	12	3	Serbp1	1.003	0.00432161	0.94887
O35343	O35343 Importin subunit alpha-3 [OS=Mus musculus]	28	5	Kpna4	1.003	0.00432161	0.94887
Q9CZ13	Q9CZ13 Cytochrome b-c1 complex subunit 1, mitochondrial [OS=Mus musculus]	49	15	Uqcrc1	1.002	0.00288251	0.981991
Q9DCM2	Q9DCM2 Glutathione S-transferase kappa 1 [OS=Mus musculus]	30	5	Gstk1	1.002	0.00288251	0.94887
Q8CH09	Q8CH09 SURP and G-patch domain-containing protein 2 [OS=Mus musculus]	4	2	Sugp2	1.002	0.00288251	0.945791
Q6A4J8-2	Q6A4J8-2 Isoform 2 of Ubiquitin carboxyl-terminal hydrolase 7 [OS=Mus musculus]	17	12		1.001	0.00144197	0.94887
Q8R3V5	Q8R3V5 Endophilin-B2 [OS=Mus musculus]	25	7	Sh3glb2	1.001	0.00144197	0.981991
Q9QXX4	Q9QXX4 Electrogenic aspartate/glutamate antiporter SLC25A13, mitochondrial [OS=Mus musculus]	12	1	Slc25a13		0
P07758	P07758 Alpha-1-antitrypsin 1-1 [OS=Mus musculus]	14	1	Serpina1a		0
P15864	P15864 Histone H1.2 [OS=Mus musculus]	19	1	H1-2		0
O08807	O08807 Peroxiredoxin-4 [OS=Mus musculus]	14	1	Prdx4		0
Q8CI04	Q8CI04 Conserved oligomeric Golgi complex subunit 3 [OS=Mus musculus]	8	2	Cog3		0
P62281	P62281 Small ribosomal subunit protein uS17 [OS=Mus musculus]	18	2	Rps11; RPS11		0
Q61699	Q61699 Heat shock protein 105 kDa [OS=Mus musculus]	29	14	Hsph1	1	0	0.981991
Q9R1T4	Q9R1T4 Septin-6 [OS=Mus musculus]	34	5	Septin6	1	0	0.981991
Q9CZ30	Q9CZ30 Obg-like ATPase 1 [OS=Mus musculus]	40	10	Ola1	1	0	0.981991
P50580	P50580 Proliferation-associated protein 2G4 [OS=Mus musculus]	18	5	Pa2g4	1	0	0.968515
P21278	P21278 Guanine nucleotide-binding protein subunit alpha-11 [OS=Mus musculus]	40	5	Gna11	0.999	-0.00144342	0.976493
Q9DC69	Q9DC69 NADH dehydrogenase [ubiquinone] 1 alpha subcomplex subunit 9, mitochondrial [OS=Mus musculus]	49	13	Ndufa9	0.998	-0.00288828	0.9823
O08749	O08749 Dihydrolipoyl dehydrogenase, mitochondrial [OS=Mus musculus]	38	11	Dld	0.998	-0.00288828	0.9823
Q9DAR7	Q9DAR7 m7GpppX diphosphatase [OS=Mus musculus]	30	6	Dcps	0.998	-0.00288828	0.968515
O35633	O35633 Vesicular inhibitory amino acid transporter [OS=Mus musculus]	18	6	Slc32a1	0.998	-0.00288828	0.9823
P06837	P06837 Neuromodulin [OS=Mus musculus]	22	2	Gap43	0.998	-0.00288828	0.9823
P61205	P61205 ADP-ribosylation factor 3 [OS=Mus musculus]	70	1	arf3; Arf3; ARF3	0.997	-0.00433459	0.982628
P03995	P03995 Glial fibrillary acidic protein [OS=Mus musculus]	37	13	Gfap	0.997	-0.00433459	0.982628
Q5M8N0	Q5M8N0 CB1 cannabinoid receptor-interacting protein 1 [OS=Mus musculus]	49	5	Cnrip1	0.997	-0.00433459	0.982628
Q9D5V5	Q9D5V5 Cullin-5 [OS=Mus musculus]	11	6	Cul5	0.997	-0.00433459	0.950921
P52480-2	P52480-2 Isoform M1 of Pyruvate kinase PKM [OS=Mus musculus]	60	2	Pkm	0.996	-0.00578235	0.983015
P14824	P14824 Annexin A6 [OS=Mus musculus]	34	16	Anxa6	0.996	-0.00578235	0.984576
Q8BGQ7	Q8BGQ7 Alanine--tRNA ligase, cytoplasmic [OS=Mus musculus]	26	14	Aars1	0.996	-0.00578235	0.982628
Q3UJB0	Q3UJB0 Splicing factor 3B subunit 2 [OS=Mus musculus]	8	5	Sf3b2	0.996	-0.00578235	0.961318
Q61411	Q61411 GTPase HRas [OS=Mus musculus]	54	2	Hras; HRAS	0.995	-0.00723157	0.968515
Q05816	Q05816 Fatty acid-binding protein 5 [OS=Mus musculus]	50	5	Fabp5	0.995	-0.00723157	0.986191
P27601	P27601 Guanine nucleotide-binding protein subunit alpha-13 [OS=Mus musculus]	18	4	Gna13	0.995	-0.00723157	0.9562
Q9QZQ8-1	Q9QZQ8-1 Isoform 2 of Core histone macro-H2A.1 [OS=Mus musculus]	37	6	LOC110307790	0.994	-0.00868224	0.986602
Q9CRB6	Q9CRB6 Tubulin polymerization-promoting protein family member 3 [OS=Mus musculus]	24	4	Tppp3	0.994	-0.00868224	0.957834
Q3TDN2	Q3TDN2 FAS-associated factor 2 [OS=Mus musculus]	13	4	Faf2	0.993	-0.0101344	0.960146
Q8BUV3	Q8BUV3 Gephyrin [OS=Mus musculus]	33	16	Gphn	0.991	-0.013043	0.987325
P56564	P56564 Excitatory amino acid transporter 1 [OS=Mus musculus]	18	8	Slc1a3	0.99	-0.0144996	0.987325
Q8BG05-2	Q8BG05-2 Isoform 2 of Heterogeneous nuclear ribonucleoprotein A3 [OS=Mus musculus]	31	1	Hnrnpa3; HNRNPA3; LOC101560631; LOC109684386	0.99	-0.0144996	0.968515
P62484	P62484 Abl interactor 2 [OS=Mus musculus]	22	6	Abi2	0.99	-0.0144996	0.961373
Q80TL1	Q80TL1 Adenylate cyclase type 2 [OS=Mus musculus]	3	2	Adcy2	0.99	-0.0144996	0.968515
Q9Z1Q9	Q9Z1Q9 Valine--tRNA ligase [OS=Mus musculus]	21	13	Vars1	0.989	-0.0159576	0.968515
Q9CWZ7	Q9CWZ7 Gamma-soluble NSF attachment protein [OS=Mus musculus]	38	7	Napg	0.989	-0.0159576	0.987325
Q9D6J5	Q9D6J5 NADH dehydrogenase [ubiquinone] 1 beta subcomplex subunit 8, mitochondrial [OS=Mus musculus]	24	4	Ndufb8	0.989	-0.0159576	0.987325
Q9ERG2	Q9ERG2 Striatin-3 [OS=Mus musculus]	14	6	Strn3	0.988	-0.0174171	0.951633
P62702	P62702 Small ribosomal subunit protein eS4 [OS=Mus musculus]	25	6	RPS4; Rps4x; RPS4X	0.988	-0.0174171	0.968515
Q99K10	Q99K10 Neuroligin-1 [OS=Mus musculus]	4	2	Nlgn1	0.988	-0.0174171	0.968515
O08709	O08709 Peroxiredoxin-6 [OS=Mus musculus]	75	14	Prdx6	0.987	-0.018878	0.987325
Q64332	Q64332 Synapsin-2 [OS=Mus musculus]	42	14	Syn2	0.987	-0.018878	0.987325
Q9D6R2	Q9D6R2 Isocitrate dehydrogenase [NAD] subunit alpha, mitochondrial [OS=Mus musculus]	31	9	Idh3a	0.987	-0.018878	0.987325
Q922D8	Q922D8 C-1-tetrahydrofolate synthase, cytoplasmic [OS=Mus musculus]	14	10	Mthfd1	0.987	-0.018878	0.968515
Q501J6	Q501J6 Probable ATP-dependent RNA helicase DDX17 [OS=Mus musculus]	33	12	Ddx17	0.986	-0.0203404	0.987325
P22892	P22892 AP-1 complex subunit gamma-1 [OS=Mus musculus]	11	6	Ap1g1	0.986	-0.0203404	0.960146
Q68FD5	Q68FD5 Clathrin heavy chain 1 [OS=Mus musculus]	63	73	Cltc	0.985	-0.0218044	0.987325
E9Q912-3	E9Q912-3 Isoform 3 of Rap1 GTPase-GDP dissociation stimulator 1 [OS=Mus musculus]	64	22		0.985	-0.0218044	0.987325
P38647	P38647 Stress-70 protein, mitochondrial [OS=Mus musculus]	31	15	Hspa9	0.985	-0.0218044	0.987325
Q63844	Q63844 Mitogen-activated protein kinase 3 [OS=Mus musculus]	58	6	Mapk3	0.985	-0.0218044	0.968515
Q62420	Q62420 Endophilin-A1 [OS=Mus musculus]	29	7	Sh3gl2	0.985	-0.0218044	0.987325
Q9CSU0	Q9CSU0 Regulation of nuclear pre-mRNA domain-containing protein 1B [OS=Mus musculus]	24	3	Rprd1b	0.985	-0.0218044	0.968515
Q9CQQ8	Q9CQQ8 U6 snRNA-associated Sm-like protein LSm7 [OS=Mus musculus]	24	2	Lsm7	0.985	-0.0218044	0.968515
P14211	P14211 Calreticulin [OS=Mus musculus]	38	10	Calr	0.984	-0.0232698	0.987325
Q8K0U4	Q8K0U4 Heat shock 70 kDa protein 12A [OS=Mus musculus]	27	13	Hspa12a	0.984	-0.0232698	0.987325
P48774	P48774 Glutathione S-transferase Mu 5 [OS=Mus musculus]	46	9	Gstm5	0.984	-0.0232698	0.987325
Q9WV98	Q9WV98 Mitochondrial import inner membrane translocase subunit Tim9 [OS=Mus musculus]	43	3	Timm9	0.984	-0.0232698	0.968515
P45952	P45952 Medium-chain specific acyl-CoA dehydrogenase, mitochondrial [OS=Mus musculus]	24	6	Acadm	0.983	-0.0247367	0.968515
P54285	P54285 Voltage-dependent L-type calcium channel subunit beta-3 [OS=Mus musculus]	9	3	Cacnb3	0.983	-0.0247367	0.968515
Q99LF4	Q99LF4 RNA-splicing ligase RtcB homolog [OS=Mus musculus]	32	10	Rtcb	0.982	-0.0262051	0.987325
P70398	P70398 Ubiquitin carboxyl-terminal hydrolase 9X [OS=Mus musculus]	9	16	Usp9x	0.982	-0.0262051	0.968515
O08529	O08529 Calpain-2 catalytic subunit [OS=Mus musculus]	22	9	Capn2	0.982	-0.0262051	0.968515
P70404	P70404 Isocitrate dehydrogenase [NAD] subunit gamma 1, mitochondrial [OS=Mus musculus]	38	9	Idh3g	0.981	-0.027675	0.987748
Q8BFR5	Q8BFR5 Elongation factor Tu, mitochondrial [OS=Mus musculus]	34	12	Tufm	0.981	-0.027675	0.987748
Q8R5C5	Q8R5C5 Beta-centractin [OS=Mus musculus]	48	5	Actr1b	0.981	-0.027675	0.987748
P49722	P49722 Proteasome subunit alpha type-2 [OS=Mus musculus]	32	5	Psma2	0.981	-0.027675	0.987748
Q8K3J1	Q8K3J1 NADH dehydrogenase [ubiquinone] iron-sulfur protein 8, mitochondrial [OS=Mus musculus]	23	4	Ndufs8	0.981	-0.027675	0.987748
Q99KD6	Q99KD6 Cytochrome c oxidase subunit 7A2-like, mitochondrial [OS=Mus musculus]	40	2	Cox7a2l	0.981	-0.027675	0.963426
Q9QYR6-2	Q9QYR6-2 Isoform 2 of Microtubule-associated protein 1A [OS=Mus musculus]	36	60		0.98	-0.0291463	0.987748
Q91YT0	Q91YT0 NADH dehydrogenase [ubiquinone] flavoprotein 1, mitochondrial [OS=Mus musculus]	53	13	Ndufv1	0.98	-0.0291463	0.987748
Q91XV3	Q91XV3 Brain acid soluble protein 1 [OS=Mus musculus]	44	5	Basp1	0.98	-0.0291463	0.987748
Q62318	Q62318 Transcription intermediary factor 1-beta [OS=Mus musculus]	18	9	Trim28	0.98	-0.0291463	0.987748
P53996-3	P53996-3 Isoform 3 of CCHC-type zinc finger nucleic acid binding protein [OS=Mus musculus]	16	2	Cnbp; CNBP	0.98	-0.0291463	0.968515
Q9JHU4	Q9JHU4 Cytoplasmic dynein 1 heavy chain 1 [OS=Mus musculus]	38	127	Dync1h1	0.979	-0.0306192	0.987748
Q9ERK4	Q9ERK4 Exportin-2 [OS=Mus musculus]	28	16	Cse1l	0.979	-0.0306192	0.987748
Q5FWK3	Q5FWK3 Rho GTPase-activating protein 1 [OS=Mus musculus]	45	11	Arhgap1	0.978	-0.0320936	0.987748
P02088	P02088 Hemoglobin subunit beta-1 [OS=Mus musculus]	82	4	Hbb-b1	0.978	-0.0320936	0.987748
P99026	P99026 Proteasome subunit beta type-4 [OS=Mus musculus]	31	4	Psmb4	0.978	-0.0320936	0.968515
Q3THE2	Q3THE2 Myosin regulatory light chain 12B [OS=Mus musculus]	40	5	Myl12b; MYL12B	0.978	-0.0320936	0.987748
Q6R0H7	Q6R0H7 Guanine nucleotide-binding protein G(s) subunit alpha isoforms XLas [OS=Mus musculus]	16	9	Gnas	0.977	-0.0335695	0.987748
Q91V41	Q91V41 Ras-related protein Rab-14 [OS=Mus musculus]	58	8	Rab14; RAB14	0.977	-0.0335695	0.987748
Q9R1P0	Q9R1P0 Proteasome subunit alpha type-4 [OS=Mus musculus]	40	5	Psma4	0.977	-0.0335695	0.987748
Q9Z2Y3	Q9Z2Y3 Homer protein homolog 1 [OS=Mus musculus]	29	8	Homer1	0.977	-0.0335695	0.968515
Q9D0L8	Q9D0L8 mRNA cap guanine-N(7) methyltransferase [OS=Mus musculus]	14	4	Rnmt	0.977	-0.0335695	0.968515
Q9Z0J4-5	Q9Z0J4-5 Isoform NNOS Mu of Nitric oxide synthase 1 [OS=Mus musculus]	8	6		0.977	-0.0335695	0.968515
P18872	P18872 Guanine nucleotide-binding protein G(o) subunit alpha [OS=Mus musculus]	69	14	Gnao1	0.976	-0.0350469	0.987748
Q8BLR2	Q8BLR2 Copine-4 [OS=Mus musculus]	21	8	Cpne4	0.976	-0.0350469	0.987748
Q64669	Q64669 NAD(P)H dehydrogenase [quinone] 1 [OS=Mus musculus]	40	5	Nqo1	0.976	-0.0350469	0.987748
Q69ZS6	Q69ZS6 Synaptic vesicle glycoprotein 2C [OS=Mus musculus]	9	4	Sv2c	0.976	-0.0350469	0.968515
P51859	P51859 Hepatoma-derived growth factor [OS=Mus musculus]	18	3	Hdgf	0.976	-0.0350469	0.972675
Q60931	Q60931 Non-selective voltage-gated ion channel VDAC3 [OS=Mus musculus]	41	8	Vdac3	0.975	-0.0365259	0.987748
Q9JJU8	Q9JJU8 Adapter Sh3bgrl [OS=Mus musculus]	69	5	Sh3bgrl	0.975	-0.0365259	0.976493
Q91VN4	Q91VN4 MICOS complex subunit Mic25 [OS=Mus musculus]	15	3	Chchd6	0.975	-0.0365259	0.968515
Q5SSM3	Q5SSM3 Rho GTPase-activating protein 44 [OS=Mus musculus]	6	3	Arhgap44	0.975	-0.0365259	0.968515
Q3UHL1	Q3UHL1 CaM kinase-like vesicle-associated protein [OS=Mus musculus]	36	13	Camkv	0.974	-0.0380063	0.987748
Q921M7	Q921M7 CYFIP-related Rac1 interactor B [OS=Mus musculus]	47	9	Cyrib	0.974	-0.0380063	0.987748
P28474	P28474 Alcohol dehydrogenase class-3 [OS=Mus musculus]	54	9	Adh5	0.973	-0.0394883	0.987748
P59017	P59017 Bcl-2-like protein 13 [OS=Mus musculus]	22	4	Bcl2l13	0.973	-0.0394883	0.968515
Q8CCK0	Q8CCK0 Core histone macro-H2A.2 [OS=Mus musculus]	43	9	Macroh2a2	0.972	-0.0409718	0.987748
Q8K0D5	Q8K0D5 Elongation factor G, mitochondrial [OS=Mus musculus]	8	3	Gfm1	0.972	-0.0409718	0.968515
Q99KJ8	Q99KJ8 Dynactin subunit 2 [OS=Mus musculus]	40	12	Dctn2	0.971	-0.0424568	0.988128
Q9QUH0	Q9QUH0 Glutaredoxin-1 [OS=Mus musculus]	37	2	Glrx	0.971	-0.0424568	0.976493
P52825	P52825 Carnitine O-palmitoyltransferase 2, mitochondrial [OS=Mus musculus]	5	2	Cpt2	0.971	-0.0424568	0.968515
P34152-2	P34152-2 Isoform 2 of Focal adhesion kinase 1 [OS=Mus musculus]	2	2		0.971	-0.0424568	0.968515
Q9Z110	Q9Z110 Delta-1-pyrroline-5-carboxylate synthase [OS=Mus musculus]	4	3	Aldh18a1	0.971	-0.0424568	0.968515
P12367	P12367 cAMP-dependent protein kinase type II-alpha regulatory subunit [OS=Mus musculus]	19	4	Prkar2a	0.97	-0.0439433	0.968515
Q91YP0	Q91YP0 L-2-hydroxyglutarate dehydrogenase, mitochondrial [OS=Mus musculus]	12	4	L2hgdh	0.97	-0.0439433	0.968515
P14148	P14148 Large ribosomal subunit protein uL30 [OS=Mus musculus]	20	4	Rpl7	0.969	-0.0454314	0.981991
P25444	P25444 Small ribosomal subunit protein uS5 [OS=Mus musculus]	9	2	Rps2	0.969	-0.0454314	0.968515
P18572	P18572 Basigin [OS=Mus musculus]	16	5	Bsg	0.968	-0.046921	0.981224
P23492	P23492 Purine nucleoside phosphorylase [OS=Mus musculus]	20	3	Pnp	0.968	-0.046921	0.968515
P19536	P19536 Cytochrome c oxidase subunit 5B, mitochondrial [OS=Mus musculus]	34	4	Cox5b	0.968	-0.046921	0.994802
Q8BGX3	Q8BGX3 Leucine-rich repeat and transmembrane domain-containing protein 2 [OS=Mus musculus]	10	2	Lrtm2	0.968	-0.046921	0.968515
P80315	P80315 T-complex protein 1 subunit delta [OS=Mus musculus]	34	11	Cct4	0.967	-0.0484122	0.994972
O35658	O35658 Complement component 1 Q subcomponent-binding protein, mitochondrial [OS=Mus musculus]	35	6	C1qbp	0.967	-0.0484122	0.994972
Q78PY7	Q78PY7 Staphylococcal nuclease domain-containing protein 1 [OS=Mus musculus]	19	10	Snd1	0.967	-0.0484122	0.981224
Q3UVL4	Q3UVL4 Vacuolar protein sorting-associated protein 51 homolog [OS=Mus musculus]	13	6	Vps51	0.967	-0.0484122	0.968515
Q01405	Q01405 Protein transport protein Sec23A [OS=Mus musculus]	7	4	Sec23a	0.967	-0.0484122	0.968515
O35098-2	O35098-2 Isoform 2 of Dihydropyrimidinase-related protein 4 [OS=Mus musculus]	39	12		0.966	-0.0499049	0.994972
Q9R0P5	Q9R0P5 Destrin [OS=Mus musculus]	41	6	Dstn	0.966	-0.0499049	0.994972
P62317	P62317 Small nuclear ribonucleoprotein Sm D2 [OS=Mus musculus]	24	2	Snrpd2; SNRPD2	0.966	-0.0499049	0.968515
Q80XN0	Q80XN0 D-beta-hydroxybutyrate dehydrogenase, mitochondrial [OS=Mus musculus]	31	7	Bdh1	0.965	-0.0513992	0.994972
O88485	O88485 Cytoplasmic dynein 1 intermediate chain 1 [OS=Mus musculus]	10	4	Dync1i1	0.965	-0.0513992	0.968515
Q01853	Q01853 Transitional endoplasmic reticulum ATPase [OS=Mus musculus]	60	34	Vcp; VCP	0.964	-0.0528949	0.994972
Q9R0P9	Q9R0P9 Ubiquitin carboxyl-terminal hydrolase isozyme L1 [OS=Mus musculus]	64	7	Uchl1	0.964	-0.0528949	0.994972
P15508	P15508 Spectrin beta chain, erythrocytic [OS=Mus musculus]	8	10	Sptb	0.964	-0.0528949	0.968515
Q9R1P3	Q9R1P3 Proteasome subunit beta type-2 [OS=Mus musculus]	46	6	Psmb2	0.964	-0.0528949	0.994972
Q8BLF1	Q8BLF1 Neutral cholesterol ester hydrolase 1 [OS=Mus musculus]	26	6	Nceh1	0.964	-0.0528949	0.981224
Q99PJ0	Q99PJ0 Neurotrimin [OS=Mus musculus]	19	5	Ntm	0.964	-0.0528949	0.994972
Q922J3	Q922J3 CAP-Gly domain-containing linker protein 1 [OS=Mus musculus]	6	3	Clip1	0.964	-0.0528949	0.968515
Q9WTU6-4	Q9WTU6-4 Isoform Beta-2 of Mitogen-activated protein kinase 9 [OS=Mus musculus]	6	1	Mapk9	0.964	-0.0528949	0.968515
Q8C5H8	Q8C5H8 NAD kinase 2, mitochondrial [OS=Mus musculus]	6	2	Nadk2	0.964	-0.0528949	0.968515
Q62189	Q62189 U1 small nuclear ribonucleoprotein A [OS=Mus musculus]	7	1	Snrpa	0.964	-0.0528949	0.968515
P15105	P15105 Glutamine synthetase [OS=Mus musculus]	53	13	Glul	0.963	-0.0543923	0.995203
P62259	P62259 14-3-3 protein epsilon [OS=Mus musculus]	56	10	Ywhae; YWHAE	0.963	-0.0543923	0.995203
P57746	P57746 V-type proton ATPase subunit D [OS=Mus musculus]	49	9	Atp6v1d	0.963	-0.0543923	0.995203
Q810B6	Q810B6 Rabankyrin-5 [OS=Mus musculus]	4	3	Ankfy1	0.963	-0.0543923	0.968515
Q9Z2N8	Q9Z2N8 Actin-like protein 6A [OS=Mus musculus]	6	1	Actl6a	0.963	-0.0543923	0.968515
E9Q3L2	E9Q3L2 Phosphatidylinositol 4-kinase alpha [OS=Mus musculus]	13	16	Pi4ka	0.962	-0.0558912	0.987325
Q91YQ5	Q91YQ5 Dolichyl-diphosphooligosaccharide--protein glycosyltransferase subunit 1 [OS=Mus musculus]	27	10	Rpn1	0.962	-0.0558912	0.995203
O08810	O08810 116 kDa U5 small nuclear ribonucleoprotein component [OS=Mus musculus]	19	12	Eftud2	0.962	-0.0558912	0.982628
P24547	P24547 Inosine-5'-monophosphate dehydrogenase 2 [OS=Mus musculus]	20	5	Impdh2	0.962	-0.0558912	0.968515
P62874	P62874 Guanine nucleotide-binding protein G(I)/G(S)/G(T) subunit beta-1 [OS=Mus musculus]	59	10	Gnb1; GNB1	0.961	-0.0573917	0.997258
Q8CGY8-2	Q8CGY8-2 Isoform 2 of UDP-N-acetylglucosamine--peptide N-acetylglucosaminyltransferase 110 kDa subunit [OS=Mus musculus]	22	13	Ogt	0.961	-0.0573917	0.982628
Q9Z2I8	Q9Z2I8 Succinate--CoA ligase [GDP-forming] subunit beta, mitochondrial [OS=Mus musculus]	19	5	Suclg2	0.961	-0.0573917	0.968515
Q68FF6	Q68FF6 ARF GTPase-activating protein GIT1 [OS=Mus musculus]	14	5	Git1	0.961	-0.0573917	0.968515
O54724	O54724 Caveolae-associated protein 1 [OS=Mus musculus]	6	2	Cavin1	0.961	-0.0573917	0.968515
Q9Z2I9	Q9Z2I9 Succinate--CoA ligase [ADP-forming] subunit beta, mitochondrial [OS=Mus musculus]	41	15	Sucla2	0.96	-0.0588937	0.997258
Q505F5	Q505F5 Leucine-rich repeat-containing protein 47 [OS=Mus musculus]	19	6	Lrrc47	0.96	-0.0588937	0.968515
O35685	O35685 Nuclear migration protein nudC [OS=Mus musculus]	20	5	Nudc	0.96	-0.0588937	0.976813
Q9Z1Q5	Q9Z1Q5 Chloride intracellular channel protein 1 [OS=Mus musculus]	24	3	Clic1	0.96	-0.0588937	0.968515
Q8BXZ1	Q8BXZ1 Protein disulfide-isomerase TMX3 [OS=Mus musculus]	7	2	Tmx3	0.96	-0.0588937	0.968515
Q3UDE2	Q3UDE2 Tubulin--tyrosine ligase-like protein 12 [OS=Mus musculus]	5	2	Ttll12	0.96	-0.0588937	0.968515
Q8VHL1	Q8VHL1 Histone-lysine N-methyltransferase SETD7 [OS=Mus musculus]	9	2	Setd7	0.959	-0.0603973	0.968515
Q3V3R1	Q3V3R1 Monofunctional C1-tetrahydrofolate synthase, mitochondrial [OS=Mus musculus]	7	4	Mthfd1l	0.959	-0.0603973	0.968515
O08579	O08579 Emerin [OS=Mus musculus]	12	2	Emd	0.959	-0.0603973	0.968515
Q76MZ3	Q76MZ3 Serine/threonine-protein phosphatase 2A 65 kDa regulatory subunit A alpha isoform [OS=Mus musculus]	56	21	Ppp2r1a; PPP2R1A	0.958	-0.0619024	0.999903
P62761	P62761 Visinin-like protein 1 [OS=Mus musculus]	49	7	Vsnl1; VSNL1	0.958	-0.0619024	0.999903
P11031	P11031 Activated RNA polymerase II transcriptional coactivator p15 [OS=Mus musculus]	19	2	Sub1	0.958	-0.0619024	0.968515
Q8K010	Q8K010 5-oxoprolinase [OS=Mus musculus]	4	2	Oplah	0.958	-0.0619024	0.968515
P57722	P57722 Poly(rC)-binding protein 3 [OS=Mus musculus]	50	6	Pcbp3	0.957	-0.0634092	0.999903
P26638	P26638 Serine--tRNA ligase, cytoplasmic [OS=Mus musculus]	31	12	Sars1	0.957	-0.0634092	0.999903
O35874	O35874 Neutral amino acid transporter A [OS=Mus musculus]	16	5	Slc1a4	0.957	-0.0634092	0.9823
Q9CY64	Q9CY64 Biliverdin reductase A [OS=Mus musculus]	18	3	Blvra	0.957	-0.0634092	0.968515
O35526	O35526 Syntaxin-1A [OS=Mus musculus]	34	6	Stx1a	0.956	-0.0649175	0.999903
Q9CQX2	Q9CQX2 Cytochrome b5 type B [OS=Mus musculus]	42	3	Cyb5b	0.956	-0.0649175	0.968515
Q71M36-2	Q71M36-2 Isoform 2 of Chondroitin sulfate proteoglycan 5 [OS=Mus musculus]	8	1		0.956	-0.0649175	0.968515
Q9WUK2	Q9WUK2 Eukaryotic translation initiation factor 4H [OS=Mus musculus]	38	5	Eif4h	0.955	-0.0664274	0.987325
Q8BQZ4	Q8BQZ4 Ral GTPase-activating protein subunit beta [OS=Mus musculus]	4	3	Ralgapb	0.955	-0.0664274	0.968515
P48722	P48722 Heat shock 70 kDa protein 4L [OS=Mus musculus]	39	21	Hspa4l	0.954	-0.0679388	0.997258
Q9D1Q6	Q9D1Q6 Endoplasmic reticulum resident protein 44 [OS=Mus musculus]	14	4	Erp44	0.954	-0.0679388	0.968515
P63038	P63038 60 kDa heat shock protein, mitochondrial [OS=Mus musculus]	57	23	Hspd1	0.953	-0.0694519	0.997258
P31786	P31786 Acyl-CoA-binding protein [OS=Mus musculus]	39	2	Dbi	0.953	-0.0694519	0.997258
P29699	P29699 Alpha-2-HS-glycoprotein [OS=Mus musculus]	26	4	Ahsg	0.953	-0.0694519	0.968515
O54991	O54991 Contactin-associated protein 1 [OS=Mus musculus]	3	3	Cntnap1	0.953	-0.0694519	0.968515
P62918	P62918 Large ribosomal subunit protein uL2 [OS=Mus musculus]	26	3	Rpl8; RPL8	0.953	-0.0694519	0.968515
Q9WTI7	Q9WTI7 Unconventional myosin-Ic [OS=Mus musculus]	3	2	Myo1c	0.953	-0.0694519	0.968515
Q99KI0	Q99KI0 Aconitate hydratase, mitochondrial [OS=Mus musculus]	52	28	Aco2	0.952	-0.0709665	0.995203
P48320	P48320 Glutamate decarboxylase 2 [OS=Mus musculus]	28	7	Gad2	0.952	-0.0709665	0.995203
Q8BGN3	Q8BGN3 Glycerophosphocholine cholinephosphodiesterase ENPP6 [OS=Mus musculus]	17	5	Enpp6	0.951	-0.0724828	0.968515
O55057	O55057 Retinal rod rhodopsin-sensitive cGMP 3',5'-cyclic phosphodiesterase subunit delta [OS=Mus musculus]	21	2	Pde6d	0.951	-0.0724828	0.968515
A2A690-2	A2A690-2 Isoform 2 of Protein TANC2 [OS=Mus musculus]	2	2		0.951	-0.0724828	0.995203
Q05920	Q05920 Pyruvate carboxylase, mitochondrial [OS=Mus musculus]	33	22	Pc	0.95	-0.0740006	0.994972
P51881	P51881 ADP/ATP translocase 2 [OS=Mus musculus]	49	8	Slc25a5	0.95	-0.0740006	0.994972
Q9D0E1	Q9D0E1 Heterogeneous nuclear ribonucleoprotein M [OS=Mus musculus]	19	9	Hnrnpm	0.95	-0.0740006	0.994972
Q99NB9	Q99NB9 Splicing factor 3B subunit 1 [OS=Mus musculus]	16	12	Sf3b1	0.949	-0.07552	0.987325
P28740-1	P28740-1 Isoform 1 of Kinesin-like protein KIF2A [OS=Mus musculus]	24	10		0.949	-0.07552	0.987325
Q9D4H1	Q9D4H1 Exocyst complex component 2 [OS=Mus musculus]	9	5	Exoc2	0.949	-0.07552	0.968515
Q5XJV6	Q5XJV6 Serine/threonine-protein kinase LMTK3 [OS=Mus musculus]	4	2	Lmtk3	0.949	-0.07552	0.968515
P32233	P32233 Developmentally-regulated GTP-binding protein 1 [OS=Mus musculus]	14	4	Drg1	0.948	-0.077041	0.968515
Q9D1P4	Q9D1P4 Cysteine and histidine-rich domain-containing protein 1 [OS=Mus musculus]	17	3	Chordc1	0.948	-0.077041	0.968515
P29341	P29341 Polyadenylate-binding protein 1 [OS=Mus musculus]	28	13	Pabpc1	0.947	-0.0785637	0.994972
Q8CIG8	Q8CIG8 Protein arginine N-methyltransferase 5 [OS=Mus musculus]	11	4	Prmt5	0.947	-0.0785637	0.968515
Q920N7	Q920N7 Synaptotagmin-12 [OS=Mus musculus]	18	4	Syt12	0.947	-0.0785637	0.968515
P32020	P32020 Sterol carrier protein 2 [OS=Mus musculus]	3	2	Scp2	0.947	-0.0785637	0.976813
Q791V5	Q791V5 Mitochondrial carrier homolog 2 [OS=Mus musculus]	51	10	Mtch2	0.946	-0.0800879	0.993997
Q3TXX4	Q3TXX4 Vesicular glutamate transporter 1 [OS=Mus musculus]	22	6	Slc17a7	0.946	-0.0800879	0.987748
P23242	P23242 Gap junction alpha-1 protein [OS=Mus musculus]	23	5	Gja1	0.946	-0.0800879	0.981224
Q6GQT9	Q6GQT9 BOS complex subunit NOMO1 [OS=Mus musculus]	8	6	Nomo1	0.946	-0.0800879	0.970257
O35678	O35678 Monoglyceride lipase [OS=Mus musculus]	28	5	Mgll	0.946	-0.0800879	0.981224
Q9QYJ0	Q9QYJ0 DnaJ homolog subfamily A member 2 [OS=Mus musculus]	39	8	Dnaja2	0.945	-0.0816138	0.987748
Q9Z2U1	Q9Z2U1 Proteasome subunit alpha type-5 [OS=Mus musculus]	39	6	Psma5; PSMA5	0.945	-0.0816138	0.992082
Q99MN9	Q99MN9 Propionyl-CoA carboxylase beta chain, mitochondrial [OS=Mus musculus]	22	7	Pccb	0.944	-0.0831412	0.987325
P12815	P12815 Programmed cell death protein 6 [OS=Mus musculus]	36	5	Pdcd6	0.944	-0.0831412	0.981224
P31230	P31230 Aminoacyl tRNA synthase complex-interacting multifunctional protein 1 [OS=Mus musculus]	14	3	Aimp1	0.944	-0.0831412	0.970444
Q9JKK7	Q9JKK7 Tropomodulin-2 [OS=Mus musculus]	48	9	Tmod2	0.943	-0.0846703	0.987748
Q6PDS3-3	Q6PDS3-3 Isoform 3 of NAD(+) hydrolase SARM1 [OS=Mus musculus]	8	5		0.943	-0.0846703	0.976813
Q810U4-5	Q810U4-5 Isoform 5 of Neuronal cell adhesion molecule [OS=Mus musculus]	34	1		0.943	-0.0846703	0.968515
Q924D0	Q924D0 NAD(P)H oxidoreductase RTN4IP1, mitochondrial [OS=Mus musculus]	8	2	Rtn4ip1	0.943	-0.0846703	0.968515
P58252	P58252 Elongation factor 2 [OS=Mus musculus]	44	24	Eef2	0.941	-0.0877334	0.987748
Q60597	Q60597 2-oxoglutarate dehydrogenase complex component E1 [OS=Mus musculus]	42	29	Ogdh	0.941	-0.0877334	0.987748
Q8CHC4	Q8CHC4 Synaptojanin-1 [OS=Mus musculus]	22	23	Synj1	0.941	-0.0877334	0.987748
Q91VC3	Q91VC3 Eukaryotic initiation factor 4A-III [OS=Mus musculus]	23	5	Eif4a3	0.941	-0.0877334	0.981224
Q06138	Q06138 Calcium-binding protein 39 [OS=Mus musculus]	18	6	Cab39	0.941	-0.0877334	0.987748
Q9JLZ3	Q9JLZ3 Methylglutaconyl-CoA hydratase, mitochondrial [OS=Mus musculus]	17	5	Auh	0.94	-0.0892673	0.992768
Q9Z275	Q9Z275 Retinaldehyde-binding protein 1 [OS=Mus musculus]	18	3	Rlbp1	0.94	-0.0892673	0.976813
O35639	O35639 Annexin A3 [OS=Mus musculus]	9	2	Anxa3	0.94	-0.0892673	0.979014
Q80X80	Q80X80 Phospholipid transfer protein C2CD2L [OS=Mus musculus]	4	2	C2cd2l	0.94	-0.0892673	0.974693
P08113	P08113 Endoplasmin [OS=Mus musculus]	28	17	Hsp90b1	0.939	-0.0908029	0.987748
Q9WVE8	Q9WVE8 Protein kinase C and casein kinase substrate in neurons protein 2 [OS=Mus musculus]	20	8	Pacsin2	0.939	-0.0908029	0.987748
Q6P9K8	Q6P9K8 Caskin-1 [OS=Mus musculus]	10	8	Caskin1	0.939	-0.0908029	0.987748
Q62108-2	Q62108-2 Isoform 2 of Disks large homolog 4 [OS=Mus musculus]	27	12		0.938	-0.0923402	0.987748
P47791	P47791 Glutathione reductase, mitochondrial [OS=Mus musculus]	22	6	Gsr	0.938	-0.0923402	0.987748
P24472	P24472 Glutathione S-transferase A4 [OS=Mus musculus]	29	5	Gsta4	0.938	-0.0923402	0.981224
Q9DCR2	Q9DCR2 AP-3 complex subunit sigma-1 [OS=Mus musculus]	13	2	Ap3s1; AP3S1	0.938	-0.0923402	0.976813
O70589	O70589 Peripheral plasma membrane protein CASK [OS=Mus musculus]	26	15	Cask	0.937	-0.093879	0.987748
P28352	P28352 DNA repair nuclease/redox regulator APEX1 [OS=Mus musculus]	33	7	Apex1	0.937	-0.093879	0.988617
P51880	P51880 Fatty acid-binding protein, brain [OS=Mus musculus]	63	6	Fabp7	0.937	-0.093879	0.987748
Q3UUG6	Q3UUG6 TBC1 domain family member 24 [OS=Mus musculus]	11	4	Tbc1d24	0.937	-0.093879	0.981224
Q8BIZ1	Q8BIZ1 Ankyrin repeat and sterile alpha motif domain-containing protein 1B [OS=Mus musculus]	2	2	Anks1b	0.937	-0.093879	0.980817
Q80TJ1-4	Q80TJ1-4 Isoform 4 of Calcium-dependent secretion activator 1 [OS=Mus musculus]	31	2		0.936	-0.0954196	0.987748
Q920E5	Q920E5 Farnesyl pyrophosphate synthase [OS=Mus musculus]	12	3	Fdps	0.936	-0.0954196	0.981224
G5E829	G5E829 Plasma membrane calcium-transporting ATPase 1 [OS=Mus musculus]	32	19	Atp2b1	0.935	-0.0969617	0.987748
Q9R111	Q9R111 Guanine deaminase [OS=Mus musculus]	70	19	Gda	0.935	-0.0969617	0.987748
Q3TMH2	Q3TMH2 Secernin-3 [OS=Mus musculus]	12	3	Scrn3	0.935	-0.0969617	0.9823
P24288	P24288 Branched-chain-amino-acid aminotransferase, cytosolic [OS=Mus musculus]	9	3	Bcat1	0.935	-0.0969617	0.976813
P47754	P47754 F-actin-capping protein subunit alpha-2 [OS=Mus musculus]	46	7	Capza2	0.934	-0.0985055	0.987748
P97355	P97355 Spermine synthase [OS=Mus musculus]	29	6	Sms	0.934	-0.0985055	0.981991
P21460	P21460 Cystatin-C [OS=Mus musculus]	33	4	Cst3	0.934	-0.0985055	0.987748
Q9R020	Q9R020 Zinc finger Ran-binding domain-containing protein 2 [OS=Mus musculus]	8	2	Zranb2	0.934	-0.0985055	0.981224
Q9ES97-3	Q9ES97-3 Isoform 3 of Reticulon-3 [OS=Mus musculus]	28	1	Rtn3	0.933	-0.100051	0.987748
Q9QZ88-2	Q9QZ88-2 Isoform 2 of Vacuolar protein sorting-associated protein 29 [OS=Mus musculus]	26	3	VPS29	0.933	-0.100051	0.982628
Q62393	Q62393 Tumor protein D52 [OS=Mus musculus]	30	4	Tpd52	0.933	-0.100051	0.987748
Q9CPX6	Q9CPX6 Ubiquitin-like-conjugating enzyme ATG3 [OS=Mus musculus]	16	4	Atg3	0.933	-0.100051	0.982628
Q58A65	Q58A65 C-Jun-amino-terminal kinase-interacting protein 4 [OS=Mus musculus]	4	2	Spag9	0.933	-0.100051	0.981224
P68037	P68037 Ubiquitin-conjugating enzyme E2 L3 [OS=Mus musculus]	36	3	Ube2l3; UBE2L3	0.932	-0.101598	0.987325
Q9Z1G4-2	Q9Z1G4-2 Isoform A1-I of V-type proton ATPase 116 kDa subunit a 1 [OS=Mus musculus]	32	18		0.931	-0.103147	0.987325
P35486	P35486 Pyruvate dehydrogenase E1 component subunit alpha, somatic form, mitochondrial [OS=Mus musculus]	44	13	Pdha1	0.931	-0.103147	0.987325
Q80UG5-3	Q80UG5-3 Isoform 3 of Septin-9 [OS=Mus musculus]	22	9		0.931	-0.103147	0.988878
Q8BVQ5	Q8BVQ5 Protein phosphatase methylesterase 1 [OS=Mus musculus]	26	8	Ppme1	0.931	-0.103147	0.994972
P62821	P62821 Ras-related protein Rab-1A [OS=Mus musculus]	41	3	Rab1a; Rab1A; RAB1A	0.931	-0.103147	0.987325
A2A432	A2A432 Cullin-4B [OS=Mus musculus]	7	5	Cul4b	0.931	-0.103147	0.9823
Q9WTR5	Q9WTR5 Cadherin-13 [OS=Mus musculus]	4	2	Cdh13	0.931	-0.103147	0.981224
O09131	O09131 Glutathione S-transferase omega-1 [OS=Mus musculus]	13	2	Gsto1	0.931	-0.103147	0.979014
P80318	P80318 T-complex protein 1 subunit gamma [OS=Mus musculus]	35	13	Cct3	0.93	-0.104697	0.987325
P00493	P00493 Hypoxanthine-guanine phosphoribosyltransferase [OS=Mus musculus]	64	10	Hprt1	0.93	-0.104697	0.987325
Q8BKZ9	Q8BKZ9 Pyruvate dehydrogenase protein X component, mitochondrial [OS=Mus musculus]	18	6	Pdhx	0.93	-0.104697	0.994802
P99028	P99028 Cytochrome b-c1 complex subunit 6, mitochondrial [OS=Mus musculus]	37	2	Uqcrh	0.93	-0.104697	0.987325
Q9QZ23	Q9QZ23 NFU1 iron-sulfur cluster scaffold homolog, mitochondrial [OS=Mus musculus]	17	3	Nfu1	0.93	-0.104697	0.987325
Q63829	Q63829 COMM domain-containing protein 3 [OS=Mus musculus]	17	2	Commd3	0.93	-0.104697	0.981224
Q9CPY7	Q9CPY7 Cytosol aminopeptidase [OS=Mus musculus]	31	11	Lap3	0.929	-0.106249	0.987325
Q9DB05	Q9DB05 Alpha-soluble NSF attachment protein [OS=Mus musculus]	45	8	Napa	0.929	-0.106249	0.987325
Q61990	Q61990 Poly(rC)-binding protein 2 [OS=Mus musculus]	42	5	Pcbp2	0.929	-0.106249	0.987325
P26040	P26040 Ezrin [OS=Mus musculus]	18	4	Ezr	0.929	-0.106249	0.987325
Q9DC61	Q9DC61 Mitochondrial-processing peptidase subunit alpha [OS=Mus musculus]	10	3	Pmpca	0.929	-0.106249	0.981224
P14131	P14131 Small ribosomal subunit protein uS9 [OS=Mus musculus]	15	2	Rps16; RPS16	0.929	-0.106249	0.987325
P08553	P08553 Neurofilament medium polypeptide [OS=Mus musculus]	26	14	Nefm	0.928	-0.107803	0.987325
P61982	P61982 14-3-3 protein gamma [OS=Mus musculus]	51	7	Ywhag; YWHAG	0.928	-0.107803	0.987325
P84091	P84091 AP-2 complex subunit mu [OS=Mus musculus]	37	12	Ap2m1; AP2M1	0.928	-0.107803	0.987325
Q6PB66	Q6PB66 Leucine-rich PPR motif-containing protein, mitochondrial [OS=Mus musculus]	19	16	Lrpprc	0.928	-0.107803	0.997779
Q9QYR9	Q9QYR9 Acyl-coenzyme A thioesterase 2, mitochondrial [OS=Mus musculus]	21	7	Acot2	0.928	-0.107803	0.994802
Q9WVJ2	Q9WVJ2 26S proteasome non-ATPase regulatory subunit 13 [OS=Mus musculus]	24	5	Psmd13	0.928	-0.107803	0.987325
B0V2N1	B0V2N1 Receptor-type tyrosine-protein phosphatase S [OS=Mus musculus]	6	4	Ptprs	0.928	-0.107803	0.987325
P59644	P59644 Phosphatidylinositol 4,5-bisphosphate 5-phosphatase A [OS=Mus musculus]	6	4	Inpp5j	0.928	-0.107803	0.987325
Q2NL51	Q2NL51 Glycogen synthase kinase-3 alpha [OS=Mus musculus]	29	5	Gsk3a	0.927	-0.109359	0.987325
Q9Z0P5	Q9Z0P5 Twinfilin-2 [OS=Mus musculus]	10	2	Twf2	0.927	-0.109359	0.981991
E9Q6P5	E9Q6P5 Tetratricopeptide repeat protein 7B [OS=Mus musculus]	8	4	Ttc7b	0.927	-0.109359	0.987325
Q9CQN1	Q9CQN1 Heat shock protein 75 kDa, mitochondrial [OS=Mus musculus]	8	2	Trap1	0.927	-0.109359	0.981991
Q9R0K7	Q9R0K7 Plasma membrane calcium-transporting ATPase 2 [OS=Mus musculus]	32	20	Atp2b2	0.926	-0.110916	0.987325
D3Z7P3	D3Z7P3 Glutaminase kidney isoform, mitochondrial [OS=Mus musculus]	47	19	Gls	0.926	-0.110916	0.987325
Q9WV69	Q9WV69 Dematin [OS=Mus musculus]	32	8	Dmtn	0.926	-0.110916	0.999783
Q9CWK8	Q9CWK8 Sorting nexin-2 [OS=Mus musculus]	28	9	Snx2	0.926	-0.110916	0.997258
Q8CJG1	Q8CJG1 Protein argonaute-1 [OS=Mus musculus]	5	2	Ago1; AGO1	0.926	-0.110916	0.981224
Q8C166	Q8C166 Copine-1 [OS=Mus musculus]	8	3	Cpne1	0.926	-0.110916	0.981725
Q8C078-5	Q8C078-5 Isoform 5 of Calcium/calmodulin-dependent protein kinase kinase 2 [OS=Mus musculus]	6	2		0.926	-0.110916	0.981224
Q8C0L0	Q8C0L0 Thioredoxin-related transmembrane protein 4 [OS=Mus musculus]	12	4	Tmx4	0.926	-0.110916	0.986027
Q4V9Z5-2	Q4V9Z5-2 Isoform 2 of Seizure 6-like protein 2 [OS=Mus musculus]	6	2		0.926	-0.110916	0.981224
O70133-2	O70133-2 Isoform 2 of ATP-dependent RNA helicase A [OS=Mus musculus]	18	18		0.925	-0.112475	0.987325
Q9CXZ1	Q9CXZ1 NADH dehydrogenase [ubiquinone] iron-sulfur protein 4, mitochondrial [OS=Mus musculus]	35	5	Ndufs4	0.925	-0.112475	0.987325
P97461	P97461 Small ribosomal subunit protein uS7 [OS=Mus musculus]	37	4	Rps5	0.925	-0.112475	0.987748
Q91ZP9	Q91ZP9 N-terminal EF-hand calcium-binding protein 2 [OS=Mus musculus]	32	8	Necab2	0.925	-0.112475	0.987325
P08228	P08228 Superoxide dismutase [Cu-Zn] [OS=Mus musculus]	25	3	Sod1	0.925	-0.112475	0.987325
Q8BHL5	Q8BHL5 Engulfment and cell motility protein 2 [OS=Mus musculus]	8	3	Elmo2	0.925	-0.112475	0.981224
Q6PDG5	Q6PDG5 SWI/SNF complex subunit SMARCC2 [OS=Mus musculus]	5	4	Smarcc2	0.925	-0.112475	0.9823
Q8K4Z3	Q8K4Z3 NAD(P)H-hydrate epimerase [OS=Mus musculus]	55	7	Naxe	0.924	-0.114035	0.987325
P42125	P42125 Enoyl-CoA delta isomerase 1, mitochondrial [OS=Mus musculus]	34	6	Eci1	0.924	-0.114035	0.995203
Q9D898	Q9D898 Actin-related protein 2/3 complex subunit 5-like protein [OS=Mus musculus]	59	5	Arpc5l	0.924	-0.114035	0.987325
Q60790	Q60790 Ras GTPase-activating protein 3 [OS=Mus musculus]	10	5	Rasa3	0.924	-0.114035	0.987325
Q9ER72	Q9ER72 Cysteine--tRNA ligase, cytoplasmic [OS=Mus musculus]	8	5	Cars1	0.924	-0.114035	0.982628
Q8K2B3	Q8K2B3 Succinate dehydrogenase [ubiquinone] flavoprotein subunit, mitochondrial [OS=Mus musculus]	44	17	Sdha	0.923	-0.115597	0.987325
Q3THK7	Q3THK7 GMP synthase [glutamine-hydrolyzing] [OS=Mus musculus]	20	10	Gmps	0.923	-0.115597	0.987748
P60766-1	P60766-1 Isoform 1 of Cell division control protein 42 homolog [OS=Mus musculus]	37	1	cdc42; Cdc42; CDC42; cdc42.S; LOC101397657; LOC101875022; LOC103598977; LOC111154823	0.923	-0.115597	0.987325
Q8R550	Q8R550 SH3 domain-containing kinase-binding protein 1 [OS=Mus musculus]	4	2	Sh3kbp1	0.923	-0.115597	0.981224
P35585	P35585 AP-1 complex subunit mu-1 [OS=Mus musculus]	19	6	Ap1m1	0.922	-0.117161	0.987748
P50396	P50396 Rab GDP dissociation inhibitor alpha [OS=Mus musculus]	65	18	Gdi1	0.921	-0.118727	0.986602
Q9CXY6	Q9CXY6 Interleukin enhancer-binding factor 2 [OS=Mus musculus]	34	8	Ilf2; ILF2	0.921	-0.118727	0.986602
P55012	P55012 Solute carrier family 12 member 2 [OS=Mus musculus]	13	11	Slc12a2	0.921	-0.118727	0.987748
Q9WTP7	Q9WTP7 GTP:AMP phosphotransferase AK3, mitochondrial [OS=Mus musculus]	38	6	Ak3	0.921	-0.118727	0.999783
P97822	P97822 Acidic leucine-rich nuclear phosphoprotein 32 family member E [OS=Mus musculus]	18	3	Anp32e	0.921	-0.118727	0.997258
Q9Z2H2	Q9Z2H2 Regulator of G-protein signaling 6 [OS=Mus musculus]	15	4	Rgs6	0.921	-0.118727	0.981991
P61222	P61222 ATP-binding cassette sub-family E member 1 [OS=Mus musculus]	11	3	Abce1; ABCE1	0.921	-0.118727	0.981991
Q99LB6	Q99LB6 Methionine adenosyltransferase 2 subunit beta [OS=Mus musculus]	7	2	Mat2b	0.921	-0.118727	0.987325
Q61316	Q61316 Heat shock 70 kDa protein 4 [OS=Mus musculus]	46	22	Hspa4	0.92	-0.120294	0.985085
P50247	P50247 Adenosylhomocysteinase [OS=Mus musculus]	37	10	Ahcy	0.92	-0.120294	0.98506
Q8BG32	Q8BG32 26S proteasome non-ATPase regulatory subunit 11 [OS=Mus musculus]	23	7	Psmd11	0.92	-0.120294	0.991343
P26369	P26369 Splicing factor U2AF 65 kDa subunit [OS=Mus musculus]	13	4	U2af2	0.92	-0.120294	0.999903
Q8BR90	Q8BR90 RAB7A-interacting MON1-CCZ1 complex subunit 1 [OS=Mus musculus]	10	2	Rimoc1	0.92	-0.120294	0.9823
P20357	P20357 Microtubule-associated protein 2 [OS=Mus musculus]	48	56	Map2	0.919	-0.121863	0.982628
Q8BWF0	Q8BWF0 Succinate-semialdehyde dehydrogenase, mitochondrial [OS=Mus musculus]	42	13	Aldh5a1	0.919	-0.121863	0.982885
Q8VIJ6	Q8VIJ6 Splicing factor, proline- and glutamine-rich [OS=Mus musculus]	19	8	Sfpq	0.919	-0.121863	0.982628
P16125	P16125 L-lactate dehydrogenase B chain [OS=Mus musculus]	51	12	Ldhb	0.918	-0.123434	0.9823
Q8JZQ9	Q8JZQ9 Eukaryotic translation initiation factor 3 subunit B [OS=Mus musculus]	10	6	Eif3b	0.918	-0.123434	0.987748
Q6P9R2	Q6P9R2 Serine/threonine-protein kinase OSR1 [OS=Mus musculus]	12	4	Oxsr1	0.918	-0.123434	0.987325
Q8VCT3	Q8VCT3 Aminopeptidase B [OS=Mus musculus]	30	12	Rnpep	0.917	-0.125006	0.988195
O54829	O54829 Regulator of G-protein signaling 7 [OS=Mus musculus]	30	7	Rgs7	0.917	-0.125006	0.9823
P20029	P20029 Endoplasmic reticulum chaperone BiP [OS=Mus musculus]	44	17	Hspa5	0.916	-0.12658	0.981991
P06151	P06151 L-lactate dehydrogenase A chain [OS=Mus musculus]	58	13	Ldha	0.916	-0.12658	0.981991
Q99LC3	Q99LC3 NADH dehydrogenase [ubiquinone] 1 alpha subcomplex subunit 10, mitochondrial [OS=Mus musculus]	44	11	Ndufa10	0.916	-0.12658	0.981991
O55023	O55023 Inositol monophosphatase 1 [OS=Mus musculus]	32	8	Impa1	0.916	-0.12658	0.981991
P35293	P35293 Ras-related protein Rab-18 [OS=Mus musculus]	44	7	Rab18	0.916	-0.12658	0.994972
Q9CX34	Q9CX34 Protein SGT1 homolog [OS=Mus musculus]	15	3	Sugt1	0.916	-0.12658	0.987325
Q64514	Q64514 Tripeptidyl-peptidase 2 [OS=Mus musculus]	5	4	Tpp2	0.916	-0.12658	0.986602
Q9CR57	Q9CR57 Large ribosomal subunit protein eL14 [OS=Mus musculus]	10	2	Rpl14	0.916	-0.12658	0.987748
Q60610	Q60610 Rho guanine nucleotide exchange factor TIAM1 [OS=Mus musculus]	2	2	Tiam1	0.916	-0.12658	0.982628
P10852-2	P10852-2 Isoform 2 of Amino acid transporter heavy chain SLC3A2 [OS=Mus musculus]	35	12		0.915	-0.128156	0.981991
Q9Z0H8	Q9Z0H8 CAP-Gly domain-containing linker protein 2 [OS=Mus musculus]	9	4	Clip2	0.915	-0.128156	0.995203
Q8CHT1-2	Q8CHT1-2 Isoform 2 of Ephexin-1 [OS=Mus musculus]	13	4		0.915	-0.128156	0.981991
P67984	P67984 Large ribosomal subunit protein eL22 [OS=Mus musculus]	30	2	Rpl22; RPL22	0.915	-0.128156	0.987748
P62754	P62754 Small ribosomal subunit protein eS6 [OS=Mus musculus]	16	3	Rps6; RPS6	0.915	-0.128156	0.989593
Q8BG73	Q8BG73 SH3 domain-binding glutamic acid-rich-like protein 2 [OS=Mus musculus]	27	2	Sh3bgrl2	0.915	-0.128156	0.987325
Q9CQ22	Q9CQ22 Ragulator complex protein LAMTOR1 [OS=Mus musculus]	15	2	Lamtor1	0.915	-0.128156	0.987325
P17426	P17426 AP-2 complex subunit alpha-1 [OS=Mus musculus]	42	23	Ap2a1	0.914	-0.129734	0.981991
Q8CAQ8-2	Q8CAQ8-2 Isoform 2 of MICOS complex subunit Mic60 [OS=Mus musculus]	35	18		0.914	-0.129734	0.981991
Q61425	Q61425 Hydroxyacyl-coenzyme A dehydrogenase, mitochondrial [OS=Mus musculus]	44	6	Hadh	0.914	-0.129734	0.994972
A0A1W2P872-2	A0A1W2P872-2 Isoform 2 of RNA-binding protein Nova-2 [OS=Mus musculus]	16	4		0.914	-0.129734	0.987748
Q9CQX8	Q9CQX8 Alpha-ketoglutarate dehydrogenase component 4 [OS=Mus musculus]	57	3	Kgd4	0.914	-0.129734	0.987325
P68369	P68369 Tubulin alpha-1A chain [OS=Mus musculus]	74	9	Tuba1a; TUBA1A	0.913	-0.131313	0.981224
Q8R0Y6	Q8R0Y6 Cytosolic 10-formyltetrahydrofolate dehydrogenase [OS=Mus musculus]	35	20	Aldh1l1	0.913	-0.131313	0.981725
Q8VCW8	Q8VCW8 Medium-chain acyl-CoA ligase ACSF2, mitochondrial [OS=Mus musculus]	31	10	Acsf2	0.913	-0.131313	0.987748
Q6P5F9	Q6P5F9 Exportin-1 [OS=Mus musculus]	19	14	Xpo1	0.913	-0.131313	0.987748
P27546	P27546 Microtubule-associated protein 4 [OS=Mus musculus]	20	10	Map4	0.912	-0.132894	0.981224
Q9QXG4	Q9QXG4 Acetyl-coenzyme A synthetase, cytoplasmic [OS=Mus musculus]	6	2	Acss2	0.912	-0.132894	0.987325
P41778	P41778 Pre-B-cell leukemia transcription factor 1 [OS=Mus musculus]	12	3	Pbx1; PBX1	0.912	-0.132894	0.987325
Q8BL66	Q8BL66 Early endosome antigen 1 [OS=Mus musculus]	4	4	Eea1	0.912	-0.132894	0.987325
P49312	P49312 Heterogeneous nuclear ribonucleoprotein A1 [OS=Mus musculus]	28	6	Hnrnpa1; HNRNPA1	0.911	-0.134477	0.981224
Q9JKX6	Q9JKX6 ADP-sugar pyrophosphatase [OS=Mus musculus]	12	2	Nudt5	0.911	-0.134477	0.987325
O70251	O70251 Elongation factor 1-beta [OS=Mus musculus]	52	6	Eef1b	0.91	-0.136062	0.981224
O54781	O54781 SRSF protein kinase 2 [OS=Mus musculus]	11	4	Srpk2	0.91	-0.136062	0.987325
Q9CZ04-2	Q9CZ04-2 Isoform 2 of COP9 signalosome complex subunit 7a [OS=Mus musculus]	39	6	Cops7a	0.909	-0.137648	0.987748
Q9D0S9	Q9D0S9 Adenosine 5'-monophosphoramidase HINT2 [OS=Mus musculus]	23	2	Hint2	0.909	-0.137648	0.987748
Q9CQD1	Q9CQD1 Ras-related protein Rab-5A [OS=Mus musculus]	29	3	Rab5a	0.909	-0.137648	0.981224
Q9Z1B3	Q9Z1B3 1-phosphatidylinositol 4,5-bisphosphate phosphodiesterase beta-1 [OS=Mus musculus]	34	28	Plcb1	0.908	-0.139236	0.981224
P61164	P61164 Alpha-centractin [OS=Mus musculus]	43	3	Actr1a; ACTR1A	0.908	-0.139236	0.981224
Q8R010	Q8R010 Aminoacyl tRNA synthase complex-interacting multifunctional protein 2 [OS=Mus musculus]	37	4	Aimp2	0.908	-0.139236	0.987325
Q9EP69	Q9EP69 Phosphatidylinositol-3-phosphatase SAC1 [OS=Mus musculus]	19	7	Sacm1l	0.907	-0.140826	0.989593
D3YXK2	D3YXK2 Scaffold attachment factor B1 [OS=Mus musculus]	11	5	Safb	0.907	-0.140826	0.993513
Q99JY8	Q99JY8 Phospholipid phosphatase 3 [OS=Mus musculus]	16	4	Plpp3	0.907	-0.140826	0.987748
Q8BPQ7	Q8BPQ7 Small G protein signaling modulator 1 [OS=Mus musculus]	2	2	Sgsm1	0.907	-0.140826	0.987325
Q3UZZ6	Q3UZZ6 Sulfotransferase 1 family member D1 [OS=Mus musculus]	48	8	Sult1d1	0.906	-0.142417	0.987748
Q9D6Z1	Q9D6Z1 Nucleolar protein 56 [OS=Mus musculus]	13	5	Nop56	0.906	-0.142417	0.987748
Q9D328	Q9D328 Novel acetylcholine receptor chaperone [OS=Mus musculus]	14	2	Tmem35a	0.906	-0.142417	0.987748
Q9JHW4	Q9JHW4 Selenocysteine-specific elongation factor [OS=Mus musculus]	10	2	Eefsec	0.906	-0.142417	0.982628
O70252	O70252 Heme oxygenase 2 [OS=Mus musculus]	11	2	Hmox2	0.906	-0.142417	0.987325
Q99JY9	Q99JY9 Actin-related protein 3 [OS=Mus musculus]	56	11	Actr3	0.905	-0.14401	0.97951
Q91ZX7	Q91ZX7 Prolow-density lipoprotein receptor-related protein 1 [OS=Mus musculus]	6	17	Lrp1	0.905	-0.14401	0.980051
Q60692	Q60692 Proteasome subunit beta type-6 [OS=Mus musculus]	30	4	Psmb6	0.905	-0.14401	0.987325
P16045	P16045 Galectin-1 [OS=Mus musculus]	20	2	Lgals1	0.905	-0.14401	0.987325
P70175	P70175 Disks large homolog 3 [OS=Mus musculus]	22	12	Dlg3	0.904	-0.145605	0.976813
Q9ES28	Q9ES28 Rho guanine nucleotide exchange factor 7 [OS=Mus musculus]	6	3	Arhgef7	0.904	-0.145605	0.994972
Q9CQH3	Q9CQH3 NADH dehydrogenase [ubiquinone] 1 beta subcomplex subunit 5, mitochondrial [OS=Mus musculus]	20	3	Ndufb5	0.904	-0.145605	0.976813
Q9JKN6	Q9JKN6 RNA-binding protein Nova-1 [OS=Mus musculus]	9	1	Nova1	0.904	-0.145605	0.982628
Q8CCF0	Q8CCF0 U4/U6 small nuclear ribonucleoprotein Prp31 [OS=Mus musculus]	8	3	Prpf31	0.904	-0.145605	0.987325
Q7TQK5	Q7TQK5 Coiled-coil domain-containing protein 93 [OS=Mus musculus]	4	2	Ccdc93	0.904	-0.145605	0.986602
Q921F4	Q921F4 Heterogeneous nuclear ribonucleoprotein L-like [OS=Mus musculus]	18	7	Hnrnpll	0.903	-0.147202	0.987748
P0C192	P0C192 Leucine-rich repeat-containing protein 4B [OS=Mus musculus]	10	5	Lrrc4b	0.902	-0.148801	0.987748
Q9JMH6	Q9JMH6 Thioredoxin reductase 1, cytoplasmic [OS=Mus musculus]	20	6	Txnrd1	0.901	-0.150401	0.972675
Q8BLK3	Q8BLK3 Limbic system-associated membrane protein [OS=Mus musculus]	19	4	Lsamp	0.901	-0.150401	0.997258
Q8BLJ3	Q8BLJ3 PI-PLC X domain-containing protein 3 [OS=Mus musculus]	23	4	Plcxd3	0.901	-0.150401	0.995203
Q6PIE5	Q6PIE5 Sodium/potassium-transporting ATPase subunit alpha-2 [OS=Mus musculus]	33	12	Atp1a2	0.9	-0.152003	0.970444
Q8BHN3-2	Q8BHN3-2 Isoform 2 of Neutral alpha-glucosidase AB [OS=Mus musculus]	17	12	Ganab	0.9	-0.152003	0.970444
Q9JI91	Q9JI91 Alpha-actinin-2 [OS=Mus musculus]	32	12	Actn2	0.9	-0.152003	0.970444
Q8BP67	Q8BP67 Large ribosomal subunit protein eL24 [OS=Mus musculus]	25	4	Rpl24; RPL24	0.9	-0.152003	0.987748
B1AZI6	B1AZI6 THO complex subunit 2 [OS=Mus musculus]	2	2	Thoc2	0.9	-0.152003	0.987325
Q9WV92-2	Q9WV92-2 Isoform 2 of Band 4.1-like protein 3 [OS=Mus musculus]	38	2		0.899	-0.153607	0.968515
P58389	P58389 Serine/threonine-protein phosphatase 2A activator [OS=Mus musculus]	45	7	Ptpa	0.899	-0.153607	0.968515
P63325	P63325 Small ribosomal subunit protein eS10 [OS=Mus musculus]	32	4	Rps10	0.899	-0.153607	0.999903
O35316	O35316 Sodium- and chloride-dependent taurine transporter [OS=Mus musculus]	3	1	Slc6a6	0.899	-0.153607	0.968515
P14733	P14733 Lamin-B1 [OS=Mus musculus]	27	11	Lmnb1	0.898	-0.155213	0.968515
Q68FL4	Q68FL4 Putative adenosylhomocysteinase 3 [OS=Mus musculus]	28	6	Ahcyl2	0.898	-0.155213	0.995203
Q91ZA3	Q91ZA3 Propionyl-CoA carboxylase alpha chain, mitochondrial [OS=Mus musculus]	18	9	Pcca	0.898	-0.155213	0.987325
Q9Z130	Q9Z130 Heterogeneous nuclear ribonucleoprotein D-like [OS=Mus musculus]	29	6	Hnrnpdl	0.898	-0.155213	0.968515
Q8BG39	Q8BG39 Synaptic vesicle glycoprotein 2B [OS=Mus musculus]	11	5	Sv2b	0.898	-0.155213	0.968515
Q9EP72	Q9EP72 Endoplasmic reticulum membrane protein complex subunit 7 [OS=Mus musculus]	17	2	Emc7	0.898	-0.155213	0.987325
Q9R0Y5-2	Q9R0Y5-2 Isoform 2 of Adenylate kinase isoenzyme 1 [OS=Mus musculus]	55	11	AK1	0.897	-0.15682	0.968515
Q8BZ98	Q8BZ98 Dynamin-3 [OS=Mus musculus]	26	8	Dnm3	0.897	-0.15682	0.968515
Q91VM9	Q91VM9 Inorganic pyrophosphatase 2, mitochondrial [OS=Mus musculus]	27	6	Ppa2	0.897	-0.15682	0.987325
Q9ESE1	Q9ESE1 Lipopolysaccharide-responsive and beige-like anchor protein [OS=Mus musculus]	4	7	Lrba	0.897	-0.15682	0.994972
Q9D8W5	Q9D8W5 26S proteasome non-ATPase regulatory subunit 12 [OS=Mus musculus]	14	5	Psmd12	0.897	-0.15682	0.999783
Q91WT9	Q91WT9 Cystathionine beta-synthase [OS=Mus musculus]	14	4	Cbs	0.897	-0.15682	0.987325
Q810A7	Q810A7 ATP-dependent RNA helicase DDX42 [OS=Mus musculus]	5	2	Ddx42	0.897	-0.15682	0.987748
Q99MK8	Q99MK8 Beta-adrenergic receptor kinase 1 [OS=Mus musculus]	3	2	Grk2	0.897	-0.15682	0.987748
Q9R0P3	Q9R0P3 S-formylglutathione hydrolase [OS=Mus musculus]	55	9	Esd	0.896	-0.158429	0.987325
Q00PI9	Q00PI9 Heterogeneous nuclear ribonucleoprotein U-like protein 2 [OS=Mus musculus]	14	9	Hnrnpul2	0.896	-0.158429	0.968515
Q148V7	Q148V7 RAB11-binding protein RELCH [OS=Mus musculus]	11	8	Relch	0.896	-0.158429	0.987325
Q63932	Q63932 Dual specificity mitogen-activated protein kinase kinase 2 [OS=Mus musculus]	24	3	Map2k2	0.896	-0.158429	0.987748
Q8VED9	Q8VED9 Galectin-related protein [OS=Mus musculus]	58	5	Lgalsl	0.896	-0.158429	0.987748
O88935	O88935 Synapsin-1 [OS=Mus musculus]	58	18	Syn1	0.895	-0.16004	0.968515
Q8BPN8	Q8BPN8 DmX-like protein 2 [OS=Mus musculus]	19	35	Dmxl2	0.895	-0.16004	0.968515
Q99L04	Q99L04 Dehydrogenase/reductase SDR family member 1 [OS=Mus musculus]	32	6	Dhrs1	0.895	-0.16004	0.994972
Q9CQ62	Q9CQ62 2,4-dienoyl-CoA reductase [(3E)-enoyl-CoA-producing], mitochondrial [OS=Mus musculus]	13	3	Decr1	0.895	-0.16004	0.995203
P70429	P70429 Ena/VASP-like protein [OS=Mus musculus]	13	4	Evl	0.895	-0.16004	0.987748
P60521	P60521 Gamma-aminobutyric acid receptor-associated protein-like 2 [OS=Mus musculus]	29	3	Gabarapl2; GABARAPL2	0.895	-0.16004	0.999783
O08788	O08788 Dynactin subunit 1 [OS=Mus musculus]	37	29	Dctn1	0.894	-0.161653	0.968515
O54983	O54983 Ketimine reductase mu-crystallin [OS=Mus musculus]	35	6	Crym	0.894	-0.161653	0.987748
Q9CR95	Q9CR95 Adaptin ear-binding coat-associated protein 1 [OS=Mus musculus]	33	5	Necap1	0.894	-0.161653	0.9823
Q99K67	Q99K67 Alpha-aminoadipic semialdehyde synthase, mitochondrial [OS=Mus musculus]	6	2	Aass	0.894	-0.161653	0.987325
Q9CWJ9	Q9CWJ9 Bifunctional purine biosynthesis protein ATIC [OS=Mus musculus]	39	14	Atic	0.893	-0.163268	0.968515
Q9CPV4	Q9CPV4 Glyoxalase domain-containing protein 4 [OS=Mus musculus]	26	6	Glod4	0.893	-0.163268	0.968515
Q8BFZ9	Q8BFZ9 Erlin-2 [OS=Mus musculus]	23	6	Erlin2	0.893	-0.163268	0.999903
O70492	O70492 Sorting nexin-3 [OS=Mus musculus]	40	4		0.893	-0.163268	0.994479
P57780	P57780 Alpha-actinin-4 [OS=Mus musculus]	47	20	Actn4	0.892	-0.164884	0.968515
O08532-5	O08532-5 Isoform 2E of Voltage-dependent calcium channel subunit alpha-2/delta-1 [OS=Mus musculus]	22	16	Cacna2d1	0.892	-0.164884	0.968515
P35979	P35979 Large ribosomal subunit protein uL11 [OS=Mus musculus]	55	6	Rpl12	0.892	-0.164884	0.968515
Q91YR1	Q91YR1 Twinfilin-1 [OS=Mus musculus]	12	3	Twf1	0.892	-0.164884	0.991908
Q6PGF7	Q6PGF7 Exocyst complex component 8 [OS=Mus musculus]	5	2	Exoc8	0.892	-0.164884	0.987748
Q8BH59	Q8BH59 Electrogenic aspartate/glutamate antiporter SLC25A12, mitochondrial [OS=Mus musculus]	61	22	Slc25a12	0.891	-0.166503	0.968515
Q9QXS1	Q9QXS1 Plectin [OS=Mus musculus]	11	33	Plec	0.891	-0.166503	0.968515
Q9D1A2	Q9D1A2 Cytosolic non-specific dipeptidase [OS=Mus musculus]	36	11	Cndp2	0.891	-0.166503	0.968515
P47809	P47809 Dual specificity mitogen-activated protein kinase kinase 4 [OS=Mus musculus]	32	8	Map2k4	0.891	-0.166503	0.987325
Q9D7N9	Q9D7N9 Adipocyte plasma membrane-associated protein [OS=Mus musculus]	31	7	Apmap	0.89	-0.168123	0.994919
Q99LG2	Q99LG2 Transportin-2 [OS=Mus musculus]	13	7	Tnpo2	0.89	-0.168123	0.994426
Q9Z1W9	Q9Z1W9 STE20/SPS1-related proline-alanine-rich protein kinase [OS=Mus musculus]	18	6	Stk39	0.89	-0.168123	0.994972
Q6PER3	Q6PER3 Microtubule-associated protein RP/EB family member 3 [OS=Mus musculus]	46	7	Mapre3	0.889	-0.169745	0.968515
Q64133	Q64133 Amine oxidase [flavin-containing] A [OS=Mus musculus]	21	7	Maoa	0.889	-0.169745	0.981224
P63080	P63080 Gamma-aminobutyric acid receptor subunit beta-3 [OS=Mus musculus]	14	3	Gabrb3	0.889	-0.169745	0.997258
Q8QZY9	Q8QZY9 Splicing factor 3B subunit 4 [OS=Mus musculus]	9	2	Sf3b4	0.889	-0.169745	0.994426
P39053-6	P39053-6 Isoform 6 of Dynamin-1 [OS=Mus musculus]	58	1		0.888	-0.171368	0.987748
P17710-3	P17710-3 Isoform HK1 of Hexokinase-1 [OS=Mus musculus]	43	28	Hk1	0.888	-0.171368	0.968515
Q9WUM3	Q9WUM3 Coronin-1B [OS=Mus musculus]	33	7	Coro1b	0.888	-0.171368	0.987748
Q8BRF7	Q8BRF7 Sec1 family domain-containing protein 1 [OS=Mus musculus]	7	3	Scfd1	0.888	-0.171368	0.994972
Q9JIW9	Q9JIW9 Ras-related protein Ral-B [OS=Mus musculus]	14	2	Ralb	0.888	-0.171368	0.994802
P12382	P12382 ATP-dependent 6-phosphofructokinase, liver type [OS=Mus musculus]	36	15	Pfkl	0.887	-0.172994	0.968515
P14869	P14869 Large ribosomal subunit protein uL10 [OS=Mus musculus]	43	8	Rplp0	0.887	-0.172994	0.968515
Q91WS0	Q91WS0 CDGSH iron-sulfur domain-containing protein 1 [OS=Mus musculus]	44	4	Cisd1	0.887	-0.172994	0.968515
Q8K354	Q8K354 Carbonyl reductase [NADPH] 3 [OS=Mus musculus]	17	3	Cbr3	0.887	-0.172994	0.994972
Q61879	Q61879 Myosin-10 [OS=Mus musculus]	23	24	Myh10	0.886	-0.174621	0.968515
O88342	O88342 WD repeat-containing protein 1 [OS=Mus musculus]	48	14	Wdr1	0.886	-0.174621	0.968515
Q8BH04	Q8BH04 Phosphoenolpyruvate carboxykinase [GTP], mitochondrial [OS=Mus musculus]	29	10	Pck2	0.886	-0.174621	0.981224
P53810	P53810 Phosphatidylinositol transfer protein alpha isoform [OS=Mus musculus]	39	6	Pitpna	0.886	-0.174621	0.968515
P62334	P62334 26S proteasome regulatory subunit 10B [OS=Mus musculus]	26	8	Psmc6; PSMC6	0.886	-0.174621	0.976813
P26043	P26043 Radixin [OS=Mus musculus]	11	2	Rdx	0.886	-0.174621	0.999783
Q8C0M9	Q8C0M9 Isoaspartyl peptidase/L-asparaginase [OS=Mus musculus]	20	5	Asrgl1	0.886	-0.174621	0.968515
Q9Z268	Q9Z268 RasGAP-activating-like protein 1 [OS=Mus musculus]	6	3	Rasal1	0.886	-0.174621	0.991343
Q8CH72	Q8CH72 E3 ubiquitin-protein ligase TRIM32 [OS=Mus musculus]	7	3	Trim32	0.886	-0.174621	0.987748
Q8BFT9	Q8BFT9 Synaptic vesicle 2-related protein [OS=Mus musculus]	6	2	Svop	0.886	-0.174621	0.987748
P62315	P62315 Small nuclear ribonucleoprotein Sm D1 [OS=Mus musculus]	37	3	Snrpd1; SNRPD1	0.885	-0.176251	0.987325
O35857	O35857 Mitochondrial import inner membrane translocase subunit TIM44 [OS=Mus musculus]	19	7	Timm44	0.885	-0.176251	0.987748
Q9DCS3	Q9DCS3 Enoyl-[acyl-carrier-protein] reductase, mitochondrial [OS=Mus musculus]	23	3	Mecr	0.885	-0.176251	0.988363
Q3TXU5	Q3TXU5 Deoxyhypusine synthase [OS=Mus musculus]	9	2	Dhps	0.885	-0.176251	0.987748
Q8CHH9-2	Q8CHH9-2 Isoform 2 of Septin-8 [OS=Mus musculus]	36	7		0.884	-0.177882	0.968515
P70441	P70441 Na(+)/H(+) exchange regulatory cofactor NHE-RF1 [OS=Mus musculus]	14	4	Nherf1	0.884	-0.177882	0.981224
Q0VGU4	Q0VGU4 Neurosecretory protein VGF [OS=Mus musculus]	12	3	Vgf	0.883	-0.179515	0.995203
Q9D8N0	Q9D8N0 Elongation factor 1-gamma [OS=Mus musculus]	44	13	Eef1g	0.882	-0.181149	0.968515
O70161	O70161 Phosphatidylinositol 4-phosphate 5-kinase type-1 gamma [OS=Mus musculus]	34	12	Pip5k1c	0.882	-0.181149	0.968515
Q03517	Q03517 Secretogranin-2 [OS=Mus musculus]	21	8	Scg2	0.882	-0.181149	0.987325
Q9Z0X1	Q9Z0X1 Apoptosis-inducing factor 1, mitochondrial [OS=Mus musculus]	21	7	Aifm1	0.882	-0.181149	0.987325
P54775	P54775 26S proteasome regulatory subunit 6B [OS=Mus musculus]	32	7	Psmc4	0.882	-0.181149	0.987748
Q00493	Q00493 Carboxypeptidase E [OS=Mus musculus]	19	5	Cpe	0.882	-0.181149	0.987325
Q8BVE3	Q8BVE3 V-type proton ATPase subunit H [OS=Mus musculus]	31	10	Atp6v1h	0.881	-0.182786	0.968515
Q9D7X3	Q9D7X3 Dual specificity protein phosphatase 3 [OS=Mus musculus]	60	6	Dusp3	0.881	-0.182786	0.968515
Q8VHI6	Q8VHI6 Actin-binding protein WASF3 [OS=Mus musculus]	19	5	Wasf3	0.881	-0.182786	0.994972
O08576	O08576 RUN domain-containing protein 3A [OS=Mus musculus]	15	4	Rundc3a	0.881	-0.182786	0.994972
Q9JII5	Q9JII5 DAZ-associated protein 1 [OS=Mus musculus]	8	2	Dazap1	0.881	-0.182786	0.999903
O35954	O35954 Membrane-associated phosphatidylinositol transfer protein 1 [OS=Mus musculus]	2	2	Pitpnm1	0.881	-0.182786	0.988128
Q3UHJ0	Q3UHJ0 AP2-associated protein kinase 1 [OS=Mus musculus]	43	20	Aak1	0.88	-0.184425	0.968515
Q71LX4	Q71LX4 Talin-2 [OS=Mus musculus]	18	21	Tln2	0.88	-0.184425	0.968515
Q9CYT6	Q9CYT6 Adenylyl cyclase-associated protein 2 [OS=Mus musculus]	31	8	Cap2	0.88	-0.184425	0.981224
P61079	P61079 Ubiquitin-conjugating enzyme E2 D3 [OS=Mus musculus]	36	2	Ube2d3; UBE2D3	0.88	-0.184425	0.968515
Q6ZPF3	Q6ZPF3 Rho guanine nucleotide exchange factor TIAM2 [OS=Mus musculus]	5	6	Tiam2	0.88	-0.184425	0.987748
O54774	O54774 AP-3 complex subunit delta-1 [OS=Mus musculus]	22	17	Ap3d1	0.879	-0.186065	0.968515
P35438	P35438 Glutamate receptor ionotropic, NMDA 1 [OS=Mus musculus]	5	4	Grin1	0.879	-0.186065	0.999903
O88712	O88712 C-terminal-binding protein 1 [OS=Mus musculus]	30	7	Ctbp1	0.878	-0.187707	0.968515
Q3UMR5	Q3UMR5 Calcium uniporter protein, mitochondrial [OS=Mus musculus]	26	7	Mcu	0.878	-0.187707	0.987748
Q9DCL9	Q9DCL9 Bifunctional phosphoribosylaminoimidazole carboxylase/phosphoribosylaminoimidazole succinocarboxamide synthetase [OS=Mus musculus]	38	9	Paics	0.878	-0.187707	0.981725
Q62205	Q62205 Sodium channel protein type 9 subunit alpha [OS=Mus musculus]	5	2	Scn9a	0.878	-0.187707	0.981224
Q8BGT8	Q8BGT8 Phytanoyl-CoA hydroxylase-interacting protein-like [OS=Mus musculus]	26	7	Phyhipl	0.877	-0.189351	0.968515
Q9DCS9	Q9DCS9 NADH dehydrogenase [ubiquinone] 1 beta subcomplex subunit 10 [OS=Mus musculus]	41	5	Ndufb10	0.877	-0.189351	0.968515
O88741	O88741 Ganglioside-induced differentiation-associated protein 1 [OS=Mus musculus]	13	3	Gdap1	0.877	-0.189351	0.968515
Q8K596	Q8K596 Sodium/calcium exchanger 2 [OS=Mus musculus]	9	5	Slc8a2	0.877	-0.189351	0.987748
P63323	P63323 Small ribosomal subunit protein eS12 [OS=Mus musculus]	36	3	Rps12; RPS12	0.877	-0.189351	0.968515
Q14BI2	Q14BI2 Metabotropic glutamate receptor 2 [OS=Mus musculus]	6	2	Grm2	0.877	-0.189351	0.997258
Q99PL5	Q99PL5 Ribosome-binding protein 1 [OS=Mus musculus]	4	3	Rrbp1	0.877	-0.189351	0.987748
Q8CG76	Q8CG76 Aflatoxin B1 aldehyde reductase member 2 [OS=Mus musculus]	10	2	Akr7a2	0.877	-0.189351	0.994972
P50429	P50429 Arylsulfatase B [OS=Mus musculus]	4	2	Arsb	0.877	-0.189351	0.997408
Q60714	Q60714 Long-chain fatty acid transport protein 1 [OS=Mus musculus]	5	2	Slc27a1	0.877	-0.189351	0.995203
Q99PT1	Q99PT1 Rho GDP-dissociation inhibitor 1 [OS=Mus musculus]	57	8	Arhgdia	0.876	-0.190997	0.968515
Q8VD37-6	Q8VD37-6 Isoform 6 of SH3-containing GRB2-like protein 3-interacting protein 1 [OS=Mus musculus]	26	12		0.876	-0.190997	0.968515
Q3TXS7	Q3TXS7 26S proteasome non-ATPase regulatory subunit 1 [OS=Mus musculus]	22	12	Psmd1	0.876	-0.190997	0.976813
Q80TL0	Q80TL0 Protein phosphatase 1E [OS=Mus musculus]	12	8	Ppm1e	0.876	-0.190997	0.968515
P70670	P70670 Nascent polypeptide-associated complex subunit alpha, muscle-specific form [OS=Mus musculus]	3	4	Naca	0.876	-0.190997	0.976813
Q9JKF1	Q9JKF1 Ras GTPase-activating-like protein IQGAP1 [OS=Mus musculus]	3	3	Iqgap1	0.876	-0.190997	0.987748
P80313	P80313 T-complex protein 1 subunit eta [OS=Mus musculus]	35	13	Cct7	0.875	-0.192645	0.968515
Q64522	Q64522 Histone H2A type 2-B [OS=Mus musculus]	47	2	H2ac21	0.875	-0.192645	0.968515
Q9CQM9	Q9CQM9 Glutaredoxin-3 [OS=Mus musculus]	31	7	Glrx3	0.875	-0.192645	0.981224
Q99KK2	Q99KK2 N-acylneuraminate cytidylyltransferase [OS=Mus musculus]	16	5	Cmas	0.875	-0.192645	0.987748
Q5SVL6	Q5SVL6 Rap1 GTPase-activating protein 2 [OS=Mus musculus]	5	2	Rap1gap2	0.875	-0.192645	0.994972
P60766	P60766 Cell division control protein 42 homolog [OS=Mus musculus]	36	1	Cdc42; CDC42	0.874	-0.194295	0.968515
Q60899	Q60899 ELAV-like protein 2 [OS=Mus musculus]	19	2	Elavl2	0.874	-0.194295	0.997258
P61979-3	P61979-3 Isoform 3 of Heterogeneous nuclear ribonucleoprotein K [OS=Mus musculus]	36	1	Hnrnpk; HNRNPK; LOC111153533	0.873	-0.195946	0.968515
P80317	P80317 T-complex protein 1 subunit zeta [OS=Mus musculus]	30	10	Cct6a	0.873	-0.195946	0.968515
P11983	P11983 T-complex protein 1 subunit alpha [OS=Mus musculus]	37	14	Tcp1	0.873	-0.195946	0.968515
Q8K1M6	Q8K1M6 Dynamin-1-like protein [OS=Mus musculus]	59	8	Dnm1l	0.872	-0.1976	0.968515
Q3UNH4	Q3UNH4 G protein-regulated inducer of neurite outgrowth 1 [OS=Mus musculus]	24	14	Gprin1	0.872	-0.1976	0.968515
Q9CR16	Q9CR16 Peptidyl-prolyl cis-trans isomerase D [OS=Mus musculus]	19	6	Ppid	0.872	-0.1976	0.968515
Q8K0G5	Q8K0G5 EARP and GARP complex-interacting protein 1 [OS=Mus musculus]	8	2	Eipr1	0.872	-0.1976	0.999903
Q8CHG7	Q8CHG7 Rap guanine nucleotide exchange factor 2 [OS=Mus musculus]	8	7	Rapgef2	0.871	-0.199255	0.987325
P70168	P70168 Importin subunit beta-1 [OS=Mus musculus]	37	17	Kpnb1	0.87	-0.200913	0.968515
Q9WTX5	Q9WTX5 S-phase kinase-associated protein 1 [OS=Mus musculus]	45	5	Skp1	0.87	-0.200913	0.981224
Q8VDP4	Q8VDP4 Cell cycle and apoptosis regulator protein 2 [OS=Mus musculus]	12	6	Ccar2	0.87	-0.200913	0.987748
Q6ZWV3	Q6ZWV3 Large ribosomal subunit protein uL16 [OS=Mus musculus]	24	4	Rpl10; RPL10	0.87	-0.200913	0.987748
A2RSQ0	A2RSQ0 DENN domain-containing protein 5B [OS=Mus musculus]	4	2	Dennd5b	0.87	-0.200913	0.987748
P62962	P62962 Profilin-1 [OS=Mus musculus]	64	6	Pfn1	0.869	-0.202572	0.965712
Q6ZPE2-2	Q6ZPE2-2 Isoform 2 of Myotubularin-related protein 5 [OS=Mus musculus]	4	5		0.869	-0.202572	0.987748
Q8VD33	Q8VD33 Small glutamine-rich tetratricopeptide repeat-containing protein beta [OS=Mus musculus]	9	2	Sgtb	0.869	-0.202572	0.995203
Q9CZD3	Q9CZD3 Glycine--tRNA ligase [OS=Mus musculus]	15	7	Gars1	0.868	-0.204233	0.968515
P63054	P63054 Calmodulin regulator protein PCP4 [OS=Mus musculus]	44	3	Pcp4	0.868	-0.204233	0.970544
Q8R2Y0	Q8R2Y0 Monoacylglycerol lipase ABHD6 [OS=Mus musculus]	18	5	Abhd6	0.868	-0.204233	0.994972
Q9CYR6	Q9CYR6 Phosphoacetylglucosamine mutase [OS=Mus musculus]	5	2	Pgm3	0.868	-0.204233	0.99845
P20917	P20917 Myelin-associated glycoprotein [OS=Mus musculus]	19	8	Mag	0.867	-0.205896	0.963025
Q8VHJ5	Q8VHJ5 Serine/threonine-protein kinase MARK1 [OS=Mus musculus]	5	1	Mark1	0.866	-0.207561	0.993477
Q62261	Q62261 Spectrin beta chain, non-erythrocytic 1 [OS=Mus musculus]	49	83	Sptbn1	0.865	-0.209228	0.962657
Q569Z6	Q569Z6 Thyroid hormone receptor-associated protein 3 [OS=Mus musculus]	4	2	Thrap3	0.865	-0.209228	0.994972
Q99L45	Q99L45 Eukaryotic translation initiation factor 2 subunit 2 [OS=Mus musculus]	15	4	Eif2s2	0.865	-0.209228	0.999903
Q9EQH3	Q9EQH3 Vacuolar protein sorting-associated protein 35 [OS=Mus musculus]	33	18	Vps35	0.864	-0.210897	0.960146
Q9QYB5	Q9QYB5 Gamma-adducin [OS=Mus musculus]	18	10	Add3	0.864	-0.210897	0.968515
Q9CZW5	Q9CZW5 Mitochondrial import receptor subunit TOM70 [OS=Mus musculus]	19	8	Tomm70	0.864	-0.210897	0.960146
Q8JZN5	Q8JZN5 Complex I assembly factor ACAD9, mitochondrial [OS=Mus musculus]	23	9	Acad9	0.864	-0.210897	0.968515
P15209	P15209 BDNF/NT-3 growth factors receptor [OS=Mus musculus]	13	6	Ntrk2	0.864	-0.210897	0.987325
P63137-2	P63137-2 Isoform 2 of Gamma-aminobutyric acid receptor subunit beta-2 [OS=Mus musculus]	17	4	Gabrb2	0.864	-0.210897	0.968515
Q9EPJ9	Q9EPJ9 ADP-ribosylation factor GTPase-activating protein 1 [OS=Mus musculus]	20	5	Arfgap1	0.864	-0.210897	0.987748
Q9CZS1	Q9CZS1 Aldehyde dehydrogenase X, mitochondrial [OS=Mus musculus]	13	5	Aldh1b1	0.864	-0.210897	0.987748
Q61292	Q61292 Laminin subunit beta-2 [OS=Mus musculus]	2	2	Lamb2	0.864	-0.210897	0.995203
Q8BH58	Q8BH58 TIP41-like protein [OS=Mus musculus]	17	2	Tiprl	0.864	-0.210897	0.995203
Q8R0S2-2	Q8R0S2-2 Isoform 2 of IQ motif and SEC7 domain-containing protein 1 [OS=Mus musculus]	7	3		0.863	-0.212568	0.997258
Q9QX11	Q9QX11 Cytohesin-1 [OS=Mus musculus]	9	2	Cyth1	0.863	-0.212568	0.987748
O88456	O88456 Calpain small subunit 1 [OS=Mus musculus]	26	4	Capns1	0.862	-0.21424	0.987325
Q9D8Y1	Q9D8Y1 Transmembrane protein 126A [OS=Mus musculus]	20	2	Tmem126a	0.862	-0.21424	0.999058
Q61598	Q61598 Rab GDP dissociation inhibitor beta [OS=Mus musculus]	67	18	Gdi2	0.861	-0.215915	0.956329
Q60737	Q60737 Casein kinase II subunit alpha [OS=Mus musculus]	35	11	Csnk2a1	0.861	-0.215915	0.956702
O35841	O35841 Apoptosis inhibitor 5 [OS=Mus musculus]	24	9	Api5	0.861	-0.215915	0.968515
Q80TB8	Q80TB8 Synaptic vesicle membrane protein VAT-1 homolog-like [OS=Mus musculus]	17	4	Vat1l	0.861	-0.215915	0.987748
Q9WTX6	Q9WTX6 Cullin-1 [OS=Mus musculus]	6	3	Cul1	0.861	-0.215915	0.994972
Q6NVE8	Q6NVE8 WD repeat-containing protein 44 [OS=Mus musculus]	8	4	Wdr44	0.861	-0.215915	0.987748
Q8JZS0	Q8JZS0 Protein lin-7 homolog A [OS=Mus musculus]	19	2	Lin7a	0.86	-0.217591	0.981224
P25976	P25976 Nucleolar transcription factor 1 [OS=Mus musculus]	8	4	Ubtf	0.86	-0.217591	0.987748
P63242	P63242 Eukaryotic translation initiation factor 5A-1 [OS=Mus musculus]	43	6	Eif5a; EIF5A	0.859	-0.21927	0.951633
P29758	P29758 Ornithine aminotransferase, mitochondrial [OS=Mus musculus]	51	11	Oat	0.859	-0.21927	0.968515
Q9CQQ7	Q9CQQ7 ATP synthase peripheral stalk subunit b, mitochondrial [OS=Mus musculus]	35	9	Atp5pb	0.859	-0.21927	0.951633
Q8BU31	Q8BU31 Ras-related protein Rap-2c [OS=Mus musculus]	32	1	Rap2c; RAP2C	0.859	-0.21927	0.994972
Q91V92	Q91V92 ATP-citrate synthase [OS=Mus musculus]	18	12	Acly	0.858	-0.22095	0.949713
Q4KMM3	Q4KMM3 Oxidation resistance protein 1 [OS=Mus musculus]	30	16	Oxr1	0.858	-0.22095	0.949875
P97797-2	P97797-2 Isoform 2 of Tyrosine-protein phosphatase non-receptor type substrate 1 [OS=Mus musculus]	17	5	Sirpa	0.858	-0.22095	0.94887
P62830	P62830 Large ribosomal subunit protein uL14 [OS=Mus musculus]	20	2	rpl23; Rpl23; RPL23	0.858	-0.22095	0.9823
Q9D0F9	Q9D0F9 Phosphoglucomutase-1 [OS=Mus musculus]	60	19	Pgm1	0.857	-0.222633	0.94887
Q99L13	Q99L13 3-hydroxyisobutyrate dehydrogenase, mitochondrial [OS=Mus musculus]	31	8	Hibadh	0.857	-0.222633	0.94887
Q61301-3	Q61301-3 Isoform 3 of Catenin alpha-2 [OS=Mus musculus]	34	16	Ctnna2	0.856	-0.224317	0.94887
Q91V61	Q91V61 Sideroflexin-3 [OS=Mus musculus]	58	10	Sfxn3	0.856	-0.224317	0.94887
Q9CRC9	Q9CRC9 Glucosamine-6-phosphate deaminase 2 [OS=Mus musculus]	29	4	Gnpda2	0.856	-0.224317	0.987325
Q80TS3-3	Q80TS3-3 Isoform 3 of Adhesion G protein-coupled receptor L3 [OS=Mus musculus]	5	6		0.856	-0.224317	0.987748
Q6ZWR6	Q6ZWR6 Nesprin-1 [OS=Mus musculus]	1	5	Syne1	0.856	-0.224317	0.94887
Q61941	Q61941 NAD(P) transhydrogenase, mitochondrial [OS=Mus musculus]	5	2	Nnt	0.856	-0.224317	0.993668
Q7TSJ2	Q7TSJ2 Microtubule-associated protein 6 [OS=Mus musculus]	40	26	Map6	0.855	-0.226004	0.94887
P27773	P27773 Protein disulfide-isomerase A3 [OS=Mus musculus]	27	11	Pdia3	0.855	-0.226004	0.94887
Q7TQI3	Q7TQI3 Ubiquitin thioesterase OTUB1 [OS=Mus musculus]	53	10	Otub1	0.855	-0.226004	0.94887
P63073	P63073 Eukaryotic translation initiation factor 4E [OS=Mus musculus]	15	3	Eif4e	0.855	-0.226004	0.987748
Q61249	Q61249 Immunoglobulin-binding protein 1 [OS=Mus musculus]	8	2	Igbp1	0.855	-0.226004	0.995203
Q8QZT1	Q8QZT1 Acetyl-CoA acetyltransferase, mitochondrial [OS=Mus musculus]	40	10	Acat1	0.854	-0.227692	0.948497
Q9CZ42-2	Q9CZ42-2 Isoform 2 of ATP-dependent (S)-NAD(P)H-hydrate dehydratase [OS=Mus musculus]	47	9		0.854	-0.227692	0.968515
Q9CR68	Q9CR68 Cytochrome b-c1 complex subunit Rieske, mitochondrial [OS=Mus musculus]	31	5	Uqcrfs1	0.854	-0.227692	0.948497
O54734	O54734 Dolichyl-diphosphooligosaccharide--protein glycosyltransferase 48 kDa subunit [OS=Mus musculus]	29	7	Ddost	0.854	-0.227692	0.968515
Q62421	Q62421 Endophilin-A3 [OS=Mus musculus]	7	2	Sh3gl3	0.854	-0.227692	0.999905
P57716	P57716 Nicastrin [OS=Mus musculus]	6	3	Ncstn	0.854	-0.227692	0.987748
P61358	P61358 Large ribosomal subunit protein eL27 [OS=Mus musculus]	30	3	Rpl27; RPL27	0.853	-0.229382	0.968515
Q8BGC0	Q8BGC0 17S U2 SnRNP complex component HTATSF1 [OS=Mus musculus]	5	2	Htatsf1	0.853	-0.229382	0.995203
P97300	P97300 Neuroplastin [OS=Mus musculus]	30	8	Nptn	0.852	-0.231075	0.946672
Q9Z0S1	Q9Z0S1 3'(2'),5'-bisphosphate nucleotidase 1 [OS=Mus musculus]	44	9	Bpnt1	0.852	-0.231075	0.968515
Q921M3	Q921M3 Splicing factor 3B subunit 3 [OS=Mus musculus]	14	11	Sf3b3	0.852	-0.231075	0.946672
A2AGT5	A2AGT5 Cytoskeleton-associated protein 5 [OS=Mus musculus]	8	11	Ckap5	0.851	-0.232769	0.968515
Q9DBE8	Q9DBE8 Alpha-1,3/1,6-mannosyltransferase ALG2 [OS=Mus musculus]	20	5	Alg2	0.851	-0.232769	0.95698
P40124	P40124 Adenylyl cyclase-associated protein 1 [OS=Mus musculus]	36	10	Cap1	0.85	-0.234465	0.945791
P46471	P46471 26S proteasome regulatory subunit 7 [OS=Mus musculus]	29	9	Psmc2	0.85	-0.234465	0.945791
P36916	P36916 Guanine nucleotide-binding protein-like 1 [OS=Mus musculus]	17	7	Gnl1	0.85	-0.234465	0.981224
O70435	O70435 Proteasome subunit alpha type-3 [OS=Mus musculus]	14	3	Psma3	0.85	-0.234465	0.968515
P62774	P62774 Myotrophin [OS=Mus musculus]	48	3	Mtpn	0.849	-0.236164	0.94453
Q5SRX1	Q5SRX1 TOM1-like protein 2 [OS=Mus musculus]	21	6	Tom1l2	0.849	-0.236164	0.968515
P26041	P26041 Moesin [OS=Mus musculus]	12	2	Msn	0.849	-0.236164	0.987748
Q69Z26	Q69Z26 Contactin-4 [OS=Mus musculus]	3	2	Cntn4	0.849	-0.236164	0.997258
Q8CI94	Q8CI94 Glycogen phosphorylase, brain form [OS=Mus musculus]	38	19	Pygb	0.848	-0.237864	0.94453
Q5SQX6	Q5SQX6 Cytoplasmic FMR1-interacting protein 2 [OS=Mus musculus]	20	8	Cyfip2	0.848	-0.237864	0.94453
Q7TMY8	Q7TMY8 E3 ubiquitin-protein ligase HUWE1 [OS=Mus musculus]	7	15	Huwe1	0.848	-0.237864	0.968515
Q62167	Q62167 ATP-dependent RNA helicase DDX3X [OS=Mus musculus]	25	3	Ddx3x	0.848	-0.237864	0.94453
Q80WQ2	Q80WQ2 Protein VAC14 homolog [OS=Mus musculus]	11	5	Vac14	0.848	-0.237864	0.981991
Q9JLT4	Q9JLT4 Thioredoxin reductase 2, mitochondrial [OS=Mus musculus]	5	1	Txnrd2	0.848	-0.237864	0.991343
P97315	P97315 Cysteine and glycine-rich protein 1 [OS=Mus musculus]	38	5	Csrp1	0.847	-0.239566	0.968515
Q9WVA2	Q9WVA2 Mitochondrial import inner membrane translocase subunit Tim8 A [OS=Mus musculus]	23	2	Timm8a1	0.847	-0.239566	0.981224
Q8CHK3	Q8CHK3 Membrane-bound acylglycerophosphatidylinositol O-acyltransferase MBOAT7 [OS=Mus musculus]	7	2	Mboat7	0.847	-0.239566	0.995203
Q64288	Q64288 Olfactory marker protein [OS=Mus musculus]	62	6	Omp	0.846	-0.24127	0.94453
Q9EPW0	Q9EPW0 Inositol polyphosphate-4-phosphatase type I A [OS=Mus musculus]	11	6	Inpp4a	0.846	-0.24127	0.981224
Q99KC8	Q99KC8 von Willebrand factor A domain-containing protein 5A [OS=Mus musculus]	4	2	Vwa5a	0.846	-0.24127	0.987748
Q9ES97	Q9ES97 Reticulon-3 [OS=Mus musculus]	20	8	Rtn3	0.845	-0.242977	0.94453
Q91WJ8-2	Q91WJ8-2 Isoform 2 of Far upstream element-binding protein 1 [OS=Mus musculus]	19	8		0.845	-0.242977	0.94887
Q99PL6	Q99PL6 UBX domain-containing protein 6 [OS=Mus musculus]	26	6	Ubxn6	0.845	-0.242977	0.970444
P16332	P16332 Methylmalonyl-CoA mutase, mitochondrial [OS=Mus musculus]	3	2	Mmut	0.845	-0.242977	0.980051
Q9JI90	Q9JI90 E3 ubiquitin-protein ligase RNF14 [OS=Mus musculus]	10	2	Rnf14	0.844	-0.244685	0.997258
Q8VDN4	Q8VDN4 Coiled-coil domain-containing protein 92 [OS=Mus musculus]	9	2	Ccdc92	0.844	-0.244685	0.987325
Q60759	Q60759 Glutaryl-CoA dehydrogenase, mitochondrial [OS=Mus musculus]	6	2	Gcdh	0.844	-0.244685	0.994972
Q9JLM8	Q9JLM8 Serine/threonine-protein kinase DCLK1 [OS=Mus musculus]	38	15	Dclk1	0.843	-0.246395	0.94453
P62823	P62823 Ras-related protein Rab-3C [OS=Mus musculus]	30	3	Rab3c	0.843	-0.246395	0.968515
P47857-3	P47857-3 Isoform 3 of ATP-dependent 6-phosphofructokinase, muscle type [OS=Mus musculus]	32	18		0.842	-0.248108	0.94453
P43006	P43006 Excitatory amino acid transporter 2 [OS=Mus musculus]	22	10	Slc1a2	0.842	-0.248108	0.94453
Q4VA53-3	Q4VA53-3 Isoform 3 of Sister chromatid cohesion protein PDS5 homolog B [OS=Mus musculus]	5	3		0.842	-0.248108	0.987748
G5E870	G5E870 E3 ubiquitin-protein ligase TRIP12 [OS=Mus musculus]	1	2	Trip12	0.842	-0.248108	0.994972
Q6P9K9	Q6P9K9 Neurexin-3 [OS=Mus musculus]	16	15	Nrxn3	0.841	-0.249822	0.94453
Q9DB27-2	Q9DB27-2 Isoform 2 of Malignant T-cell-amplified sequence 1 [OS=Mus musculus]	41	4	Mcts1	0.841	-0.249822	0.987325
Q9D8U8	Q9D8U8 Sorting nexin-5 [OS=Mus musculus]	10	3	Snx5	0.841	-0.249822	0.9823
P17427	P17427 AP-2 complex subunit alpha-2 [OS=Mus musculus]	47	23	Ap2a2	0.84	-0.251539	0.94453
P62482	P62482 Voltage-gated potassium channel subunit beta-2 [OS=Mus musculus]	29	6	Kcnab2	0.84	-0.251539	0.94453
P21107	P21107 Tropomyosin alpha-3 chain [OS=Mus musculus]	22	2	Tpm3	0.84	-0.251539	0.987325
O08759	O08759 Ubiquitin-protein ligase E3A [OS=Mus musculus]	9	5	Ube3a	0.84	-0.251539	0.976493
P15116	P15116 Cadherin-2 [OS=Mus musculus]	19	9	Cdh2	0.839	-0.253257	0.960146
P67871	P67871 Casein kinase II subunit beta [OS=Mus musculus]	19	3	Csnk2b; CSNK2B	0.839	-0.253257	0.968515
Q8BX70	Q8BX70 Intermembrane lipid transfer protein VPS13C [OS=Mus musculus]	2	5	Vps13c	0.839	-0.253257	0.987325
Q8VE88	Q8VE88 Protein FAM114A2 [OS=Mus musculus]	11	3	Fam114a2	0.839	-0.253257	0.987325
Q9D9V3	Q9D9V3 Ethylmalonyl-CoA decarboxylase [OS=Mus musculus]	22	4	Echdc1	0.839	-0.253257	0.981224
Q9D819	Q9D819 Inorganic pyrophosphatase [OS=Mus musculus]	67	13	Ppa1	0.838	-0.254978	0.94453
Q9JKR6	Q9JKR6 Hypoxia up-regulated protein 1 [OS=Mus musculus]	19	12	Hyou1	0.838	-0.254978	0.948051
Q8C1A5	Q8C1A5 Thimet oligopeptidase [OS=Mus musculus]	16	8	Thop1	0.838	-0.254978	0.948497
Q9JIF0	Q9JIF0 Protein arginine N-methyltransferase 1 [OS=Mus musculus]	25	7	Prmt1	0.838	-0.254978	0.968515
Q80TV8	Q80TV8 CLIP-associating protein 1 [OS=Mus musculus]	5	3	Clasp1	0.838	-0.254978	0.987325
P12023	P12023 Amyloid-beta precursor protein [OS=Mus musculus]	8	4	App	0.838	-0.254978	0.987748
Q9CQI7	Q9CQI7 U2 small nuclear ribonucleoprotein B'' [OS=Mus musculus]	12	1	Snrpb2	0.838	-0.254978	0.994972
Q9Z2I0	Q9Z2I0 Mitochondrial proton/calcium exchanger protein [OS=Mus musculus]	33	14	Letm1	0.837	-0.2567	0.94453
Q3THG9	Q3THG9 Alanyl-tRNA editing protein Aarsd1 [OS=Mus musculus]	18	5	Aarsd1	0.837	-0.2567	0.968515
Q921G7	Q921G7 Electron transfer flavoprotein-ubiquinone oxidoreductase, mitochondrial [OS=Mus musculus]	14	6	Etfdh	0.836	-0.258425	0.963025
Q80ZW2	Q80ZW2 Protein THEM6 [OS=Mus musculus]	32	6	Them6	0.836	-0.258425	0.968515
P24549	P24549 Aldehyde dehydrogenase 1A1 [OS=Mus musculus]	20	6	Aldh1a1	0.836	-0.258425	0.968515
Q6A065	Q6A065 Centrosomal protein of 170 kDa [OS=Mus musculus]	7	6	Cep170	0.836	-0.258425	0.969055
Q11136	Q11136 Xaa-Pro dipeptidase [OS=Mus musculus]	17	4	Pepd	0.836	-0.258425	0.981224
P10630-2	P10630-2 Isoform 2 of Eukaryotic initiation factor 4A-II [OS=Mus musculus]	42	5	Eif4a2; EIF4A2	0.835	-0.260152	0.944037
Q9CYH2	Q9CYH2 Peroxiredoxin-like 2A [OS=Mus musculus]	17	3	Prxl2a	0.835	-0.260152	0.944037
Q8VEA4	Q8VEA4 Mitochondrial intermembrane space import and assembly protein 40 [OS=Mus musculus]	30	2	Chchd4	0.835	-0.260152	0.9823
Q8VDQ8	Q8VDQ8 NAD-dependent protein deacetylase sirtuin-2 [OS=Mus musculus]	46	10	Sirt2	0.834	-0.261881	0.944037
P56695	P56695 Wolframin [OS=Mus musculus]	6	3	Wfs1	0.834	-0.261881	0.987748
Q9D2V7	Q9D2V7 Coronin-7 [OS=Mus musculus]	17	7	Coro7	0.833	-0.263612	0.968515
Q9R1T2	Q9R1T2 SUMO-activating enzyme subunit 1 [OS=Mus musculus]	24	4	Sae1	0.833	-0.263612	0.968515
A2ALU4	A2ALU4 Protein Shroom2 [OS=Mus musculus]	7	7	Shroom2	0.833	-0.263612	0.981991
Q8C052	Q8C052 Microtubule-associated protein 1S [OS=Mus musculus]	20	10	Map1s	0.832	-0.265345	0.968515
P08414	P08414 Calcium/calmodulin-dependent protein kinase type IV [OS=Mus musculus]	18	5	Camk4	0.832	-0.265345	0.981991
Q3UGY8	Q3UGY8 Brefeldin A-inhibited guanine nucleotide-exchange protein 3 [OS=Mus musculus]	1	2	Arfgef3	0.832	-0.265345	0.987325
P45591	P45591 Cofilin-2 [OS=Mus musculus]	45	5	Cfl2	0.831	-0.26708	0.94887
Q6RHR9	Q6RHR9 Membrane-associated guanylate kinase, WW and PDZ domain-containing protein 1 [OS=Mus musculus]	7	6	Magi1	0.831	-0.26708	0.968515
Q8K411	Q8K411 Presequence protease, mitochondrial [OS=Mus musculus]	10	5	Pitrm1	0.831	-0.26708	0.981991
P32037	P32037 Solute carrier family 2, facilitated glucose transporter member 3 [OS=Mus musculus]	7	4	Slc2a3	0.831	-0.26708	0.963426
P34884	P34884 Macrophage migration inhibitory factor [OS=Mus musculus]	18	2	Mif	0.831	-0.26708	0.940884
Q8BTM8	Q8BTM8 Filamin-A [OS=Mus musculus]	2	2	Flna	0.83	-0.268817	0.987748
P18052	P18052 Receptor-type tyrosine-protein phosphatase alpha [OS=Mus musculus]	3	2	Ptpra	0.83	-0.268817	0.987325
Q9D0I9	Q9D0I9 Arginine--tRNA ligase, cytoplasmic [OS=Mus musculus]	21	10	Rars1	0.829	-0.270556	0.961318
Q62095	Q62095 ATP-dependent RNA helicase DDX3Y [OS=Mus musculus]	16	1	Ddx3y	0.829	-0.270556	0.987748
Q6PE13	Q6PE13 Proline-rich transmembrane protein 3 [OS=Mus musculus]	5	2	Prrt3	0.829	-0.270556	0.968515
Q91WM1	Q91WM1 Spermatid perinuclear RNA-binding protein [OS=Mus musculus]	4	1	Strbp	0.829	-0.270556	0.994972
O88643	O88643 Serine/threonine-protein kinase PAK 1 [OS=Mus musculus]	23	5	Pak1	0.828	-0.272297	0.932545
P26039	P26039 Talin-1 [OS=Mus musculus]	10	12	Tln1	0.828	-0.272297	0.968515
Q6ZQ18	Q6ZQ18 Protein EFR3 homolog B [OS=Mus musculus]	10	5	Efr3b	0.828	-0.272297	0.968515
Q8CI32	Q8CI32 BAG family molecular chaperone regulator 5 [OS=Mus musculus]	18	5	Bag5	0.828	-0.272297	0.968515
P56380	P56380 Bis(5'-nucleosyl)-tetraphosphatase [asymmetrical] [OS=Mus musculus]	36	3	Nudt2	0.828	-0.272297	0.968515
P0C7L0	P0C7L0 WAS/WASL-interacting protein family member 3 [OS=Mus musculus]	14	4	Wipf3	0.828	-0.272297	0.968515
Q8BMS1	Q8BMS1 Trifunctional enzyme subunit alpha, mitochondrial [OS=Mus musculus]	41	19	Hadha	0.827	-0.274041	0.932545
Q9Z1X4-3	Q9Z1X4-3 Isoform 3 of Interleukin enhancer-binding factor 3 [OS=Mus musculus]	16	8		0.827	-0.274041	0.932545
P34914	P34914 Bifunctional epoxide hydrolase 2 [OS=Mus musculus]	22	6	Ephx2	0.827	-0.274041	0.968515
Q6URW6-3	Q6URW6-3 Isoform 3 of Myosin-14 [OS=Mus musculus]	4	3		0.827	-0.274041	0.987748
Q93092	Q93092 Transaldolase [OS=Mus musculus]	25	8	Taldo1	0.827	-0.274041	0.932545
Q6P1F6	Q6P1F6 Serine/threonine-protein phosphatase 2A 55 kDa regulatory subunit B alpha isoform [OS=Mus musculus]	18	5	Ppp2r2a; PPP2R2A	0.827	-0.274041	0.955741
Q8K2K6	Q8K2K6 Arf-GAP domain and FG repeat-containing protein 1 [OS=Mus musculus]	8	3	Agfg1	0.827	-0.274041	0.968515
Q8K0T0	Q8K0T0 Reticulon-1 [OS=Mus musculus]	30	12	Rtn1	0.826	-0.275786	0.932545
P49615	P49615 Cyclin-dependent kinase 5 [OS=Mus musculus]	27	6	Cdk5; CDK5	0.826	-0.275786	0.94453
O35344	O35344 Importin subunit alpha-4 [OS=Mus musculus]	19	3	Kpna3	0.826	-0.275786	0.987325
P00920	P00920 Carbonic anhydrase 2 [OS=Mus musculus]	57	8	Ca2	0.825	-0.277534	0.932545
Q8R1I1	Q8R1I1 Cytochrome b-c1 complex subunit 9 [OS=Mus musculus]	38	2	Uqcr10	0.825	-0.277534	0.932545
O88545	O88545 COP9 signalosome complex subunit 6 [OS=Mus musculus]	18	4	Cops6	0.825	-0.277534	0.968515
P41216	P41216 Long-chain-fatty-acid--CoA ligase 1 [OS=Mus musculus]	7	4	Acsl1	0.825	-0.277534	0.968515
Q9QYA2	Q9QYA2 Mitochondrial import receptor subunit TOM40 homolog [OS=Mus musculus]	17	3	Tomm40	0.824	-0.279284	0.9823
Q9WUA2	Q9WUA2 Phenylalanine--tRNA ligase beta subunit [OS=Mus musculus]	11	6	Farsb	0.824	-0.279284	0.968515
Q6NVG1	Q6NVG1 Lysophospholipid acyltransferase LPCAT4 [OS=Mus musculus]	8	2	Lpcat4	0.824	-0.279284	0.987748
Q61315	Q61315 Adenomatous polyposis coli protein [OS=Mus musculus]	1	2	Apc	0.824	-0.279284	0.987748
Q00612	Q00612 Glucose-6-phosphate 1-dehydrogenase X [OS=Mus musculus]	24	11	G6pdx	0.823	-0.281036	0.94453
Q9CXW4	Q9CXW4 Large ribosomal subunit protein uL5 [OS=Mus musculus]	13	2	Rpl11; RPL11	0.823	-0.281036	0.94453
P24527	P24527 Leukotriene A-4 hydrolase [OS=Mus musculus]	26	11	Lta4h	0.821	-0.284546	0.920674
Q9Z0R4	Q9Z0R4 Intersectin-1 [OS=Mus musculus]	9	9	Itsn1	0.821	-0.284546	0.968515
Q9CPQ8	Q9CPQ8 ATP synthase F(0) complex subunit g, mitochondrial [OS=Mus musculus]	27	2	Atp5mg	0.821	-0.284546	0.920674
P14115	P14115 Large ribosomal subunit protein uL15 [OS=Mus musculus]	22	3	Rpl27a	0.821	-0.284546	0.920674
Q8CGA0	Q8CGA0 Protein phosphatase 1F [OS=Mus musculus]	8	2	Ppm1f	0.821	-0.284546	0.981224
Q7TNC4	Q7TNC4 Putative RNA-binding protein Luc7-like 2 [OS=Mus musculus]	6	2	Luc7l2	0.821	-0.284546	0.987325
O55143	O55143 Sarcoplasmic/endoplasmic reticulum calcium ATPase 2 [OS=Mus musculus]	28	20	Atp2a2	0.82	-0.286304	0.920028
Q9DBG6	Q9DBG6 Dolichyl-diphosphooligosaccharide--protein glycosyltransferase subunit 2 [OS=Mus musculus]	32	12	Rpn2	0.82	-0.286304	0.920028
Q9CQI6	Q9CQI6 Coactosin-like protein [OS=Mus musculus]	37	4	Cotl1	0.82	-0.286304	0.945791
Q8VDQ1	Q8VDQ1 Prostaglandin reductase 2 [OS=Mus musculus]	22	4	Ptgr2	0.82	-0.286304	0.968515
P43274	P43274 Histone H1.4 [OS=Mus musculus]	18	2	H1-4	0.82	-0.286304	0.920028
Q99LY9	Q99LY9 NADH dehydrogenase [ubiquinone] iron-sulfur protein 5 [OS=Mus musculus]	23	2	Ndufs5	0.82	-0.286304	0.963025
F6SEU4	F6SEU4 Ras/Rap GTPase-activating protein SynGAP [OS=Mus musculus]	16	12	Syngap1	0.819	-0.288065	0.919175
P47199	P47199 Quinone oxidoreductase [OS=Mus musculus]	20	4	Cryz	0.819	-0.288065	0.968515
P62627	P62627 Dynein light chain roadblock-type 1 [OS=Mus musculus]	61	4	Dynlrb1; DYNLRB1	0.819	-0.288065	0.94453
P47708	P47708 Rabphilin-3A [OS=Mus musculus]	6	2	Rph3a	0.819	-0.288065	0.981756
Q3TJZ6	Q3TJZ6 Protein FAM98A [OS=Mus musculus]	8	2	Fam98a	0.819	-0.288065	0.987748
Q9CQU3	Q9CQU3 Protein RER1 [OS=Mus musculus]	16	2	Rer1	0.819	-0.288065	0.987325
O35075	O35075 Vacuolar protein sorting-associated protein 26C [OS=Mus musculus]	8	2	Vps26c	0.818	-0.289827	0.987325
Q9JLB0	Q9JLB0 Protein PALS2 [OS=Mus musculus]	21	8	Pals2	0.817	-0.291592	0.94453
Q9CZY3	Q9CZY3 Ubiquitin-conjugating enzyme E2 variant 1 [OS=Mus musculus]	24	1	Ube2v1	0.817	-0.291592	0.914256
P80314	P80314 T-complex protein 1 subunit beta [OS=Mus musculus]	43	15	Cct2	0.816	-0.293359	0.913818
Q9CR62	Q9CR62 Mitochondrial 2-oxoglutarate/malate carrier protein [OS=Mus musculus]	56	12	Slc25a11	0.816	-0.293359	0.913807
P20444	P20444 Protein kinase C alpha type [OS=Mus musculus]	21	4	Prkca	0.816	-0.293359	0.963025
Q7TMK9	Q7TMK9 Heterogeneous nuclear ribonucleoprotein Q [OS=Mus musculus]	26	12	Syncrip	0.816	-0.293359	0.913894
P30416	P30416 Peptidyl-prolyl cis-trans isomerase FKBP4 [OS=Mus musculus]	20	6	Fkbp4	0.816	-0.293359	0.963025
Q7TPD3	Q7TPD3 Roundabout homolog 2 [OS=Mus musculus]	2	2	Robo2	0.816	-0.293359	0.981224
O08756	O08756 3-hydroxyacyl-CoA dehydrogenase type-2 [OS=Mus musculus]	35	5	Hsd17b10	0.815	-0.295128	0.913092
Q3U5Q7	Q3U5Q7 UMP-CMP kinase 2, mitochondrial [OS=Mus musculus]	29	7	Cmpk2	0.815	-0.295128	0.968515
Q9QZQ1	Q9QZQ1 Afadin [OS=Mus musculus]	4	5	Afdn	0.815	-0.295128	0.968515
Q9CRB9	Q9CRB9 MICOS complex subunit Mic19 [OS=Mus musculus]	17	3	Chchd3	0.815	-0.295128	0.932545
P84089	P84089 Enhancer of rudimentary homolog [OS=Mus musculus]	28	2	Erh; ERH	0.815	-0.295128	0.913092
Q91ZW3	Q91ZW3 SWI/SNF-related matrix-associated actin-dependent regulator of chromatin subfamily A member 5 [OS=Mus musculus]	3	2	Smarca5	0.815	-0.295128	0.987325
Q80W40	Q80W40 Acyl-coenzyme A synthetase ACSM4, mitochondrial [OS=Mus musculus]	28	10	Acsm4	0.814	-0.296899	0.910819
Q91W43	Q91W43 Glycine dehydrogenase (decarboxylating), mitochondrial [OS=Mus musculus]	5	3	Gldc	0.814	-0.296899	0.981991
Q8BMJ2	Q8BMJ2 Leucine--tRNA ligase, cytoplasmic [OS=Mus musculus]	10	6	Lars1	0.813	-0.298673	0.968515
Q3UEB3	Q3UEB3 Poly(U)-binding-splicing factor PUF60 [OS=Mus musculus]	9	4	Puf60	0.813	-0.298673	0.968515
P51863	P51863 V-type proton ATPase subunit d 1 [OS=Mus musculus]	43	11	Atp6v0d1	0.812	-0.300448	0.907386
Q9CQ60	Q9CQ60 6-phosphogluconolactonase [OS=Mus musculus]	65	9	Pgls	0.812	-0.300448	0.907386
Q9Z1S5	Q9Z1S5 Neuronal-specific septin-3 [OS=Mus musculus]	29	7	Septin3	0.812	-0.300448	0.907386
Q64737	Q64737 Trifunctional purine biosynthetic protein adenosine-3 [OS=Mus musculus]	12	6	Gart	0.812	-0.300448	0.968515
Q6ZPQ6	Q6ZPQ6 Membrane-associated phosphatidylinositol transfer protein 2 [OS=Mus musculus]	4	3	Pitpnm2	0.812	-0.300448	0.968515
O08919	O08919 Numb-like protein [OS=Mus musculus]	6	3	Numbl	0.812	-0.300448	0.981224
Q8VDJ3	Q8VDJ3 Vigilin [OS=Mus musculus]	4	3	Hdlbp	0.812	-0.300448	0.968515
P11881	P11881 Inositol 1,4,5-trisphosphate-gated calcium channel ITPR1 [OS=Mus musculus]	2	3	Itpr1	0.811	-0.302226	0.968515
P14206	P14206 Small ribosomal subunit protein uS2 [OS=Mus musculus]	39	8	Rpsa	0.81	-0.304006	0.9046
P61089	P61089 Ubiquitin-conjugating enzyme E2 N [OS=Mus musculus]	58	6	Ube2n; UBE2N	0.81	-0.304006	0.902549
Q8BGC4	Q8BGC4 Prostaglandin reductase-3 [OS=Mus musculus]	10	3	Ptgr3	0.81	-0.304006	0.96544
Q99104	Q99104 Unconventional myosin-Va [OS=Mus musculus]	29	36	Myo5a	0.809	-0.305788	0.90022
Q6Q477	Q6Q477 Plasma membrane calcium-transporting ATPase 4 [OS=Mus musculus]	12	4	Atp2b4	0.809	-0.305788	0.920674
P09671	P09671 Superoxide dismutase [Mn], mitochondrial [OS=Mus musculus]	54	6	Sod2	0.809	-0.305788	0.899119
P28650-2	P28650-2 Isoform 2 of Adenylosuccinate synthetase isozyme 1 [OS=Mus musculus]	17	5		0.809	-0.305788	0.963025
Q8BSZ2	Q8BSZ2 AP-3 complex subunit sigma-2 [OS=Mus musculus]	10	2	Ap3s2; AP3S2	0.809	-0.305788	0.968515
Q3U0V1	Q3U0V1 Far upstream element-binding protein 2 [OS=Mus musculus]	26	11	Khsrp	0.808	-0.307573	0.893971
Q3UHD6	Q3UHD6 Sorting nexin-27 [OS=Mus musculus]	14	5	Snx27	0.808	-0.307573	0.95943
Q9QXK3	Q9QXK3 Coatomer subunit gamma-2 [OS=Mus musculus]	6	2	Copg2	0.808	-0.307573	0.987325
O35114	O35114 Lysosome membrane protein 2 [OS=Mus musculus]	10	3	Scarb2	0.808	-0.307573	0.9823
P14873	P14873 Microtubule-associated protein 1B [OS=Mus musculus]	43	59	Map1b	0.807	-0.309359	0.893076
Q3THS6	Q3THS6 S-adenosylmethionine synthase isoform type-2 [OS=Mus musculus]	18	4	Mat2a	0.807	-0.309359	0.944037
Q0GNC1	Q0GNC1 Inverted formin-2 [OS=Mus musculus]	4	3	Inf2	0.807	-0.309359	0.986602
Q8VDN2	Q8VDN2 Sodium/potassium-transporting ATPase subunit alpha-1 [OS=Mus musculus]	36	16	Atp1a1	0.806	-0.311148	0.886893
Q61151	Q61151 Serine/threonine-protein phosphatase 2A 56 kDa regulatory subunit epsilon isoform [OS=Mus musculus]	19	5	Ppp2r5e	0.806	-0.311148	0.944887
Q0VE82	Q0VE82 Copine-7 [OS=Mus musculus]	6	2	Cpne7	0.806	-0.311148	0.987325
Q9JHI5	Q9JHI5 Isovaleryl-CoA dehydrogenase, mitochondrial [OS=Mus musculus]	29	7	Ivd	0.805	-0.312939	0.884217
Q3UHD9	Q3UHD9 Arf-GAP with GTPase, ANK repeat and PH domain-containing protein 2 [OS=Mus musculus]	15	11	Agap2	0.805	-0.312939	0.884963
P61202	P61202 COP9 signalosome complex subunit 2 [OS=Mus musculus]	22	6	Cops2; COPS2	0.805	-0.312939	0.924981
Q99N28	Q99N28 Cell adhesion molecule 3 [OS=Mus musculus]	12	3	Cadm3	0.805	-0.312939	0.884217
Q91WV0	Q91WV0 Protein Dr1 [OS=Mus musculus]	21	2	Dr1	0.805	-0.312939	0.968515
Q9ESN6	Q9ESN6 Tripartite motif-containing protein 2 [OS=Mus musculus]	24	10	Trim2	0.804	-0.314733	0.88248
Q9R1P1	Q9R1P1 Proteasome subunit beta type-3 [OS=Mus musculus]	20	3	Psmb3	0.804	-0.314733	0.942851
Q80WJ7	Q80WJ7 Protein LYRIC [OS=Mus musculus]	10	3	Mtdh	0.804	-0.314733	0.987325
Q810U4-2	Q810U4-2 Isoform 2 of Neuronal cell adhesion molecule [OS=Mus musculus]	22	10		0.803	-0.316528	0.909331
Q61029	Q61029 Lamina-associated polypeptide 2, isoforms beta/delta/epsilon/gamma [OS=Mus musculus]	28	9	Tmpo	0.803	-0.316528	0.880461
Q8BLE7	Q8BLE7 Vesicular glutamate transporter 2 [OS=Mus musculus]	14	3	Slc17a6	0.803	-0.316528	0.95698
Q99M87	Q99M87 DnaJ homolog subfamily A member 3, mitochondrial [OS=Mus musculus]	16	5	Dnaja3	0.803	-0.316528	0.95698
Q8VD75	Q8VD75 Huntingtin-interacting protein 1 [OS=Mus musculus]	4	2	Hip1	0.803	-0.316528	0.981991
P62196	P62196 26S proteasome regulatory subunit 8 [OS=Mus musculus]	33	9	Psmc5; PSMC5	0.802	-0.318326	0.886893
Q9WV60	Q9WV60 Glycogen synthase kinase-3 beta [OS=Mus musculus]	42	8	Gsk3b	0.802	-0.318326	0.880461
Q8VE33	Q8VE33 Ganglioside-induced differentiation-associated protein 1-like 1 [OS=Mus musculus]	25	6	Gdap1l1	0.802	-0.318326	0.936425
Q9D1G5	Q9D1G5 Leucine-rich repeat-containing protein 57 [OS=Mus musculus]	31	5	Lrrc57	0.802	-0.318326	0.956329
Q922S4	Q922S4 cGMP-dependent 3',5'-cyclic phosphodiesterase [OS=Mus musculus]	14	8	Pde2a	0.801	-0.320126	0.94453
Q9Z2Y8	Q9Z2Y8 Pyridoxal phosphate homeostasis protein [OS=Mus musculus]	23	4	Plpbp	0.801	-0.320126	0.963025
Q9CRB8	Q9CRB8 Mitochondrial fission process protein 1 [OS=Mus musculus]	33	4	Mtfp1	0.801	-0.320126	0.94887
Q9WUL7	Q9WUL7 ADP-ribosylation factor-like protein 3 [OS=Mus musculus]	50	7	Arl3	0.8	-0.321928	0.877516
Q9JKB1	Q9JKB1 Ubiquitin carboxyl-terminal hydrolase isozyme L3 [OS=Mus musculus]	26	4	Uchl3	0.8	-0.321928	0.944037
Q8QZS1	Q8QZS1 3-hydroxyisobutyryl-CoA hydrolase, mitochondrial [OS=Mus musculus]	27	7	Hibch	0.799	-0.323733	0.942851
P68181-4	P68181-4 Isoform 4 of cAMP-dependent protein kinase catalytic subunit beta [OS=Mus musculus]	22	3		0.799	-0.323733	0.94887
Q9D3A9-4	Q9D3A9-4 Isoform 4 of Protein tweety homolog 1 [OS=Mus musculus]	14	4		0.799	-0.323733	0.875393
Q8C2Q3	Q8C2Q3 RNA-binding protein 14 [OS=Mus musculus]	12	6	Rbm14	0.799	-0.323733	0.94453
Q922Y1	Q922Y1 UBX domain-containing protein 1 [OS=Mus musculus]	38	4	Ubxn1	0.799	-0.323733	0.968515
P67778	P67778 Prohibitin 1 [OS=Mus musculus]	65	11	Phb1	0.798	-0.325539	0.871213
P01831	P01831 Thy-1 membrane glycoprotein [OS=Mus musculus]	31	4	Thy1	0.798	-0.325539	0.871213
Q80TR1	Q80TR1 Adhesion G protein-coupled receptor L1 [OS=Mus musculus]	8	7	Adgrl1	0.798	-0.325539	0.963025
P49443	P49443 Protein phosphatase 1A [OS=Mus musculus]	21	6	Ppm1a	0.798	-0.325539	0.94453
Q9CQ65	Q9CQ65 S-methyl-5'-thioadenosine phosphorylase [OS=Mus musculus]	10	2	Mtap	0.798	-0.325539	0.976493
P70704-2	P70704-2 Isoform 2 of Phospholipid-transporting ATPase IA [OS=Mus musculus]	13	10		0.797	-0.327348	0.871213
Q9ESW4	Q9ESW4 Acylglycerol kinase, mitochondrial [OS=Mus musculus]	28	7	Agk	0.797	-0.327348	0.923312
Q99LD8	Q99LD8 Putative hydrolase DDAH2 [OS=Mus musculus]	34	5	Ddah2	0.797	-0.327348	0.945791
Q9JIF7	Q9JIF7 Coatomer subunit beta [OS=Mus musculus]	10	6	Copb1	0.797	-0.327348	0.94453
Q91V64	Q91V64 Isochorismatase domain-containing protein 1 [OS=Mus musculus]	30	5	Isoc1	0.796	-0.32916	0.869483
Q60829	Q60829 Protein phosphatase 1 regulatory subunit 1B [OS=Mus musculus]	22	2	Ppp1r1b	0.796	-0.32916	0.968515
Q61016	Q61016 Guanine nucleotide-binding protein G(I)/G(S)/G(O) subunit gamma-7 [OS=Mus musculus]	26	2	Gng7	0.796	-0.32916	0.95698
P37040	P37040 NADPH--cytochrome P450 reductase [OS=Mus musculus]	24	8	Por	0.795	-0.330973	0.94453
O88746	O88746 Target of Myb1 membrane trafficking protein [OS=Mus musculus]	23	7	Tom1	0.795	-0.330973	0.936425
Q8CBW3	Q8CBW3 Abl interactor 1 [OS=Mus musculus]	23	6	Abi1	0.795	-0.330973	0.94453
D3YVF0	D3YVF0 A-kinase anchor protein 5 [OS=Mus musculus]	12	2	Akap5	0.795	-0.330973	0.968515
A2AJI0	A2AJI0 MAP7 domain-containing protein 1 [OS=Mus musculus]	4	2	Map7d1	0.795	-0.330973	0.946672
Q99N93	Q99N93 Large ribosomal subunit protein uL16m [OS=Mus musculus]	10	2	Mrpl16	0.795	-0.330973	0.981224
Q9EPL8	Q9EPL8 Importin-7 [OS=Mus musculus]	18	11	Ipo7	0.794	-0.332789	0.924981
Q60960	Q60960 Importin subunit alpha-5 [OS=Mus musculus]	13	2	Kpna1	0.794	-0.332789	0.946672
Q9CQB5	Q9CQB5 CDGSH iron-sulfur domain-containing protein 2 [OS=Mus musculus]	31	3	Cisd2	0.794	-0.332789	0.95698
P39688	P39688 Tyrosine-protein kinase Fyn [OS=Mus musculus]	15	3	Fyn	0.794	-0.332789	0.946672
Q8CIE6	Q8CIE6 Coatomer subunit alpha [OS=Mus musculus]	15	13	Copa	0.793	-0.334607	0.882213
Q2TPA8	Q2TPA8 Hydroxysteroid dehydrogenase-like protein 2 [OS=Mus musculus]	20	5	Hsdl2	0.793	-0.334607	0.968515
P70336-2	P70336-2 Isoform 2 of Rho-associated protein kinase 2 [OS=Mus musculus]	4	5		0.793	-0.334607	0.960146
Q6A0A9	Q6A0A9 Constitutive coactivator of PPAR-gamma-like protein 1 [OS=Mus musculus]	6	3	FAM120A	0.793	-0.334607	0.981224
Q8R001	Q8R001 Microtubule-associated protein RP/EB family member 2 [OS=Mus musculus]	27	6	Mapre2	0.792	-0.336428	0.890337
Q99MR8	Q99MR8 Methylcrotonoyl-CoA carboxylase subunit alpha, mitochondrial [OS=Mus musculus]	3	2	Mccc1	0.792	-0.336428	0.968515
P62245	P62245 Small ribosomal subunit protein uS8 [OS=Mus musculus]	18	2	Rps15a; RPS15A	0.792	-0.336428	0.945791
Q99K85	Q99K85 Phosphoserine aminotransferase [OS=Mus musculus]	48	13	Psat1	0.791	-0.33825	0.867987
P42567	P42567 Epidermal growth factor receptor substrate 15 [OS=Mus musculus]	5	3	Eps15	0.791	-0.33825	0.981224
Q8R5H6	Q8R5H6 Actin-binding protein WASF1 [OS=Mus musculus]	29	10	Wasf1	0.79	-0.340075	0.867625
P50544	P50544 Very long-chain specific acyl-CoA dehydrogenase, mitochondrial [OS=Mus musculus]	16	6	Acadvl	0.79	-0.340075	0.94453
Q9DCT8	Q9DCT8 Cysteine-rich protein 2 [OS=Mus musculus]	47	4	Crip2	0.79	-0.340075	0.928556
Q99JP7	Q99JP7 Glutathione hydrolase 7 [OS=Mus musculus]	7	3	Ggt7	0.79	-0.340075	0.956709
Q9QXL2	Q9QXL2 Kinesin-like protein KIF21A [OS=Mus musculus]	5	5	Kif21a	0.79	-0.340075	0.968515
P61087	P61087 Ubiquitin-conjugating enzyme E2 K [OS=Mus musculus]	23	3	Ube2k; UBE2K	0.79	-0.340075	0.932545
Q68FL6	Q68FL6 Methionine--tRNA ligase, cytoplasmic [OS=Mus musculus]	7	3	Mars1	0.79	-0.340075	0.981224
Q91V14	Q91V14 Solute carrier family 12 member 5 [OS=Mus musculus]	21	15	Slc12a5	0.789	-0.341903	0.865699
Q9DCW4	Q9DCW4 Electron transfer flavoprotein subunit beta [OS=Mus musculus]	31	7	Etfb	0.789	-0.341903	0.865189
Q80U28-14	Q80U28-14 Isoform 14 of MAP kinase-activating death domain protein [OS=Mus musculus]	6	6		0.789	-0.341903	0.968515
O88587	O88587 Catechol O-methyltransferase [OS=Mus musculus]	35	5	Comt	0.789	-0.341903	0.968515
Q64010	Q64010 Adapter molecule crk [OS=Mus musculus]	21	4	Crk	0.789	-0.341903	0.94453
Q9WUA3	Q9WUA3 ATP-dependent 6-phosphofructokinase, platelet type [OS=Mus musculus]	27	12	Pfkp	0.788	-0.343732	0.863592
Q60875	Q60875 Rho guanine nucleotide exchange factor 2 [OS=Mus musculus]	9	5	Arhgef2	0.788	-0.343732	0.94453
Q8VDP6	Q8VDP6 CDP-diacylglycerol--inositol 3-phosphatidyltransferase [OS=Mus musculus]	26	4	Cdipt	0.788	-0.343732	0.913894
Q6IRU2	Q6IRU2 Tropomyosin alpha-4 chain [OS=Mus musculus]	20	5	Tpm4	0.788	-0.343732	0.94453
Q8C419	Q8C419 Metabotropic glycine receptor [OS=Mus musculus]	8	7	Gpr158	0.788	-0.343732	0.94453
P11352	P11352 Glutathione peroxidase 1 [OS=Mus musculus]	26	4	Gpx1	0.787	-0.345564	0.968515
P11627	P11627 Neural cell adhesion molecule L1 [OS=Mus musculus]	10	8	L1cam	0.786	-0.347399	0.858825
Q91ZZ3	Q91ZZ3 Beta-synuclein [OS=Mus musculus]	29	2	Sncb	0.786	-0.347399	0.858825
Q8BIW1	Q8BIW1 Exopolyphosphatase PRUNE1 [OS=Mus musculus]	25	7	Prune1	0.786	-0.347399	0.944037
Q6NS52	Q6NS52 Diacylglycerol kinase beta [OS=Mus musculus]	9	5	Dgkb	0.786	-0.347399	0.94453
Q9R1V6-12	Q9R1V6-12 Isoform 10 of Disintegrin and metalloproteinase domain-containing protein 22 [OS=Mus musculus]	5	3		0.786	-0.347399	0.94453
Q9CZ44-3	Q9CZ44-3 Isoform 3 of NSFL1 cofactor p47 [OS=Mus musculus]	43	11	Nsfl1c	0.785	-0.349235	0.855832
Q8VIM9	Q8VIM9 Immunity-related GTPase family Q protein [OS=Mus musculus]	4	2	Irgq	0.785	-0.349235	0.968515
Q8BG02	Q8BG02 Serine/threonine-protein phosphatase 2A 55 kDa regulatory subunit B gamma isoform [OS=Mus musculus]	6	1	Ppp2r2c	0.785	-0.349235	0.981991
Q9JMH9-6	Q9JMH9-6 Isoform 6 of Unconventional myosin-XVIIIa [OS=Mus musculus]	7	8		0.784	-0.351074	0.94453
Q5RJI5	Q5RJI5 Serine/threonine-protein kinase BRSK1 [OS=Mus musculus]	4	2	Brsk1	0.784	-0.351074	0.968515
Q99P72	Q99P72 Reticulon-4 [OS=Mus musculus]	47	25	Rtn4	0.783	-0.352916	0.853586
P60843	P60843 Eukaryotic initiation factor 4A-I [OS=Mus musculus]	34	3	Eif4a1; EIF4A1	0.783	-0.352916	0.94887
Q8BJI1	Q8BJI1 Sodium-dependent neutral amino acid transporter SLC6A17 [OS=Mus musculus]	14	7	Slc6a17	0.783	-0.352916	0.924734
Q9Z0P4	Q9Z0P4 Paralemmin-1 [OS=Mus musculus]	34	1	Palm	0.782	-0.354759	0.850053
P62331	P62331 ADP-ribosylation factor 6 [OS=Mus musculus]	60	6	Arf6; ARF6	0.782	-0.354759	0.94453
O70325-3	O70325-3 Isoform Nuclear of Phospholipid hydroperoxide glutathione peroxidase GPX4 [OS=Mus musculus]	20	4	Gpx4	0.782	-0.354759	0.913807
O88532	O88532 Zinc finger RNA-binding protein [OS=Mus musculus]	6	4	Zfr	0.782	-0.354759	0.867896
Q9D967	Q9D967 Magnesium-dependent phosphatase 1 [OS=Mus musculus]	33	3	Mdp1	0.782	-0.354759	0.94453
P97372	P97372 Proteasome activator complex subunit 2 [OS=Mus musculus]	23	3	Psme2	0.781	-0.356606	0.94453
Q9ER00	Q9ER00 Syntaxin-12 [OS=Mus musculus]	18	3	Stx12	0.781	-0.356606	0.908344
Q8C0E2	Q8C0E2 Vacuolar protein sorting-associated protein 26B [OS=Mus musculus]	10	3	Vps26b	0.781	-0.356606	0.947252
Q8R4H2	Q8R4H2 Rho guanine nucleotide exchange factor 12 [OS=Mus musculus]	2	2	Arhgef12	0.781	-0.356606	0.981991
Q9Z1F9	Q9Z1F9 SUMO-activating enzyme subunit 2 [OS=Mus musculus]	27	10	Uba2	0.78	-0.358454	0.909331
Q91WD9	Q91WD9 Secretagogin [OS=Mus musculus]	40	8	Scgn	0.78	-0.358454	0.844968
Q99K51	Q99K51 Plastin-3 [OS=Mus musculus]	23	6	Pls3	0.78	-0.358454	0.869483
P14685	P14685 26S proteasome non-ATPase regulatory subunit 3 [OS=Mus musculus]	24	9	Psmd3	0.78	-0.358454	0.844968
Q99JY0	Q99JY0 Trifunctional enzyme subunit beta, mitochondrial [OS=Mus musculus]	23	7	Hadhb	0.78	-0.358454	0.88248
Q6P2B1-2	Q6P2B1-2 Isoform 2 of Transportin-3 [OS=Mus musculus]	9	4		0.78	-0.358454	0.968515
Q925I1	Q925I1 ATPase family AAA domain-containing protein 3A [OS=Mus musculus]	12	5	Atad3a	0.78	-0.358454	0.94453
Q9D358	Q9D358 Low molecular weight phosphotyrosine protein phosphatase [OS=Mus musculus]	32	4	Acp1	0.78	-0.358454	0.844968
Q920I9	Q920I9 WD repeat-containing protein 7 [OS=Mus musculus]	18	17	Wdr7	0.779	-0.360305	0.844968
Q9CX86	Q9CX86 Heterogeneous nuclear ribonucleoprotein A0 [OS=Mus musculus]	17	4	Hnrnpa0	0.779	-0.360305	0.88248
Q99J08	Q99J08 SEC14-like protein 2 [OS=Mus musculus]	14	4	Sec14l2	0.779	-0.360305	0.94887
Q8CH18	Q8CH18 Cell division cycle and apoptosis regulator protein 1 [OS=Mus musculus]	4	4	Ccar1	0.779	-0.360305	0.968515
Q9EPK7	Q9EPK7 Exportin-7 [OS=Mus musculus]	5	4	Xpo7	0.779	-0.360305	0.968515
Q5SSL4-2	Q5SSL4-2 Isoform 2 of Active breakpoint cluster region-related protein [OS=Mus musculus]	31	16	Abr	0.778	-0.362158	0.844947
Q99LC5	Q99LC5 Electron transfer flavoprotein subunit alpha, mitochondrial [OS=Mus musculus]	45	10	Etfa	0.778	-0.362158	0.844818
Q8BH69	Q8BH69 Selenide, water dikinase 1 [OS=Mus musculus]	6	2	Sephs1	0.778	-0.362158	0.94887
Q5XJY5	Q5XJY5 Coatomer subunit delta [OS=Mus musculus]	9	4	Arcn1	0.777	-0.364013	0.942898
P55096	P55096 ATP-binding cassette sub-family D member 3 [OS=Mus musculus]	8	3	Abcd3	0.777	-0.364013	0.968515
Q8R191	Q8R191 Synaptogyrin-3 [OS=Mus musculus]	10	2	Syngr3	0.777	-0.364013	0.844818
P61161	P61161 Actin-related protein 2 [OS=Mus musculus]	29	7	Actr2; ACTR2	0.776	-0.365871	0.840561
Q9DC51	Q9DC51 Guanine nucleotide-binding protein G(i) subunit alpha-3 [OS=Mus musculus]	21	1	Gnai3	0.776	-0.365871	0.962657
Q8C7X2	Q8C7X2 ER membrane protein complex subunit 1 [OS=Mus musculus]	10	7	Emc1	0.776	-0.365871	0.932545
Q6ZWN5	Q6ZWN5 Small ribosomal subunit protein uS4 [OS=Mus musculus]	22	5	Rps9; RPS9	0.776	-0.365871	0.850053
Q64516	Q64516 Glycerol kinase [OS=Mus musculus]	19	8	Gk	0.775	-0.367732	0.871213
P49813	P49813 Tropomodulin-1 [OS=Mus musculus]	28	6	Tmod1	0.775	-0.367732	0.961318
O35295	O35295 Transcriptional regulator protein Pur-beta [OS=Mus musculus]	25	4	Purb	0.775	-0.367732	0.935959
Q9CZN7	Q9CZN7 Serine hydroxymethyltransferase, mitochondrial [OS=Mus musculus]	6	2	Shmt2	0.775	-0.367732	0.968515
Q925N0	Q925N0 Sideroflexin-5 [OS=Mus musculus]	27	5	Sfxn5	0.774	-0.369595	0.869483
P97371	P97371 Proteasome activator complex subunit 1 [OS=Mus musculus]	31	7	Psme1	0.774	-0.369595	0.886893
Q8CCB4	Q8CCB4 Vacuolar protein sorting-associated protein 53 homolog [OS=Mus musculus]	7	3	Vps53	0.774	-0.369595	0.968515
Q99J45	Q99J45 Nuclear receptor-binding protein [OS=Mus musculus]	9	2	Nrbp1	0.774	-0.369595	0.981224
P42932	P42932 T-complex protein 1 subunit theta [OS=Mus musculus]	33	15	Cct8	0.773	-0.37146	0.835401
O55234	O55234 Proteasome subunit beta type-5 [OS=Mus musculus]	28	6	Psmb5	0.773	-0.37146	0.920028
O54931-7	O54931-7 Isoform 7 of PALM2-AKAP2 fusion protein [OS=Mus musculus]	11	3		0.773	-0.37146	0.945791
Q8VHH5	Q8VHH5 Arf-GAP with GTPase, ANK repeat and PH domain-containing protein 3 [OS=Mus musculus]	8	4	Agap3	0.772	-0.373327	0.934011
P97351	P97351 Small ribosomal subunit protein eS1 [OS=Mus musculus]	24	5	Rps3a	0.772	-0.373327	0.920674
Q9CQC9	Q9CQC9 Small COPII coat GTPase SAR1B [OS=Mus musculus]	27	2	Sar1b	0.772	-0.373327	0.968515
Q9Z2A0	Q9Z2A0 3-phosphoinositide-dependent protein kinase 1 [OS=Mus musculus]	12	4	Pdpk1	0.772	-0.373327	0.932545
Q6P4T2	Q6P4T2 U5 small nuclear ribonucleoprotein 200 kDa helicase [OS=Mus musculus]	13	16	Snrnp200	0.771	-0.375197	0.869483
Q9QUR6	Q9QUR6 Prolyl endopeptidase [OS=Mus musculus]	20	9	Prep	0.771	-0.375197	0.835401
Q9D154	Q9D154 Leukocyte elastase inhibitor A [OS=Mus musculus]	12	4	Serpinb1a	0.771	-0.375197	0.94453
Q9CQE8	Q9CQE8 RNA transcription, translation and transport factor protein [OS=Mus musculus]	46	8	RTRAF	0.77	-0.37707	0.853586
P47753	P47753 F-actin-capping protein subunit alpha-1 [OS=Mus musculus]	33	4	Capza1	0.77	-0.37707	0.932545
O35405	O35405 5'-3' exonuclease PLD3 [OS=Mus musculus]	13	5	Pld3	0.77	-0.37707	0.913092
Q9CZM2	Q9CZM2 Large ribosomal subunit protein eL15 [OS=Mus musculus]	16	3	Rpl15; RPL15	0.77	-0.37707	0.932545
Q61187	Q61187 Tumor susceptibility gene 101 protein [OS=Mus musculus]	6	2	Tsg101	0.77	-0.37707	0.980567
Q9JI46	Q9JI46 Diphosphoinositol polyphosphate phosphohydrolase 1 [OS=Mus musculus]	24	3	Nudt3	0.769	-0.378944	0.932545
Q3B7Z2	Q3B7Z2 Oxysterol-binding protein 1 [OS=Mus musculus]	3	2	Osbp	0.769	-0.378944	0.968515
Q99PU5	Q99PU5 Long-chain-fatty-acid--CoA ligase ACSBG1 [OS=Mus musculus]	19	10	Acsbg1	0.768	-0.380822	0.834248
Q8K4Q0	Q8K4Q0 Regulatory-associated protein of mTOR [OS=Mus musculus]	5	5	Rptor	0.768	-0.380822	0.94453
Q9QYS9-7	Q9QYS9-7 Isoform QKI5A of KH domain-containing RNA-binding protein QKI [OS=Mus musculus]	15	4		0.768	-0.380822	0.835401
Q9WV92-8	Q9WV92-8 Isoform 8 of Band 4.1-like protein 3 [OS=Mus musculus]	32	1		0.767	-0.382702	0.94887
P23506-2	P23506-2 Isoform 2 of Protein-L-isoaspartate(D-aspartate) O-methyltransferase [OS=Mus musculus]	35	4		0.767	-0.382702	0.869483
Q8BG51-4	Q8BG51-4 Isoform 4 of Mitochondrial Rho GTPase 1 [OS=Mus musculus]	18	8		0.767	-0.382702	0.907386
Q9D880	Q9D880 Mitochondrial import inner membrane translocase subunit TIM50 [OS=Mus musculus]	17	5	Timm50	0.767	-0.382702	0.919175
Q9JL62	Q9JL62 Glycolipid transfer protein [OS=Mus musculus]	22	2	Gltp	0.767	-0.382702	0.869483
Q99L20	Q99L20 Glutathione S-transferase theta-3 [OS=Mus musculus]	12	2	Gstt3	0.767	-0.382702	0.968515
P63044	P63044 Vesicle-associated membrane protein 2 [OS=Mus musculus]	61	5	Vamp2	0.766	-0.384584	0.826495
Q60634	Q60634 Flotillin-2 [OS=Mus musculus]	16	5	Flot2	0.766	-0.384584	0.909331
O88809	O88809 Neuronal migration protein doublecortin [OS=Mus musculus]	18	3	Dcx	0.766	-0.384584	0.932545
Q9EST5-2	Q9EST5-2 Isoform 2 of Acidic leucine-rich nuclear phosphoprotein 32 family member B [OS=Mus musculus]	16	3		0.766	-0.384584	0.865189
Q6PF93	Q6PF93 Phosphatidylinositol 3-kinase catalytic subunit type 3 [OS=Mus musculus]	8	4	Pik3c3	0.766	-0.384584	0.968515
Q99LD4-2	Q99LD4-2 Isoform 2 of COP9 signalosome complex subunit 1 [OS=Mus musculus]	12	3		0.766	-0.384584	0.94453
Q3UTJ2-2	Q3UTJ2-2 Isoform 2 of Sorbin and SH3 domain-containing protein 2 [OS=Mus musculus]	2	2		0.766	-0.384584	0.963025
P62631	P62631 Elongation factor 1-alpha 2 [OS=Mus musculus]	48	8	Eef1a2	0.765	-0.386468	0.826495
Q8R016	Q8R016 Bleomycin hydrolase [OS=Mus musculus]	22	5	Blmh	0.765	-0.386468	0.826495
Q8R0X7	Q8R0X7 Sphingosine-1-phosphate lyase 1 [OS=Mus musculus]	8	3	Sgpl1	0.765	-0.386468	0.94453
Q9JME5	Q9JME5 AP-3 complex subunit beta-2 [OS=Mus musculus]	16	12	Ap3b2	0.764	-0.388355	0.820578
O08997	O08997 Copper transport protein ATOX1 [OS=Mus musculus]	47	4	Atox1	0.763	-0.390245	0.818766
Q920P5	Q920P5 Adenylate kinase isoenzyme 5 [OS=Mus musculus]	9	3	Ak5	0.763	-0.390245	0.968515
Q99KP3	Q99KP3 Lambda-crystallin homolog [OS=Mus musculus]	18	3	Cryl1	0.763	-0.390245	0.968515
D3YZI9	D3YZI9 PiggyBac transposable element-derived protein 5 [OS=Mus musculus]	6	2	Pgbd5	0.763	-0.390245	0.968515
Q9CQV8	Q9CQV8 14-3-3 protein beta/alpha [OS=Mus musculus]	35	5	Ywhab	0.762	-0.392137	0.817443
Q8VDD5	Q8VDD5 Myosin-9 [OS=Mus musculus]	24	25	Myh9	0.761	-0.394032	0.815769
P60840	P60840 Alpha-endosulfine [OS=Mus musculus]	24	2	Ensa	0.761	-0.394032	0.88248
Q8CDA1	Q8CDA1 Phosphatidylinositide phosphatase SAC2 [OS=Mus musculus]	5	2	Inpp5f	0.761	-0.394032	0.976813
Q8VDM6	Q8VDM6 Heterogeneous nuclear ribonucleoprotein U-like protein 1 [OS=Mus musculus]	8	5	Hnrnpul1	0.76	-0.395929	0.928969
P08030	P08030 Adenine phosphoribosyltransferase [OS=Mus musculus]	18	2	Aprt	0.76	-0.395929	0.968515
Q6PD28	Q6PD28 Serine/threonine-protein phosphatase 2A 56 kDa regulatory subunit beta isoform [OS=Mus musculus]	6	2	Ppp2r5b	0.76	-0.395929	0.961318
O35643	O35643 AP-1 complex subunit beta-1 [OS=Mus musculus]	45	15	Ap1b1	0.759	-0.397828	0.80923
Q8R366	Q8R366 Immunoglobulin superfamily member 8 [OS=Mus musculus]	22	7	Igsf8	0.759	-0.397828	0.827575
Q9D892	Q9D892 Inosine triphosphate pyrophosphatase [OS=Mus musculus]	27	3	Itpa	0.759	-0.397828	0.886893
Q9CPW2	Q9CPW2 Ferredoxin-2, mitochondrial [OS=Mus musculus]	18	2	Fdx2	0.759	-0.397828	0.968515
Q3UM45	Q3UM45 Protein phosphatase 1 regulatory subunit 7 [OS=Mus musculus]	55	13	Ppp1r7	0.758	-0.39973	0.80923
P61027	P61027 Ras-related protein Rab-10 [OS=Mus musculus]	32	5	Rab10; RAB10	0.758	-0.39973	0.80923
Q9JHQ5	Q9JHQ5 Leucine zipper transcription factor-like protein 1 [OS=Mus musculus]	14	3	Lztfl1	0.758	-0.39973	0.913092
Q8C079	Q8C079 Striatin-interacting protein 1 [OS=Mus musculus]	6	2	Strip1	0.758	-0.39973	0.968515
Q8VEH5	Q8VEH5 EPM2A-interacting protein 1 [OS=Mus musculus]	23	8	Epm2aip1	0.757	-0.401635	0.806209
P12658	P12658 Calbindin [OS=Mus musculus]	31	4	Calb1	0.757	-0.401635	0.855832
P62881-2	P62881-2 Isoform 2 of Guanine nucleotide-binding protein subunit beta-5 [OS=Mus musculus]	26	6	Gnb5	0.757	-0.401635	0.820578
Q3UJU9	Q3UJU9 Regulator of microtubule dynamics protein 3 [OS=Mus musculus]	11	3	Rmdn3	0.757	-0.401635	0.907386
Q8BWG8	Q8BWG8 Beta-arrestin-1 [OS=Mus musculus]	16	5	Arrb1	0.756	-0.403542	0.916299
Q9WTQ5	Q9WTQ5 A-kinase anchor protein 12 [OS=Mus musculus]	6	6	Akap12	0.756	-0.403542	0.932545
Q9D906	Q9D906 Ubiquitin-like modifier-activating enzyme ATG7 [OS=Mus musculus]	6	3	Atg7	0.756	-0.403542	0.946792
Q3UUQ7	Q3UUQ7 GPI inositol-deacylase [OS=Mus musculus]	7	3	Pgap1	0.756	-0.403542	0.962657
P35282	P35282 Ras-related protein Rab-21 [OS=Mus musculus]	28	5	Rab21	0.755	-0.405451	0.899854
Q5U430	Q5U430 E3 ubiquitin-protein ligase UBR3 [OS=Mus musculus]	2	2	Ubr3	0.755	-0.405451	0.968515
Q80UU9	Q80UU9 Membrane-associated progesterone receptor component 2 [OS=Mus musculus]	16	1	Pgrmc2	0.755	-0.405451	0.968515
Q9CPS6	Q9CPS6 Adenosine 5'-monophosphoramidase HINT3 [OS=Mus musculus]	15	2	Hint3	0.755	-0.405451	0.946559
Q9Z1N5	Q9Z1N5 Spliceosome RNA helicase Ddx39b [OS=Mus musculus]	39	10	Ddx39b	0.754	-0.407364	0.794598
Q64727	Q64727 Vinculin [OS=Mus musculus]	15	10	Vcl	0.754	-0.407364	0.839432
O88544	O88544 COP9 signalosome complex subunit 4 [OS=Mus musculus]	25	6	Cops4	0.754	-0.407364	0.834248
Q8CBY8	Q8CBY8 Dynactin subunit 4 [OS=Mus musculus]	27	6	Dctn4	0.754	-0.407364	0.875393
Q61036-2	Q61036-2 Isoform 2 of Serine/threonine-protein kinase PAK 3 [OS=Mus musculus]	17	2		0.753	-0.409278	0.94453
Q06185	Q06185 ATP synthase F(0) complex subunit e, mitochondrial [OS=Mus musculus]	34	2	Atp5me	0.753	-0.409278	0.79314
Q9JM52-3	Q9JM52-3 Isoform 3 of Misshapen-like kinase 1 [OS=Mus musculus]	4	2		0.753	-0.409278	0.955741
Q9D1T0	Q9D1T0 Leucine-rich repeat and immunoglobulin-like domain-containing nogo receptor-interacting protein 1 [OS=Mus musculus]	4	2	Lingo1	0.753	-0.409278	0.94887
Q8K3H0	Q8K3H0 DCC-interacting protein 13-alpha [OS=Mus musculus]	19	10	Appl1	0.752	-0.411195	0.839963
P05132	P05132 cAMP-dependent protein kinase catalytic subunit alpha [OS=Mus musculus]	30	4	Prkaca	0.752	-0.411195	0.792463
Q80Y14	Q80Y14 Glutaredoxin-related protein 5, mitochondrial [OS=Mus musculus]	22	2	Glrx5	0.752	-0.411195	0.913092
Q3UH60	Q3UH60 Disco-interacting protein 2 homolog B [OS=Mus musculus]	3	3	Dip2b	0.752	-0.411195	0.968515
Q6I6G8	Q6I6G8 E3 ubiquitin-protein ligase HECW2 [OS=Mus musculus]	1	2	Hecw2	0.752	-0.411195	0.968515
P68040	P68040 Small ribosomal subunit protein RACK1 [OS=Mus musculus]	48	11	GNB2L1; Rack1; RACK1	0.751	-0.413115	0.792463
Q8BKC5	Q8BKC5 Importin-5 [OS=Mus musculus]	25	14	Ipo5	0.751	-0.413115	0.792463
Q8BSS9	Q8BSS9 Liprin-alpha-2 [OS=Mus musculus]	6	4	Ppfia2	0.751	-0.413115	0.914256
Q8BTG7-3	Q8BTG7-3 Isoform 3 of Protein NDRG4 [OS=Mus musculus]	33	2		0.75	-0.415037	0.790995
Q91ZJ5	Q91ZJ5 UTP--glucose-1-phosphate uridylyltransferase [OS=Mus musculus]	18	7	Ugp2	0.75	-0.415037	0.83626
P54728	P54728 UV excision repair protein RAD23 homolog B [OS=Mus musculus]	20	5	Rad23b	0.75	-0.415037	0.827575
Q9Z1Z2	Q9Z1Z2 Serine-threonine kinase receptor-associated protein [OS=Mus musculus]	17	4	Strap	0.75	-0.415037	0.890832
P56812	P56812 Programmed cell death protein 5 [OS=Mus musculus]	20	2	Pdcd5	0.75	-0.415037	0.869483
Q80YA9	Q80YA9 Connector enhancer of kinase suppressor of ras 2 [OS=Mus musculus]	4	2	Cnksr2	0.75	-0.415037	0.968515
Q9QYB8	Q9QYB8 Beta-adducin [OS=Mus musculus]	29	13	Add2	0.749	-0.416962	0.789301
Q811D0-3	Q811D0-3 Isoform 3 of Disks large homolog 1 [OS=Mus musculus]	22	11		0.749	-0.416962	0.789301
P57776-3	P57776-3 Isoform 3 of Elongation factor 1-delta [OS=Mus musculus]	22	2		0.749	-0.416962	0.788924
P43275	P43275 Histone H1.1 [OS=Mus musculus]	20	3	H1-1	0.749	-0.416962	0.788529
Q61239	Q61239 Protein farnesyltransferase/geranylgeranyltransferase type-1 subunit alpha [OS=Mus musculus]	8	2	Fnta	0.749	-0.416962	0.94887
Q3UHX2	Q3UHX2 28 kDa heat- and acid-stable phosphoprotein [OS=Mus musculus]	14	2	Pdap1	0.749	-0.416962	0.94887
Q9CXW3	Q9CXW3 Calcyclin-binding protein [OS=Mus musculus]	44	7	Cacybp	0.748	-0.41889	0.832904
Q99L47	Q99L47 Hsc70-interacting protein [OS=Mus musculus]	18	6	St13	0.748	-0.41889	0.784755
Q3TDK6-2	Q3TDK6-2 Isoform 2 of Protein rogdi homolog [OS=Mus musculus]	23	5		0.748	-0.41889	0.834248
Q99JB2	Q99JB2 Stomatin-like protein 2, mitochondrial [OS=Mus musculus]	14	3	Stoml2	0.748	-0.41889	0.880461
O89112	O89112 Glutathione S-transferase LANCL1 [OS=Mus musculus]	15	4	Lancl1	0.748	-0.41889	0.869483
Q91VH6	Q91VH6 Protein MEMO1 [OS=Mus musculus]	11	2	Memo1	0.748	-0.41889	0.94887
P68510	P68510 14-3-3 protein eta [OS=Mus musculus]	32	5	Ywhah; YWHAH	0.747	-0.42082	0.781277
Q99NB1	Q99NB1 Acetyl-coenzyme A synthetase 2-like, mitochondrial [OS=Mus musculus]	7	3	Acss1	0.747	-0.42082	0.924981
O35609	O35609 Secretory carrier-associated membrane protein 3 [OS=Mus musculus]	9	2	Scamp3	0.747	-0.42082	0.895602
Q8C8R3-2	Q8C8R3-2 Isoform 2 of Ankyrin-2 [OS=Mus musculus]	24	4		0.746	-0.422752	0.777079
Q61543	Q61543 Golgi apparatus protein 1 [OS=Mus musculus]	5	4	Glg1	0.746	-0.422752	0.910819
[truncated: 583 more rows]

## Sheet: STR_WT_3-6mon
Accession	Description	Coverage [%]	# Unique Peptides	Gene Symbol	Abundance Ratio: (Sample) / (Control)	Log2Folds	P-Value
[truncated: 2,363 more rows]

[truncated: 11 more sheets: STR_Tg_3-6mon, Hip_WT_3-6mon, Hip_Tg_3-6mon, Ctx_WT_3-6mon, Ctx_Tg_3-6mon, Tha_WT_3-6mon, Tha_Tg_3-6mon, SN_WT_3-6mon, SN_Tg_3-6mon, CB_WT_3-6mon, CB_Tg_3-6mon]
