# Supplementary material for: An Integrative Proteomic Approach to Reveal Altered Signaling Modules During Alzheimer’s Disease Progression in PS19 Tauopathy Mice
Source: Mol Cell Proteomics. 2026 May 5;25(6):101580. doi: 10.1016/j.mcpro.2026.101580 (PMC13241738; doi:10.1016/j.mcpro.2026.101580)
Supplement: Supplemental Table 5 [file mmc3.xlsx]

## Sheet: Table 5S
Involved Signaling Modules	Accession	Gene Symbol	Name	Log2Folds							Location	Type(s)
				Hip	Ctx	STR	SN	Tha	OB	CB
Dopamine Receptor Signaling	Q80TL1	ADCY2	adenylate cyclase 2		0.007	-2.388	-2.059	-0.68	-0.014		Plasma Membrane	enzyme
	P84309	ADCY5	adenylate cyclase 5	-0.727	0.905	0.513	-3.012	1.356			Plasma Membrane	enzyme
	P51830	ADCY9	adenylate cyclase 9	-0.234	-0.498	-0.26	-1.49	-0.986			Plasma Membrane	enzyme
	O88587	COMT	catechol-O-methyltransferase	-0.591	-0.642	-0.713	-0.127	-0.419	-0.342	0.19	Cytoplasm	enzyme
	O54865	GUCY1B1	guanylate cyclase 1 soluble subunit beta 1	-0.08	-0.508	-0.114	-1.269	0.239	0.016	1.362	Cytoplasm	enzyme
	Q64133	MAOA	monoamine oxidase A	0.459	0.448	0.062	0.431	0.066	-0.17	0.466	Cytoplasm	enzyme
	Q8BW75	MAOB	monoamine oxidase B	0.627	0.339	0.099	-0.108	0.392	-0.519	0.74	Cytoplasm	enzyme
	Q8BNY6	NCS1	neuronal calcium sensor 1	0.014	0.174	0.05	-0.349	-0.123	0.172	-0.059	Plasma Membrane	other
	P62137	PPP1CA	protein phosphatase 1 catalytic subunit alpha	0.613	1.09	1.271	-1.573	1.753	0.27	0.829	Cytoplasm	phosphatase
	P62141	PPP1CB	protein phosphatase 1 catalytic subunit beta	0.157	0.363	0.645	0.527	0.372	0.014	0.469	Cytoplasm	phosphatase
	P63087	Ppp1cc	protein phosphatase 1 catalytic subunit gamma	0.355	0.184	0.415	-0.68	0.5	0.384	0.555	Cytoplasm	phosphatase
	Q9DBR7	PPP1R12A	protein phosphatase 1 regulatory subunit 12A	0.418	-0.276	-6.644	-1.847	-1.355	0.151	-2.816	Cytoplasm	phosphatase
	Q91VC7	PPP1R14A	protein phosphatase 1 regulatory inhibitor subunit 14A	0.547		0.803	0.998			0.639	Cytoplasm	other
	Q60829	PPP1R1B	protein phosphatase 1 regulatory inhibitor subunit 1B	0.271	0.967	1.045	-2.114	0.996	-0.329	0.085	Cytoplasm	phosphatase
	Q3UM45	PPP1R7	protein phosphatase 1 regulatory subunit 7	-0.214	-0.364	-0.253	-0.943	-0.193	-0.4	-0.407	Nucleus	phosphatase
	P63330	PPP2CA	protein phosphatase 2 catalytic subunit alpha	0.045	0.379	-0.004	-0.442	-0.404	0.256	0.175	Cytoplasm	phosphatase
	P62715	PPP2CB	protein phosphatase 2 catalytic subunit beta	-0.181	-0.208	0.283	-0.559	0.287		0.347	Cytoplasm	phosphatase
	Q76MZ3	PPP2R1A	protein phosphatase 2 scaffold subunit Aalpha	0.033	-0.08	0.276	-0.646	0.112	-0.062	0.525	Cytoplasm	phosphatase
	Q6P1F6	PPP2R2A	protein phosphatase 2 regulatory subunit Balpha	-0.214	0.42	-0.218	-1.45	-0.12	-0.274	0.034	Cytoplasm	phosphatase
	Q8BG02	PPP2R2C	protein phosphatase 2 regulatory subunit Bgamma	-0.472	-0.628		-1.152		-0.349		Nucleus	phosphatase
	Q925E7	PPP2R2D	protein phosphatase 2 regulatory subunit Bdelta	-0.094		-0.742					Nucleus	other
	Q6PD03	PPP2R5A	protein phosphatase 2 regulatory subunit B'alpha	0.059	-0.149	0.092	-6.644	0.05	0.036	1.039	Cytoplasm	phosphatase
	Q6PD28	PPP2R5B	protein phosphatase 2 regulatory subunit B'beta		0.482		-0.223		-0.396	-0.236	Cytoplasm	phosphatase
	Q61151	PPP2R5E	protein phosphatase 2 regulatory subunit B'epsilon	-0.123	-0.211	-0.687	-1.231	0.006	-0.311	0.103	Cytoplasm	phosphatase
	P05132	PRKACA	protein kinase cAMP-activated catalytic subunit alpha	-0.262	-0.025	-0.025	-0.718	-0.274	-0.411	0.01	Cytoplasm	kinase
	P68181	PRKACB	protein kinase cAMP-activated catalytic subunit beta	0.204	-0.122	0.102	-0.801	-0.286	-0.324	0.161	Cytoplasm	kinase
	O54950	PRKAG1	protein kinase AMP-activated non-catalytic subunit gamma 1	-1.989							Nucleus	kinase
	Q91WG5	PRKAG2	protein kinase AMP-activated non-catalytic subunit gamma 2	-0.293	0.153		-0.713				Cytoplasm	kinase
	Q9DBC7	PRKAR1A	protein kinase cAMP-dependent type I regulatory subunit alpha	0.111	0.246	0.126	-0.68	-0.701	0.128	-0.829	Cytoplasm	kinase
	P12849	PRKAR1B	protein kinase cAMP-dependent type I regulatory subunit beta	-0.072	-0.246	0.169	-0.615	2.334	0.643	2.441	Cytoplasm	kinase
	P12367	PRKAR2A	protein kinase cAMP-dependent type II regulatory subunit alpha	0.04	-0.496	0.059	0.903	-0.203	-0.044	0.205	Cytoplasm	kinase
	P31324	PRKAR2B	protein kinase cAMP-dependent type II regulatory subunit beta	0.411	0.139	0.735	-1.014	0.417	0.004	0.845	Cytoplasm	kinase
	P58389	PTPA	protein phosphatase 2 phosphatase activator	0.014	0.275	-0.199	-0.089	-0.106	-0.154	0.336	Cytoplasm	phosphatase
	Q8BVI4	QDPR	quinoid dihydropteridine reductase	0.596	0.471	0.264	0.729	-0.238	0.212	1.214	Cytoplasm	enzyme
	Q8BRU6	SLC18A2	solute carrier family 18 member A2		1.058	1.124	-1.667				Plasma Membrane	transporter
	Q64105	SPR	sepiapterin reductase	-0.209	0.066	0.448	-0.031	-0.069	-0.476	0.639	Cytoplasm	enzyme
Dopamine Degradation	P24549	ALDH1A1	aldehyde dehydrogenase 1 family member A1	-0.529	-0.045	0.451	-0.031	-0.109	-0.258	-0.281	Cytoplasm	enzyme
	Q9CZS1	ALDH1B1	aldehyde dehydrogenase 1 family member B1	-0.236	0.165	0.388	-0.913	0.854	-0.211		Cytoplasm	enzyme
	P47738	ALDH2	aldehyde dehydrogenase 2 family member	0.468	0.217	0.23	0.435	-0.368	0.189	0.132	Cytoplasm	enzyme
	P47740	ALDH3A2	aldehyde dehydrogenase 3 family member A2	0.184	-0.63	-0.331	-0.267	-0.527	0.27	0.124	Cytoplasm	enzyme
	Q80VQ0	ALDH3B1	aldehyde dehydrogenase 3 family member B1	0.343			-0.327			-0.783	Cytoplasm	enzyme
	Q8CHT0	ALDH4A1	aldehyde dehydrogenase 4 family member A1		0.77	0.111	1.606	-0.651	0.178	0.865	Cytoplasm	enzyme
	Q9DBF1-2	ALDH7A1	aldehyde dehydrogenase 7 family member A1	-0.567	-0.224	-0.68	-0.346	-0.902	-0.778	-0.311	Cytoplasm	enzyme
	Q9JLJ2	ALDH9A1	aldehyde dehydrogenase 9 family member A1	0.349	0.385	-0.017	0.314	-0.402	0.192	-0.317	Cytoplasm	enzyme
	O88587	COMT	catechol-O-methyltransferase	-0.591	-0.642	-0.713	-0.127	-0.419	-0.342	0.19	Cytoplasm	enzyme
	Q64133	MAOA	monoamine oxidase A	0.459	0.448	0.062	0.431	0.066	-0.17	0.466	Cytoplasm	enzyme
	Q8BW75	MAOB	monoamine oxidase B	0.627	0.339	0.099	-0.108	0.392	-0.519	0.74	Cytoplasm	enzyme
Serotonin Degradation	P28474	ADH5	alcohol dehydrogenase 5 (class III), chi polypeptide	-0.053	0.289	-0.127	-0.038	-0.133	-0.039	0.037	Cytoplasm	enzyme
	Q9JII6	AKR1A1	aldo-keto reductase family 1 member A1	-0.233	0.064	-0.144	-0.617	-0.092	-0.621	0.578	Cytoplasm	enzyme
	P24549	ALDH1A1	aldehyde dehydrogenase 1 family member A1	-0.529	-0.045	0.451	-0.031	-0.109	-0.258	-0.281	Cytoplasm	enzyme
	Q9CZS1	ALDH1B1	aldehyde dehydrogenase 1 family member B1	-0.236	0.165	0.388	-0.913	0.854	-0.211		Cytoplasm	enzyme
	P47738	ALDH2	aldehyde dehydrogenase 2 family member	0.468	0.217	0.23	0.435	-0.368	0.189	0.132	Cytoplasm	enzyme
	P47740	ALDH3A2	aldehyde dehydrogenase 3 family member A2	0.184	-0.63	-0.331	-0.267	-0.527	0.27	0.124	Cytoplasm	enzyme
	Q80VQ0	ALDH3B1	aldehyde dehydrogenase 3 family member B1	0.343			-0.327			-0.783	Cytoplasm	enzyme
	Q8CHT0	ALDH4A1	aldehyde dehydrogenase 4 family member A1		0.77	0.111	1.606	-0.651	0.178	0.865	Cytoplasm	enzyme
	Q9DBF1-2	ALDH7A1	aldehyde dehydrogenase 7 family member A1	-0.567	-0.224	-0.68	-0.346	-0.902	-0.778	-0.311	Cytoplasm	enzyme
	Q9JLJ2	ALDH9A1	aldehyde dehydrogenase 9 family member A1	0.349	0.385	-0.017	0.314	-0.402	0.192	-0.317	Cytoplasm	enzyme
	Q64133	MAOA	monoamine oxidase A	0.459	0.448	0.062	0.431	0.066	-0.17	0.466	Cytoplasm	enzyme
	Q8BW75	MAOB	monoamine oxidase B	0.627	0.339	0.099	-0.108	0.392	-0.519	0.74	Cytoplasm	enzyme
